# Supplementary material for: Temporal patterns of bacterial communities in the Billings Reservoir system
Source: Sci Rep. 2024 Jan 24;14:2062. doi: 10.1038/s41598-024-52432-6 (PMC10808195; doi:10.1038/s41598-024-52432-6)
Supplement: Supplementary file 2 — Supplementary Table 1. [file 41598_2024_52432_MOESM2_ESM.xlsx]

## Sheet: Table S1
Table S1. Differentially abundant taxa (minimum LDA score: 2.0) identified by LEfSe analysis in bi-monthly surface water samples collected from Billings Reservoir
Taxon name	Taxon rank	Taxonomy	LDA effect size	p-value	p-value (FDR)	Surface 1_Billings_M	Surface 2_Billings_M	Surface 3_Billings_M	Surface 4_Billings_M
Chroococcales	Order	Bacteria: Cyanobacteria: Chroobacteria	498921	0,00014	0,00359	498165	1234456	1747159	2293163
Microcystaceae	Family	Bacteria: Cyanobacteria: Chroobacteria: Chroococcales	495065	0,03271	0,21944	254503	926359	1505049	1901992
Microcystis	Genus	Bacteria: Cyanobacteria: Chroobacteria: Chroococcales: Microcystaceae	494710	0,03271	0,21944	253768	925697	1503153	1887261
Microcystis aeruginosa group	Species	Bacteria: Cyanobacteria: Chroobacteria: Chroococcales: Microcystaceae: Microcystis	494237	0,03416	0,22776	253462	924278	1498966	1868603
Planktothrix_uc	Species	Bacteria: Cyanobacteria: Chroobacteria: Oscillatoriales: Planktothrix_f: Planktothrix	480774	0,00083	0,01460	1379720	0,68108	0,54114	131389
Actinobacteria	Phylum	Bacteria	480114	0,00003	0,00102	2289739	1466937	936111	1508060
Actinobacteria_c	Class	Bacteria: Actinobacteria	460556	0,00004	0,00154	1588914	902489	680822	1114094
Planktophila_o	Order	Bacteria: Actinobacteria: Actinobacteria_c	446085	0,00199	0,02800	1245259	803689	637187	1065037
Planktophila_f	Family	Bacteria: Actinobacteria: Actinobacteria_c: Planktophila_o	446064	0,00198	0,02796	1244933	803642	637127	1064119
GU454944_g	Genus	Bacteria: Bacteroidetes: Cytophagia: Cytophagales: Cytophagaceae	437957	0,00001	0,00036	0,40431	541795	508054	203658
Cytophagales	Order	Bacteria: Bacteroidetes: Cytophagia	437068	0,00003	0,00113	0,84119	580563	545562	254070
Cytophagia	Class	Bacteria: Bacteroidetes	437067	0,00003	0,00114	0,84166	580600	545766	254324
GU454944_g_uc	Species	Bacteria: Bacteroidetes: Cytophagia: Cytophagales: Cytophagaceae: GU454944_g	437065	0,00001	0,00042	0,39476	530995	497132	202190
Cytophagaceae	Family	Bacteria: Bacteroidetes: Cytophagia: Cytophagales	436721	0,00004	0,00150	0,79309	572110	540165	245801
Nanopelagicus	Genus	Bacteria: Actinobacteria: Actinobacteria_c: Planktophila_o: Planktophila_f	422688	0,02266	0,18067	822993	540427	469692	638874
AM259268_s	Species	Bacteria: Cyanobacteria: Chroobacteria: Oscillatoriales: Limnothrix_f: Limnothrix	421442	0,00350	0,04371	0,52453	374807	152143	105987
Limnothrix_f	Family	Bacteria: Cyanobacteria: Chroobacteria: Oscillatoriales	420005	0,01180	0,10995	0,64030	376091	153724	117903
Limnothrix	Genus	Bacteria: Cyanobacteria: Chroobacteria: Oscillatoriales: Limnothrix_f	419987	0,01183	0,10998	0,63782	375758	153552	116710
Planktophila	Genus	Bacteria: Actinobacteria: Actinobacteria_c: Planktophila_o: Planktophila_f	398007	0,00019	0,00473	324976	210360	119889	356883
Acetobacteraceae	Family	Bacteria: Proteobacteria: Alphaproteobacteria: Rhodospirillales	395907	0,00006	0,00182	0,32649	0,84648	225509	144737
Rhodospirillales	Order	Bacteria: Proteobacteria: Alphaproteobacteria	395433	0,00199	0,02803	119839	166842	300927	216409
Roseomonas	Genus	Bacteria: Proteobacteria: Alphaproteobacteria: Rhodospirillales: Acetobacteraceae	393909	0,00052	0,01011	0,23297	0,72365	207229	121437
Planctomycetes	Phylum	Bacteria	393807	0,00005	0,00177	350328	279866	307825	173242
Planctomycetales	Order	Bacteria: Planctomycetes: Planctomycetia	392348	0,00000	0,00002	202677	208227	211331	0,46004
Planctomycetia	Class	Bacteria: Planctomycetes	392348	0,00000	0,00002	202715	208227	211331	0,46004
EU803336_s	Species	Bacteria: Proteobacteria: Alphaproteobacteria: Rhodospirillales: Acetobacteraceae: Roseomonas	392251	0,00040	0,00822	0,20840	0,69001	198026	114636
Planktophila_uc	Species	Bacteria: Actinobacteria: Actinobacteria_c: Planktophila_o: Planktophila_f: Planktophila	388162	0,00033	0,00695	245109	146531	0,82797	186802
HQ008573_s	Species	Bacteria: Actinobacteria: Actinobacteria_c: Planktophila_o: Planktophila_f: Nanopelagicus	385478	0,01391	0,12574	280699	200385	134433	182997
Sediminibacterium	Genus	Bacteria: Bacteroidetes: Sphingobacteriia: Sphingobacteriales: Chitinophagaceae	384288	0,00000	0,00014	160377	0,67963	0,27526	0,87249
Micrococcaceae	Family	Bacteria: Actinobacteria: Actinobacteria_c: Micrococcales	382005	0,01055	0,10127	191150	0,00479	0,00065	0,00012
Planctomycetaceae	Family	Bacteria: Planctomycetes: Planctomycetia: Planctomycetales	379128	0,00000	0,00003	138016	146920	161221	0,38977
GQ387490_s	Species	Bacteria: Actinobacteria: Acidimicrobiia: Acidimicrobiales: Ilumatobacter_f: GQ387490_g	378916	0,00022	0,00527	115166	171811	0,36341	0,90370
Caulobacterales	Order	Bacteria: Proteobacteria: Alphaproteobacteria	377723	0,00000	0,00021	0,20340	0,85495	140005	0,70745
Caulobacteraceae	Family	Bacteria: Proteobacteria: Alphaproteobacteria: Caulobacterales	377710	0,00000	0,00021	0,20326	0,85495	139947	0,70599
Polynucleobacter	Genus	Bacteria: Proteobacteria: Betaproteobacteria: Burkholderiales: Ralstonia_f	372705	0,00022	0,00512	134210	157908	0,53460	133267
Ralstonia_f	Family	Bacteria: Proteobacteria: Betaproteobacteria: Burkholderiales	372668	0,00016	0,00412	137070	158957	0,54466	134977
LN827929_g	Genus	Bacteria: Proteobacteria: Betaproteobacteria: Methylophilales: Methylophilaceae	369250	0,00000	0,00017	120337	106085	0,62546	0,21425
LN827929_s	Species	Bacteria: Proteobacteria: Betaproteobacteria: Methylophilales: Methylophilaceae: LN827929_g	369151	0,00000	0,00017	119909	105891	0,62334	0,21118
Phenylobacterium	Genus	Bacteria: Proteobacteria: Alphaproteobacteria: Caulobacterales: Caulobacteraceae	368680	0,02147	0,17335	0,16228	0,61629	113466	0,59315
Pedosphaera_o	Order	Bacteria: Verrucomicrobia: Verrucomicrobiae	368580	0,00055	0,01060	156500	108201	102458	0,61205
Pedosphaera_f	Family	Bacteria: Verrucomicrobia: Verrucomicrobiae: Pedosphaera_o	368482	0,00041	0,00830	155840	107129	100220	0,60736
Polynucleobacter acidiphobus	Species	Bacteria: Proteobacteria: Betaproteobacteria: Burkholderiales: Ralstonia_f: Polynucleobacter	367806	0,00226	0,03087	0,75976	135546	0,47172	0,83226
Flavobacteriaceae	Family	Bacteria: Bacteroidetes: Flavobacteria: Flavobacteriales	362361	0,04397	0,27643	113463	174243	115158	0,79375
Cyanobium gracile group	Species	Bacteria: Cyanobacteria: Chroobacteria: Chroococcales: Prochlorococcaceae: Prochlorococcus	359349	0,00118	0,01904	0,51475	0,39512	0,27248	105776
PAC001921_o	Order	Bacteria: Proteobacteria: Betaproteobacteria	354819	0,00153	0,02321	0,07686	0,83977	0,84180	0,43763
PAC001921_f	Family	Bacteria: Proteobacteria: Betaproteobacteria: PAC001921_o	354780	0,00153	0,02321	0,07686	0,83893	0,84130	0,43718
Planktophila versatilis group	Species	Bacteria: Actinobacteria: Actinobacteria_c: Planktophila_o: Planktophila_f: Planktophila	352555	0,00000	0,00021	0,51577	0,16808	0,09562	119042
WS6	Phylum	Bacteria	352422	0,00000	0,00017	0,00334	0,00668	0,00680	0,58857
PAC000380_c	Class	Bacteria: WS6	352148	0,00000	0,00003	0,00275	0,00271	0,00130	0,58168
HQ640605_o	Order	Bacteria: WS6: PAC000380_c	351238	0,00000	0,00012	0,00033	0,00063	0,00048	0,56616
Prochlorotrichaceae	Family	Bacteria: Cyanobacteria: Chroobacteria: Oscillatoriales	349790	0,00000	0,00002	0,63754	0,02531	0,07550	0,28243
Limnothrix_g2	Genus	Bacteria: Cyanobacteria: Chroobacteria: Oscillatoriales: Prochlorotrichaceae	349443	0,00000	0,00001	0,62476	0,01939	0,05457	0,25326
Limnothrix redekei_2	Species	Bacteria: Cyanobacteria: Chroobacteria: Oscillatoriales: Prochlorotrichaceae: Limnothrix_g2	349424	0,00000	0,00001	0,62453	0,01939	0,04941	0,25228
Flavobacterium	Genus	Bacteria: Bacteroidetes: Flavobacteria: Flavobacteriales: Flavobacteriaceae	349187	0,02031	0,16667	105277	132317	0,90170	0,70111
PAC000036_g	Genus	Bacteria: Planctomycetes: Planctomycetia: Planctomycetales: Planctomycetaceae	348973	0,00000	0,00020	0,28517	0,64934	0,21830	0,09111
JN869224_g	Genus	Bacteria: Verrucomicrobia: Spartobacteria: Chthoniobacterales: Chthoniobacteraceae	348369	0,00003	0,00110	0,75765	0,33879	0,11875	0,33612
HQ640605_f	Family	Bacteria: WS6: PAC000380_c: HQ640605_o	348289	0,00000	0,00001	0,00033	0,00015	0,00000	0,52859
HQ640605_f_uc	Genus	Bacteria: WS6: PAC000380_c: HQ640605_o: HQ640605_f	348289	0,00000	0,00001	0,00033	0,00015	0,00000	0,52859
JN656867_s	Species	Bacteria: Bacteroidetes: Sphingobacteriia: Sphingobacteriales: Chitinophagaceae: Sediminibacterium	347000	0,00000	0,00000	0,57998	0,29857	0,02635	0,09341
GU936905_s	Species	Bacteria: Verrucomicrobia: Verrucomicrobiae: Methylacidiphilales: GU936905_f: GU936905_g	343360	0,00039	0,00793	0,11108	0,59402	0,44392	0,11411
Chloroflexi	Phylum	Bacteria	339275	0,03310	0,22145	0,34116	0,45647	0,57774	0,81291
Bacteroidales	Order	Bacteria: Bacteroidetes: Bacteroidia	337212	0,02768	0,19360	0,08265	0,74435	0,41723	0,23437
AB021325_f	Family	Bacteria: Actinobacteria: Actinobacteria_c: Frankiales	335351	0,00002	0,00086	0,77950	0,43421	0,30955	0,33384
Polynucleobacter yangtzensis group	Species	Bacteria: Proteobacteria: Betaproteobacteria: Burkholderiales: Ralstonia_f: Polynucleobacter	334713	0,00085	0,01474	0,42991	0,13746	0,04818	0,26421
Frankiales	Order	Bacteria: Actinobacteria: Actinobacteria_c	334654	0,00004	0,00135	0,78438	0,44246	0,31731	0,34746
CP011272_g	Genus	Bacteria: Planctomycetes: Planctomycetia: Planctomycetales: Planctomycetaceae	334118	0,00007	0,00216	0,30884	0,27960	0,57818	0,16413
Caldilineae	Class	Bacteria: Chloroflexi	333579	0,00043	0,00858	0,10159	0,06940	0,19743	0,47943
Caldilineales	Order	Bacteria: Chloroflexi: Caldilineae	333558	0,00043	0,00858	0,10159	0,06940	0,19743	0,47924
Caldilineaceae	Family	Bacteria: Chloroflexi: Caldilineae: Caldilineales	333272	0,00083	0,01461	0,09888	0,06808	0,19268	0,47530
Gemmataceae	Family	Bacteria: Planctomycetes: Planctomycetia: Planctomycetales	333128	0,00000	0,00005	0,50486	0,48601	0,43277	0,05635
JN032909_s	Species	Bacteria: Planctomycetes: Phycisphaerae: Phycisphaerales: Phycisphaeraceae: EU803846_g	331857	0,00001	0,00032	0,45621	0,09186	0,04231	0,19942
Legionellales	Order	Bacteria: Proteobacteria: Gammaproteobacteria	331139	0,00064	0,01185	0,39564	0,67111	0,78219	0,35940
Simkaniaceae	Family	Bacteria: Chlamydiae: Chlamydiae_c: Chlamydiales	330288	0,00503	0,05870	0,19730	0,38259	0,49965	0,11675
Simkaniaceae_uc	Genus	Bacteria: Chlamydiae: Chlamydiae_c: Chlamydiales: Simkaniaceae	330288	0,00503	0,05870	0,19723	0,38259	0,49965	0,11675
HM446087_g	Genus	Bacteria: Planctomycetes: Phycisphaerae: Phycisphaerales: Phycisphaeraceae	330148	0,03572	0,23460	0,44877	0,10499	0,08852	0,12344
HM446087_g_uc	Species	Bacteria: Planctomycetes: Phycisphaerae: Phycisphaerales: Phycisphaeraceae: HM446087_g	329716	0,01477	0,13223	0,43583	0,09492	0,07689	0,11025
Bdellovibrionaceae	Family	Bacteria: Proteobacteria: Oligoflexia: Bdellovibrionales	329377	0,00006	0,00190	0,08393	0,40015	0,47373	0,14198
CP012157_s	Species	Bacteria: Proteobacteria: Betaproteobacteria: CP012157_o: CP012157_f: CP012157_g	329074	0,00237	0,03182	0,02522	0,28073	0,46561	0,08904
JN869224_g_uc	Species	Bacteria: Verrucomicrobia: Spartobacteria: Chthoniobacterales: Chthoniobacteraceae: JN869224_g	328260	0,00004	0,00136	0,45076	0,17999	0,05221	0,14492
Puniceicoccales	Order	Bacteria: Verrucomicrobia: Opitutae	327813	0,00291	0,03806	0,34463	0,47393	0,20975	0,16309
Corynebacteriales	Order	Bacteria: Actinobacteria: Actinobacteria_c	326891	0,00000	0,00000	0,44815	0,41374	0,06295	0,01627
CP012155_f	Family	Bacteria: Bacteroidetes: Sphingobacteriia: CP012155_o	326773	0,02618	0,18690	0,79953	0,74751	0,44994	0,62986
CP012155_o	Order	Bacteria: Bacteroidetes: Sphingobacteriia	326762	0,02522	0,18690	0,79953	0,74808	0,45011	0,63165
Prochlorococcus_uc	Species	Bacteria: Cyanobacteria: Chroobacteria: Chroococcales: Prochlorococcaceae: Prochlorococcus	326057	0,00005	0,00172	0,13968	0,03967	0,08623	0,40041
Leptothrix	Genus	Bacteria: Proteobacteria: Betaproteobacteria: Burkholderiales: Comamonadaceae	326016	0,00993	0,09621	0,53885	0,50733	0,19011	0,43475
Sediminibacterium_uc	Species	Bacteria: Bacteroidetes: Sphingobacteriia: Sphingobacteriales: Chitinophagaceae: Sediminibacterium	325606	0,00000	0,00004	0,36541	0,11175	0,02323	0,11415
Mycobacteriaceae	Family	Bacteria: Actinobacteria: Actinobacteria_c: Corynebacteriales	325478	0,00000	0,00000	0,30963	0,40226	0,06163	0,01579
Mycobacterium	Genus	Bacteria: Actinobacteria: Actinobacteria_c: Corynebacteriales: Mycobacteriaceae	325318	0,00000	0,00000	0,30945	0,40046	0,06163	0,01556
Nanopelagicus_uc	Species	Bacteria: Actinobacteria: Actinobacteria_c: Planktophila_o: Planktophila_f: Nanopelagicus	325300	0,00009	0,00266	0,47720	0,11761	0,11598	0,47966
Sediminibacterium goheungense group	Species	Bacteria: Bacteroidetes: Sphingobacteriia: Sphingobacteriales: Chitinophagaceae: Sediminibacterium	325228	0,00127	0,01989	0,24351	0,16780	0,17234	0,51720
Bdellovibrio	Genus	Bacteria: Proteobacteria: Oligoflexia: Bdellovibrionales: Bdellovibrionaceae	324936	0,00008	0,00233	0,05944	0,26305	0,40782	0,09709
PAC001879_g	Genus	Bacteria: Bacteroidetes: Sphingobacteriia: CP012155_o: CP012155_f	324708	0,00109	0,01795	0,33753	0,47488	0,11369	0,26735
EU803857_s	Species	Bacteria: Actinobacteria: Actinobacteria_c: Planktophila_o: Planktophila_f: Nanopelagicus	324315	0,00000	0,00003	0,41919	0,11803	0,05776	0,11008
Rickettsiales_uc	Family	Bacteria: Proteobacteria: Alphaproteobacteria: Rickettsiales	323535	0,00116	0,01890	0,38923	0,01995	0,03661	0,04732
Curvibacter_uc	Species	Bacteria: Proteobacteria: Betaproteobacteria: Burkholderiales: Comamonadaceae: Curvibacter	322486	0,00846	0,08501	0,07401	0,45087	0,31868	0,36516
PAC000036_g_uc	Species	Bacteria: Planctomycetes: Planctomycetia: Planctomycetales: Planctomycetaceae: PAC000036_g	320973	0,00004	0,00150	0,13108	0,31920	0,11820	0,03395
EU234279_g	Genus	Bacteria: Planctomycetes: Planctomycetia: Planctomycetales: Gemmataceae	320953	0,00000	0,00015	0,24830	0,36270	0,15433	0,02587
EU234279_s	Species	Bacteria: Planctomycetes: Planctomycetia: Planctomycetales: Gemmataceae: EU234279_g	320112	0,00000	0,00013	0,23048	0,35543	0,15055	0,02536
NVQB_g	Genus	Bacteria: Bacteroidetes: Sphingobacteriia: NVQB_o: NVQB_f	319617	0,02919	0,20098	0,26084	0,60387	0,28187	0,39981
EU803987_s	Species	Bacteria: Actinobacteria: Actinobacteria_c: Planktophila_o: Planktophila_f: Nanopelagicus	319038	0,00083	0,01461	0,32098	0,10456	0,08768	0,50235
Fuerstia	Genus	Bacteria: Planctomycetes: Planctomycetia: Planctomycetales: Planctomycetaceae	318616	0,00000	0,00006	0,38658	0,39500	0,31432	0,06728
Gemmatimonas	Genus	Bacteria: Gemmatimonadetes: Gemmatimonadetes_c: Gemmatimonadales: Gemmatimonadaceae	318182	0,00083	0,01460	0,03514	0,11965	0,34899	0,11214
Fuerstia_uc	Species	Bacteria: Planctomycetes: Planctomycetia: Planctomycetales: Planctomycetaceae: Fuerstia	317999	0,00000	0,00001	0,34439	0,25699	0,21850	0,03148
Gemmatimonadetes_c	Class	Bacteria: Gemmatimonadetes	317684	0,00850	0,08519	0,04561	0,12353	0,35665	0,11947
Gemmatimonadales	Order	Bacteria: Gemmatimonadetes: Gemmatimonadetes_c	317684	0,00850	0,08519	0,04561	0,12353	0,35665	0,11947
Gemmatimonadaceae	Family	Bacteria: Gemmatimonadetes: Gemmatimonadetes_c: Gemmatimonadales	317657	0,01034	0,09975	0,04507	0,12291	0,35593	0,11806
Gemmatimonadetes	Phylum	Bacteria	317657	0,00880	0,08757	0,04576	0,12390	0,35665	0,11947
Caldilinea	Genus	Bacteria: Chloroflexi: Caldilineae: Caldilineales: Caldilineaceae	317614	0,00822	0,08341	0,06042	0,04983	0,10581	0,33155
Methylocystis	Genus	Bacteria: Proteobacteria: Alphaproteobacteria: Rhizobiales: Methylocystaceae	317534	0,00000	0,00004	0,25022	0,36382	0,18610	0,05979
Methylocystaceae	Family	Bacteria: Proteobacteria: Alphaproteobacteria: Rhizobiales	317493	0,00000	0,00004	0,25038	0,36402	0,18677	0,06020
Flavobacterium terrigena	Species	Bacteria: Bacteroidetes: Flavobacteria: Flavobacteriales: Flavobacteriaceae: Flavobacterium	316542	0,00042	0,00838	0,33112	0,08038	0,01041	0,00215
Verrucomicrobiales	Order	Bacteria: Verrucomicrobia: Verrucomicrobiae	316010	0,00010	0,00271	0,16537	0,40433	0,28044	0,11306
Thermoleophilia	Class	Bacteria: Actinobacteria	315280	0,00000	0,00000	0,34284	0,19271	0,08162	0,04430
Coxiellaceae	Family	Bacteria: Proteobacteria: Gammaproteobacteria: Legionellales	314952	0,00006	0,00190	0,11637	0,38485	0,40595	0,25702
Anabaena	Genus	Bacteria: Cyanobacteria: Hormogoneae: Nostocales: Nostocaceae	314340	0,00109	0,01793	0,36453	0,07732	0,07890	0,14410
EU881226_g	Genus	Bacteria: Planctomycetes: Planctomycetia: Planctomycetales: Planctomycetaceae	313388	0,00021	0,00507	0,30143	0,07073	0,20442	0,03478
FJ800525_g	Genus	Bacteria: Verrucomicrobia: Verrucomicrobiae: Pedosphaera_o: Pedosphaera_f	312732	0,00103	0,01709	0,31141	0,34008	0,09036	0,23457
Armatimonadetes	Phylum	Bacteria	311546	0,00093	0,01595	0,08003	0,06107	0,04181	0,27336
Oligoflexales	Order	Bacteria: Proteobacteria: Oligoflexia	311322	0,00071	0,01295	0,09423	0,35517	0,18805	0,13751
HQ111145_g	Genus	Bacteria: Proteobacteria: Alphaproteobacteria: Rhodospirillales: Rhodospirillaceae	311189	0,00001	0,00051	0,03525	0,28959	0,17017	0,12064
Planktothrix pseudagardhii	Species	Bacteria: Cyanobacteria: Chroobacteria: Oscillatoriales: Planktothrix_f: Planktothrix	311011	0,00177	0,02600	0,28947	0,03242	0,02646	0,11183
Verrucomicrobiaceae	Family	Bacteria: Verrucomicrobia: Verrucomicrobiae: Verrucomicrobiales	310836	0,00003	0,00120	0,11548	0,34816	0,20094	0,08689
Legionellaceae	Family	Bacteria: Proteobacteria: Gammaproteobacteria: Legionellales	310637	0,00001	0,00027	0,24146	0,26793	0,34934	0,08543
Methylocystis parvus group	Species	Bacteria: Proteobacteria: Alphaproteobacteria: Rhizobiales: Methylocystaceae: Methylocystis	310294	0,00000	0,00002	0,18650	0,28199	0,11303	0,02816
Prosthecobacter	Genus	Bacteria: Verrucomicrobia: Verrucomicrobiae: Verrucomicrobiales: Verrucomicrobiaceae	310252	0,00001	0,00068	0,10247	0,34190	0,18893	0,08361
CP011215_o	Order	Bacteria: Parcubacteria_OD1: Paceibacter_c	310231	0,00031	0,00671	0,34712	0,14210	0,15181	0,19221
Rhodobacteraceae	Family	Bacteria: Proteobacteria: Alphaproteobacteria: Rhodobacterales	309883	0,00009	0,00270	0,03127	0,32792	0,19046	0,18608
Gemmatimonas phototrophica	Species	Bacteria: Gemmatimonadetes: Gemmatimonadetes_c: Gemmatimonadales: Gemmatimonadaceae: Gemmatimonas	309614	0,00968	0,09466	0,01356	0,04884	0,27488	0,06524
Legionella	Genus	Bacteria: Proteobacteria: Gammaproteobacteria: Legionellales: Legionellaceae	308540	0,00000	0,00017	0,20519	0,24251	0,32280	0,07282
DQ501334_s	Species	Bacteria: Planctomycetes: Planctomycetia: Planctomycetales: Planctomycetaceae: CP011272_g	308482	0,00035	0,00728	0,19768	0,08435	0,26938	0,04392
CP011215_f	Family	Bacteria: Parcubacteria_OD1: Paceibacter_c: CP011215_o	308019	0,00000	0,00003	0,30408	0,09251	0,08954	0,13891
FJ800525_s	Species	Bacteria: Verrucomicrobia: Verrucomicrobiae: Pedosphaera_o: Pedosphaera_f: FJ800525_g	307958	0,00007	0,00228	0,22744	0,27253	0,04890	0,14341
Armatimonadales	Order	Bacteria: Armatimonadetes: Armatimonadia	307893	0,00165	0,02468	0,04624	0,04424	0,02833	0,23859
Armatimonadia	Class	Bacteria: Armatimonadetes	307860	0,00178	0,02609	0,04624	0,04424	0,02850	0,23859
Armatimonadaceae	Family	Bacteria: Armatimonadetes: Armatimonadia: Armatimonadales	307681	0,00167	0,02484	0,04607	0,04406	0,02833	0,23757
Armatimonas	Genus	Bacteria: Armatimonadetes: Armatimonadia: Armatimonadales: Armatimonadaceae	307376	0,00168	0,02498	0,04595	0,04392	0,02833	0,23604
Opitutus_uc	Species	Bacteria: Verrucomicrobia: Opitutae: Opitutales: Opitutaceae: Opitutus	306540	0,00048	0,00954	0,14866	0,28915	0,06830	0,08027
AJ867911_s	Species	Bacteria: Proteobacteria: Betaproteobacteria: Burkholderiales: Comamonadaceae: Limnohabitans	306482	0,00000	0,00001	0,24921	0,06958	0,01671	0,04343
Micropepsaceae	Family	Bacteria: Proteobacteria: Alphaproteobacteria: Micropepsales	305426	0,00001	0,00041	0,06308	0,15918	0,14703	0,27916
Micropepsales	Order	Bacteria: Proteobacteria: Alphaproteobacteria	305273	0,00001	0,00044	0,06408	0,15918	0,14703	0,27958
AB476699_s	Species	Bacteria: Proteobacteria: Alphaproteobacteria: Rhodospirillales: Rhodospirillaceae: HQ111145_g	305175	0,00001	0,00060	0,01643	0,23868	0,13372	0,10145
CP011215_f_uc	Genus	Bacteria: Parcubacteria_OD1: Paceibacter_c: CP011215_o: CP011215_f	305015	0,00000	0,00002	0,26567	0,05628	0,07949	0,09933
Planktophila_f_uc	Genus	Bacteria: Actinobacteria: Actinobacteria_c: Planktophila_o: Planktophila_f	304314	0,00038	0,00777	0,27611	0,08057	0,07088	0,24808
Sterolibacterium_o	Order	Bacteria: Proteobacteria: Betaproteobacteria	304265	0,00303	0,03909	0,09974	0,06234	0,27521	0,08926
Sterolibacteriaceae	Family	Bacteria: Proteobacteria: Betaproteobacteria: Sterolibacterium_o	304203	0,00301	0,03894	0,09936	0,06219	0,27485	0,08835
AF234711_g_uc	Species	Bacteria: Verrucomicrobia: Verrucomicrobiae: Pedosphaera_o: Pedosphaera_f: AF234711_g	304166	0,00000	0,00021	0,27170	0,06089	0,05055	0,05688
Pseudarcicella	Genus	Bacteria: Bacteroidetes: Cytophagia: Cytophagales: Cytophagaceae	304103	0,00013	0,00344	0,19716	0,00733	0,01118	0,07577
GQ340346_s	Species	Bacteria: Planctomycetes: Planctomycetia: Planctomycetales: Planctomycetaceae: EU881226_g	304093	0,00001	0,00027	0,22917	0,01787	0,04249	0,01084
EU800176_s	Species	Bacteria: Bacteroidetes: Cytophagia: Cytophagales: Cytophagaceae: Pseudarcicella	303518	0,00009	0,00266	0,19425	0,00690	0,01093	0,06814
FJ820433_s	Species	Bacteria: Planctomycetes: Planctomycetia: Planctomycetales: Planctomycetaceae: PAC000036_g	303424	0,00000	0,00007	0,07157	0,24731	0,07829	0,04157
AF316757_s	Species	Bacteria: Armatimonadetes: Armatimonadia: Armatimonadales: Armatimonadaceae: Armatimonas	302824	0,00386	0,04731	0,04520	0,04244	0,02748	0,21239
FJ827869_g	Genus	Bacteria: Actinobacteria: Actinobacteria_c: Frankiales: AB021325_f	302753	0,01824	0,15407	0,37683	0,18021	0,15635	0,18081
AF234711_g	Genus	Bacteria: Verrucomicrobia: Verrucomicrobiae: Pedosphaera_o: Pedosphaera_f	302585	0,00002	0,00091	0,27893	0,06487	0,06448	0,08711
Oligoflexaceae_uc	Genus	Bacteria: Proteobacteria: Oligoflexia: Oligoflexales: Oligoflexaceae	302475	0,00064	0,01178	0,05224	0,26713	0,12536	0,05038
Ferruginibacter	Genus	Bacteria: Bacteroidetes: Sphingobacteriia: Sphingobacteriales: Chitinophagaceae	302324	0,00026	0,00584	0,27681	0,07118	0,20846	0,26570
FN668128_s	Species	Bacteria: Bacteroidetes: Flavobacteria: Flavobacteriales: Flavobacteriaceae: Flavobacterium	301144	0,00000	0,00001	0,07417	0,21531	0,02513	0,01816
Anabaena scheremetievi group	Species	Bacteria: Cyanobacteria: Hormogoneae: Nostocales: Nostocaceae: Anabaena	300567	0,00129	0,02014	0,21698	0,00596	0,02676	0,00663
PAC001959_g	Genus	Bacteria: Proteobacteria: Alphaproteobacteria: Micropepsales: Micropepsaceae	300449	0,00030	0,00651	0,05826	0,14526	0,14393	0,25121
AB021325_g	Genus	Bacteria: Actinobacteria: Actinobacteria_c: Frankiales: AB021325_f	300212	0,00530	0,06124	0,34394	0,24111	0,14070	0,13896
Oligoflexaceae	Family	Bacteria: Proteobacteria: Oligoflexia: Oligoflexales	298738	0,00804	0,08208	0,07375	0,27166	0,12692	0,08560
Aquicella	Genus	Bacteria: Proteobacteria: Gammaproteobacteria: Legionellales: Coxiellaceae	298702	0,01096	0,10459	0,00509	0,24415	0,13365	0,06028
AF370880_g	Genus	Bacteria: Proteobacteria: Alphaproteobacteria: Rhizobiales: Parvibaculum_f	298499	0,00032	0,00671	0,36690	0,24746	0,15401	0,14414
EU234324_s	Species	Bacteria: Proteobacteria: Alphaproteobacteria: Rhizobiales: Parvibaculum_f: AF370880_g	298400	0,00020	0,00475	0,36114	0,24152	0,14902	0,13910
Microcystis_uc	Species	Bacteria: Cyanobacteria: Chroobacteria: Chroococcales: Microcystaceae: Microcystis	298273	0,00004	0,00143	0,00306	0,01420	0,04187	0,18658
Limnohabitans planktonicus group	Species	Bacteria: Proteobacteria: Betaproteobacteria: Burkholderiales: Comamonadaceae: Limnohabitans	297905	0,00342	0,04293	0,01232	0,18870	0,02694	0,01972
EU801231_s	Species	Bacteria: Bacteroidetes: Sphingobacteriia: Sphingobacteriales: Chitinophagaceae: Sediminibacterium	297216	0,00000	0,00000	0,18905	0,01556	0,00265	0,00426
DQ316339_s	Species	Bacteria: Actinobacteria: Actinobacteria_c: Planktophila_o: Planktophila_f: Nanopelagicus	297042	0,03538	0,23325	0,14747	0,00050	0,00032	0,02081
JN868960_s	Species	Bacteria: Verrucomicrobia: Verrucomicrobiae: Verrucomicrobiales: Verrucomicrobiaceae: Prosthecobacter	296978	0,00001	0,00048	0,04015	0,23523	0,09980	0,04401
Caldilinea_uc	Species	Bacteria: Chloroflexi: Caldilineae: Caldilineales: Caldilineaceae: Caldilinea	296797	0,00248	0,03310	0,03024	0,01712	0,04490	0,18975
FJ478621_f	Family	Bacteria: Proteobacteria: Alphaproteobacteria: Rickettsiales	296716	0,00201	0,02833	0,24465	0,10057	0,19916	0,06923
Saccharimonas_f	Family	Bacteria: Saccharibacteria_TM7: Saccharimonas_c: Saccharimonas_o	295821	0,02154	0,17387	0,01313	0,14916	0,03874	0,18403
FJ382597_s	Species	Bacteria: Proteobacteria: Gammaproteobacteria: Legionellales: Coxiellaceae: Aquicella	295574	0,02304	0,18229	0,00398	0,22553	0,12908	0,03639
Planktophila limnetica	Species	Bacteria: Actinobacteria: Actinobacteria_c: Planktophila_o: Planktophila_f: Planktophila	295513	0,00000	0,00022	0,16105	0,27412	0,08069	0,29804
JN391902_s	Species	Bacteria: Bacteroidetes: Sphingobacteriia: NVQB_o: NVQB_f: NVQB_g	295389	0,00005	0,00159	0,03436	0,20060	0,01620	0,01468
EU801583_g	Genus	Bacteria: Proteobacteria: Alphaproteobacteria: Rhodospirillales: Rhodospirillaceae	295300	0,00001	0,00054	0,19577	0,07484	0,02579	0,01668
EU801583_s	Species	Bacteria: Proteobacteria: Alphaproteobacteria: Rhodospirillales: Rhodospirillaceae: EU801583_g	295216	0,00001	0,00054	0,19546	0,07434	0,02579	0,01668
Desulfuromonadales	Order	Bacteria: Proteobacteria: Deltaproteobacteria	294877	0,00214	0,02961	0,02441	0,07576	0,04299	0,19741
AB021325_g_uc	Species	Bacteria: Actinobacteria: Actinobacteria_c: Frankiales: AB021325_f: AB021325_g	293240	0,00120	0,01940	0,24972	0,16714	0,07388	0,08967
Saccharimonas	Genus	Bacteria: Saccharibacteria_TM7: Saccharimonas_c: Saccharimonas_o: Saccharimonas_f	293054	0,02268	0,18067	0,01300	0,14898	0,03843	0,17321
FJ660572_g	Genus	Bacteria: Proteobacteria: Betaproteobacteria: Burkholderiales: Comamonadaceae	292509	0,00000	0,00009	0,00825	0,16906	0,03042	0,04603
Polynucleobacter cosmopolitanus group	Species	Bacteria: Proteobacteria: Betaproteobacteria: Burkholderiales: Ralstonia_f: Polynucleobacter	292174	0,01802	0,15314	0,12380	0,07851	0,01156	0,18413
CP006914_c	Class	Bacteria: WWE3	291607	0,01988	0,16453	0,01639	0,03183	0,05458	0,16333
WWE3	Phylum	Bacteria	291607	0,01988	0,16453	0,01639	0,03183	0,05458	0,16333
AY509518_s	Species	Bacteria: Verrucomicrobia: Verrucomicrobiae: Pedosphaera_o: Pedosphaera_f: AY509518_g	291388	0,00176	0,02596	0,18743	0,12258	0,20707	0,05310
CP006914_o	Order	Bacteria: WWE3: CP006914_c	290960	0,02107	0,17050	0,01609	0,03183	0,05409	0,16070
LXTQ_g	Genus	Bacteria: Proteobacteria: Betaproteobacteria: Methylophilales: Methylophilaceae	290564	0,00001	0,00050	0,01488	0,19185	0,12364	0,10814
Bacillales	Order	Bacteria: Firmicutes: Bacilli	290195	0,00247	0,03302	0,23211	0,05813	0,04381	0,05580
AJ867903_g	Genus	Bacteria: Proteobacteria: Alphaproteobacteria: Rickettsiales: Paracaedibacteraceae	289673	0,04156	0,26497	0,22626	0,30300	0,19686	0,16489
EU803667_s	Species	Bacteria: Bacteroidetes: Sphingobacteriia: NVQB_o: NVQB_f: NVQB_g	289162	0,00457	0,05473	0,13247	0,15037	0,04543	0,24882
AJ867903_s	Species	Bacteria: Proteobacteria: Alphaproteobacteria: Rickettsiales: Paracaedibacteraceae: AJ867903_g	288930	0,04374	0,27526	0,21986	0,29055	0,19467	0,15468
Silvanigrella	Genus	Bacteria: Proteobacteria: Oligoflexia: Silvanigrellales: Silvanigrellaceae	288601	0,00008	0,00233	0,16708	0,01396	0,04848	0,03936
Mycobacterium smegmatis group	Species	Bacteria: Actinobacteria: Actinobacteria_c: Corynebacteriales: Mycobacteriaceae: Mycobacterium	288511	0,00000	0,00000	0,05744	0,17112	0,02616	0,00140
Phycisphaeraceae_uc	Genus	Bacteria: Planctomycetes: Phycisphaerae: Phycisphaerales: Phycisphaeraceae	288283	0,00021	0,00496	0,08375	0,06077	0,22358	0,19569
EU834774_g	Genus	Bacteria: Proteobacteria: Alphaproteobacteria: Rhizobiales: Phreatobacter_f	288277	0,04151	0,26487	0,00443	0,02184	0,18067	0,08533
Cryomorphaceae	Family	Bacteria: Bacteroidetes: Flavobacteria: Flavobacteriales	288181	0,00625	0,06796	0,24626	0,08136	0,12235	0,17320
Thermoleophilales	Order	Bacteria: Actinobacteria: Thermoleophilia	287548	0,00000	0,00008	0,18781	0,10615	0,05499	0,02700
Chloroflexales	Order	Bacteria: Chloroflexi: Chloroflexia	287542	0,00046	0,00921	0,03870	0,19177	0,18755	0,13185
Chloroflexia	Class	Bacteria: Chloroflexi	287483	0,00047	0,00935	0,03884	0,19177	0,18755	0,13224
FJ810552_c	Class	Bacteria: Cyanobacteria	286790	0,00018	0,00448	0,09343	0,02369	0,04199	0,16004
FJ810552_o	Order	Bacteria: Cyanobacteria: FJ810552_c	286790	0,00018	0,00448	0,09343	0,02369	0,04199	0,16004
Legionella_uc	Species	Bacteria: Proteobacteria: Gammaproteobacteria: Legionellales: Legionellaceae: Legionella	286605	0,00000	0,00002	0,09619	0,12917	0,17929	0,02811
Mycobacterium fallax group	Species	Bacteria: Actinobacteria: Actinobacteria_c: Corynebacteriales: Mycobacteriaceae: Mycobacterium	286407	0,00000	0,00002	0,16149	0,07253	0,02002	0,01020
Thermoleophilaceae	Family	Bacteria: Actinobacteria: Thermoleophilia: Thermoleophilales	286396	0,00000	0,00008	0,18396	0,10580	0,05499	0,02684
HM129400_g	Genus	Bacteria: Proteobacteria: Alphaproteobacteria: Rickettsiales: FJ478621_f	286312	0,00040	0,00810	0,18448	0,06185	0,15840	0,04429
Microcystaceae_uc	Genus	Bacteria: Cyanobacteria: Chroobacteria: Chroococcales: Microcystaceae	286098	0,00008	0,00248	0,00735	0,00662	0,01897	0,14721
Tabrizicola	Genus	Bacteria: Proteobacteria: Alphaproteobacteria: Rhodobacterales: Rhodobacteraceae	285888	0,00009	0,00258	0,00230	0,14827	0,11666	0,04256
EF648062_g	Genus	Bacteria: Bacteroidetes: Flavobacteria: Flavobacteriales: Cryomorphaceae	285877	0,00000	0,00019	0,16329	0,00863	0,06183	0,03072
PAC000132_f	Family	Bacteria: Proteobacteria: Oligoflexia: Bdellovibrionales	285421	0,02054	0,16746	0,17922	0,07960	0,22016	0,15915
Desulfuromonadaceae_uc	Genus	Bacteria: Proteobacteria: Deltaproteobacteria: Desulfuromonadales: Desulfuromonadaceae	285414	0,00000	0,00003	0,01089	0,00021	0,00043	0,13250
Desulfuromonadaceae	Family	Bacteria: Proteobacteria: Deltaproteobacteria: Desulfuromonadales	285404	0,00000	0,00015	0,01129	0,00027	0,00118	0,13260
AF418964_f	Family	Bacteria: Chloroflexi: Chloroflexia: Chloroflexales	284952	0,00003	0,00129	0,01686	0,16581	0,06126	0,02392
JN869224_s	Species	Bacteria: Verrucomicrobia: Spartobacteria: Chthoniobacterales: Chthoniobacteraceae: JN869224_g	284945	0,00016	0,00400	0,18928	0,04452	0,03390	0,08133
AF418964_g	Genus	Bacteria: Chloroflexi: Chloroflexia: Chloroflexales: AF418964_f	284924	0,00003	0,00128	0,01686	0,16566	0,06126	0,02349
GU936905_g_uc	Species	Bacteria: Verrucomicrobia: Verrucomicrobiae: Methylacidiphilales: GU936905_f: GU936905_g	284755	0,01183	0,10998	0,14442	0,16421	0,21574	0,05990
PAC000142_g	Genus	Bacteria: Actinobacteria: Thermoleophilia: Thermoleophilales: Thermoleophilaceae	284664	0,00000	0,00015	0,17620	0,08291	0,05398	0,02610
EU803760_s	Species	Bacteria: Actinobacteria: Actinobacteria_c: Planktophila_o: Planktophila_f: Nanopelagicus	284132	0,00102	0,01707	0,20626	0,07508	0,06246	0,19933
HQ661222_s	Species	Bacteria: Chloroflexi: Chloroflexia: Chloroflexales: AF418964_f: AF418964_g	283983	0,00000	0,00004	0,01496	0,15118	0,04419	0,00474
GU305845_s	Species	Bacteria: Bacteroidetes: Sphingobacteriia: Sphingobacteriales: Chitinophagaceae: Sediminibacterium	283136	0,00000	0,00009	0,14468	0,07819	0,02211	0,00630
FJ572037_g	Genus	Bacteria: Planctomycetes: Phycisphaerae: Phycisphaerales: Phycisphaeraceae	282987	0,02283	0,18171	0,01068	0,04126	0,16152	0,05999
EF520366_g	Genus	Bacteria: Actinobacteria: Actinobacteria_c: Planktophila_o: Planktophila_f	282691	0,00042	0,00842	0,15213	0,06572	0,04309	0,01730
Solirubrobacterales	Order	Bacteria: Actinobacteria: Thermoleophilia	282687	0,00000	0,00000	0,15486	0,08656	0,02663	0,01730
JQ311869_s	Species	Bacteria: Bacteroidetes: Flavobacteria: Flavobacteriales: Cryomorphaceae: EF648062_g	282656	0,00000	0,00018	0,15192	0,00825	0,05823	0,02868
EU834774_s	Species	Bacteria: Proteobacteria: Alphaproteobacteria: Rhizobiales: Phreatobacter_f: EU834774_g	282508	0,04544	0,28421	0,00363	0,01940	0,16024	0,06930
GQ351566_s	Species	Bacteria: Cyanobacteria: Chroobacteria: Oscillatoriales: Planktothrix_f: Planktothrix	282267	0,00329	0,04162	0,14537	0,00850	0,00722	0,02771
HQ433559_s	Species	Bacteria: Proteobacteria: Alphaproteobacteria: Micropepsales: Micropepsaceae: PAC001959_g	282189	0,00001	0,00055	0,02300	0,11849	0,09546	0,14538
EU803738_s	Species	Bacteria: Actinobacteria: Acidimicrobiia: Acidimicrobiales: Ilumatobacter_f: GQ387490_g	282098	0,00030	0,00658	0,16695	0,11038	0,04182	0,14784
Sulfuritalea	Genus	Bacteria: Proteobacteria: Betaproteobacteria: Sterolibacterium_o: Sterolibacteriaceae	281643	0,00112	0,01839	0,04431	0,01989	0,14834	0,02809
FJ901808_s	Species	Bacteria: Proteobacteria: Alphaproteobacteria: Rickettsiales: FJ478621_f: HM129400_g	281246	0,00041	0,00829	0,02688	0,01652	0,12156	0,00248
AB661567_g	Genus	Bacteria: Verrucomicrobia: Verrucomicrobiae: Pedosphaera_o: Pedosphaera_f	281239	0,00000	0,00017	0,10154	0,10612	0,14044	0,00794
AB661567_g_uc	Species	Bacteria: Verrucomicrobia: Verrucomicrobiae: Pedosphaera_o: Pedosphaera_f: AB661567_g	281089	0,00000	0,00018	0,10146	0,10612	0,14028	0,00794
Cytophagaceae_uc	Genus	Bacteria: Bacteroidetes: Cytophagia: Cytophagales: Cytophagaceae	280757	0,01102	0,10494	0,04380	0,14074	0,16936	0,13811
LBQD_o_uc	Family	Bacteria: Parcubacteria_OD1: Paceibacter_c: LBQD_o	280339	0,02063	0,16795	0,07372	0,02249	0,03881	0,13848
Silvanigrella aquatica	Species	Bacteria: Proteobacteria: Oligoflexia: Silvanigrellales: Silvanigrellaceae: Silvanigrella	280162	0,00009	0,00268	0,14243	0,01396	0,04752	0,03766
JF830208_g	Genus	Bacteria: Planctomycetes: Planctomycetia: Planctomycetales: Planctomycetaceae	279853	0,00000	0,00010	0,03512	0,01863	0,14016	0,01606
EU803296_f	Family	Bacteria: Proteobacteria: Alphaproteobacteria: Rhizobiales	279634	0,00000	0,00001	0,13105	0,01552	0,00448	0,06619
FJ425638_f	Family	Bacteria: Cyanobacteria: FJ810552_c: FJ810552_o	279390	0,00009	0,00255	0,09186	0,02207	0,03724	0,13818
EU803296_g	Genus	Bacteria: Proteobacteria: Alphaproteobacteria: Rhizobiales: EU803296_f	279114	0,00000	0,00001	0,12936	0,01552	0,00448	0,06335
FJ660572_s	Species	Bacteria: Proteobacteria: Betaproteobacteria: Burkholderiales: Comamonadaceae: FJ660572_g	278644	0,00000	0,00002	0,00609	0,11742	0,01943	0,02486
JF830208_s	Species	Bacteria: Planctomycetes: Planctomycetia: Planctomycetales: Planctomycetaceae: JF830208_g	278450	0,00000	0,00010	0,03394	0,01812	0,13622	0,01574
GU183611_s	Species	Bacteria: Chlorobi: OPB56_c: OPB56_o: HQ343229_f: JN087872_g	278276	0,00002	0,00090	0,00148	0,13186	0,02238	0,02196
EF520366_s	Species	Bacteria: Actinobacteria: Actinobacteria_c: Planktophila_o: Planktophila_f: EF520366_g	278185	0,00001	0,00028	0,12785	0,01266	0,01591	0,00584
FR691523_g	Genus	Bacteria: Planctomycetes: Planctomycetia: Planctomycetales: Isosphaeraceae	277908	0,00000	0,00005	0,14149	0,12565	0,06792	0,01304
Isosphaeraceae	Family	Bacteria: Planctomycetes: Planctomycetia: Planctomycetales	277855	0,00000	0,00006	0,14175	0,12687	0,06797	0,01345
GQ340349_s	Species	Bacteria: Bacteroidetes: Sphingobacteriia: CP012155_o: CP012155_f: PAC001879_g	277021	0,00122	0,01953	0,04596	0,12060	0,00728	0,03210
Rhodospirillaceae_uc	Genus	Bacteria: Proteobacteria: Alphaproteobacteria: Rhodospirillales: Rhodospirillaceae	276591	0,00081	0,01438	0,10194	0,06951	0,17033	0,18395
HM129400_g_uc	Species	Bacteria: Proteobacteria: Alphaproteobacteria: Rickettsiales: FJ478621_f: HM129400_g	276390	0,00001	0,00032	0,14559	0,03844	0,03135	0,03687
AB476245_s	Species	Bacteria: Saccharibacteria_TM7: Saccharimonas_c: Saccharimonas_o: Saccharimonas_f: Saccharimonas	276383	0,01629	0,14280	0,00000	0,09621	0,01272	0,00136
JN391888_s	Species	Bacteria: Planctomycetes: Planctomycetia: Planctomycetales: Planctomycetaceae: Fuerstia	276292	0,00000	0,00000	0,00168	0,12482	0,08220	0,00000
PAC000132_g	Genus	Bacteria: Proteobacteria: Oligoflexia: Bdellovibrionales: PAC000132_f	275220	0,00222	0,03045	0,15840	0,05253	0,14272	0,13809
HQ595220_s	Species	Bacteria: Saccharibacteria_TM7: Saccharimonas_c: Saccharimonas_o: Saccharimonas_f: Saccharimonas	274539	0,02295	0,18208	0,00765	0,03087	0,01578	0,11116
JN656779_s	Species	Bacteria: Proteobacteria: Alphaproteobacteria: Caulobacterales: Caulobacteraceae: Caulobacter	274530	0,00000	0,00000	0,00376	0,11229	0,06316	0,00374
HQ014651_g	Genus	Bacteria: Chloroflexi: Caldilineae: Caldilineales: Caldilineaceae	274466	0,00025	0,00565	0,03672	0,01825	0,08569	0,12612
GQ480059_s	Species	Bacteria: Planctomycetes: Planctomycetia: Planctomycetales: Planctomycetaceae: CP011272_g	273904	0,00000	0,00012	0,00953	0,01725	0,11689	0,03427
FN668134_s	Species	Bacteria: Bacteroidetes: Flavobacteria: Flavobacteriales: Flavobacteriaceae: Flavobacterium	273261	0,00000	0,00012	0,09972	0,04706	0,00144	0,01295
Conexibacteraceae	Family	Bacteria: Actinobacteria: Thermoleophilia: Solirubrobacterales	272903	0,00000	0,00001	0,12391	0,08324	0,02455	0,01559
JN860407_g	Genus	Bacteria: Planctomycetes: Planctomycetia: Planctomycetales: Gemmataceae	272861	0,00006	0,00197	0,11825	0,07120	0,04872	0,01961
EU803296_s	Species	Bacteria: Proteobacteria: Alphaproteobacteria: Rhizobiales: EU803296_f: EU803296_g	272150	0,00000	0,00001	0,11192	0,01415	0,00381	0,05175
GU305750_s	Species	Bacteria: Planctomycetes: Planctomycetia: Planctomycetales: Isosphaeraceae: FR691523_g	271382	0,00001	0,00067	0,12426	0,10042	0,06293	0,01267
Conexibacter	Genus	Bacteria: Actinobacteria: Thermoleophilia: Solirubrobacterales: Conexibacteraceae	271225	0,00000	0,00000	0,11957	0,07854	0,01814	0,01536
FJ425638_f_uc	Genus	Bacteria: Cyanobacteria: FJ810552_c: FJ810552_o: FJ425638_f	271218	0,00152	0,02315	0,03245	0,01982	0,02845	0,11539
HQ661270_s	Species	Bacteria: Actinobacteria: Thermoleophilia: Solirubrobacterales: Conexibacteraceae: Conexibacter	270175	0,00000	0,00000	0,11126	0,07521	0,01784	0,00937
FJ660543_s	Species	Bacteria: Proteobacteria: Betaproteobacteria: Sterolibacterium_o: Sterolibacteriaceae: Sulfuritalea	269979	0,00080	0,01424	0,02655	0,01136	0,10919	0,01626
LUUK_s	Species	Bacteria: Proteobacteria: Gammaproteobacteria: Methylococcales: Methylomonas_f: Methylomonas	269667	0,01328	0,12069	0,08381	0,04179	0,13062	0,04559
FJ572037_s	Species	Bacteria: Planctomycetes: Phycisphaerae: Phycisphaerales: Phycisphaeraceae: FJ572037_g	269361	0,00074	0,01350	0,00121	0,00406	0,10623	0,00965
SM1A07_c	Class	Bacteria: Bacteroidetes	269002	0,00180	0,02615	0,00326	0,02608	0,10995	0,06394
HQ910358_g_uc	Species	Bacteria: Proteobacteria: Betaproteobacteria: Burkholderiales: Quisquiliibacterium_f: HQ910358_g	268784	0,00059	0,01107	0,13851	0,08801	0,03436	0,06896
JQ739004_o	Order	Bacteria: Bacteroidetes: SM1A07_c	268722	0,00180	0,02615	0,00326	0,02608	0,10936	0,06394
HQ910358_g	Genus	Bacteria: Proteobacteria: Betaproteobacteria: Burkholderiales: Quisquiliibacterium_f	268406	0,00083	0,01460	0,13884	0,08866	0,03543	0,07062
Aquidulcibacter	Genus	Bacteria: Proteobacteria: Alphaproteobacteria: Caulobacterales: Caulobacteraceae	267724	0,00323	0,04100	0,02640	0,08242	0,12212	0,04934
Beijerinckia	Genus	Bacteria: Proteobacteria: Alphaproteobacteria: Rhizobiales: Beijerinckiaceae	267481	0,00004	0,00151	0,08174	0,00807	0,00105	0,02234
Beijerinckia derxii group	Species	Bacteria: Proteobacteria: Alphaproteobacteria: Rhizobiales: Beijerinckiaceae: Beijerinckia	267196	0,00012	0,00317	0,08120	0,00736	0,00105	0,02069
LXTQ_g_uc	Species	Bacteria: Proteobacteria: Betaproteobacteria: Methylophilales: Methylophilaceae: LXTQ_g	266477	0,00002	0,00076	0,00914	0,11471	0,07405	0,06281
AF361198_s	Species	Bacteria: Bacteroidetes: Sphingobacteriia: CP012155_o: CP012155_f: CP012155_g	266338	0,00942	0,09305	0,10463	0,01085	0,02661	0,03193
PAC000146_f	Family	Bacteria: Proteobacteria: Alphaproteobacteria: Rhodospirillales	266255	0,00002	0,00082	0,02025	0,03524	0,11300	0,06693
Sphingobacteriaceae	Family	Bacteria: Bacteroidetes: Sphingobacteriia: Sphingobacteriales	265916	0,01387	0,12550	0,10933	0,03675	0,03607	0,04788
Methylomonas_uc	Species	Bacteria: Proteobacteria: Gammaproteobacteria: Methylococcales: Methylomonas_f: Methylomonas	265332	0,04836	0,29767	0,06778	0,01570	0,10519	0,08936
PAC000132_g_uc	Species	Bacteria: Proteobacteria: Oligoflexia: Bdellovibrionales: PAC000132_f: PAC000132_g	265244	0,00501	0,05870	0,10262	0,03719	0,12774	0,08380
PAC000053_o	Order	Bacteria: Cyanobacteria: PAC000053_c	265172	0,00000	0,00014	0,00691	0,09387	0,10107	0,01854
PAC000053_c	Class	Bacteria: Cyanobacteria	265172	0,00000	0,00014	0,00691	0,09387	0,10107	0,01854
PAC000053_f	Family	Bacteria: Cyanobacteria: PAC000053_c: PAC000053_o	265172	0,00000	0,00014	0,00691	0,09387	0,10107	0,01854
Mycobacterium farcinogenes group	Species	Bacteria: Actinobacteria: Actinobacteria_c: Corynebacteriales: Mycobacteriaceae: Mycobacterium	265090	0,00000	0,00000	0,02332	0,09920	0,01034	0,00116
Acidovorax delafieldii group	Species	Bacteria: Proteobacteria: Betaproteobacteria: Burkholderiales: Comamonadaceae: Acidovorax	264937	0,00001	0,00060	0,11156	0,05983	0,02542	0,03082
Bdellovibrionaceae_uc	Genus	Bacteria: Proteobacteria: Oligoflexia: Bdellovibrionales: Bdellovibrionaceae	264120	0,00062	0,01167	0,02273	0,12814	0,05822	0,02769
AY957891_f_uc	Genus	Bacteria: Proteobacteria: Alphaproteobacteria: Rhodospirillales: AY957891_f	263906	0,00000	0,00008	0,00244	0,10047	0,06174	0,04785
AY957891_f	Family	Bacteria: Proteobacteria: Alphaproteobacteria: Rhodospirillales	263800	0,00000	0,00011	0,00336	0,10124	0,06384	0,04937
PAC000053_g	Genus	Bacteria: Cyanobacteria: PAC000053_c: PAC000053_o: PAC000053_f	263672	0,00000	0,00014	0,00691	0,09222	0,09810	0,01854
GQ340198_s	Species	Bacteria: Verrucomicrobia: Spartobacteria: Chthoniobacterales: Chthoniobacteraceae: JN869224_g	263636	0,00277	0,03660	0,11761	0,11428	0,03265	0,10988
EU363464_f	Family	Bacteria: Chlamydiae: Chlamydiae_c: Chlamydiales	263626	0,00000	0,00021	0,10664	0,02393	0,03231	0,06243
JX222569_s	Species	Bacteria: Proteobacteria: Betaproteobacteria: Burkholderiales: Comamonadaceae: AYMW_g	263417	0,00000	0,00012	0,09135	0,04402	0,01155	0,00626
AB491846_f_uc	Genus	Bacteria: Proteobacteria: Deltaproteobacteria: Bradymonadales: AB491846_f	263358	0,00712	0,07440	0,10077	0,03984	0,02669	0,01977
AXZA_s	Species	Bacteria: Actinobacteria: Actinobacteria_c: Planktophila_o: Planktophila_f: Nanopelagicus	263238	0,00152	0,02315	0,07867	0,02219	0,00346	0,03201
Lactobacillales	Order	Bacteria: Firmicutes: Bacilli	262890	0,00007	0,00216	0,07124	0,08448	0,05419	0,00582
AYMW_g	Genus	Bacteria: Proteobacteria: Betaproteobacteria: Burkholderiales: Comamonadaceae	262839	0,00000	0,00015	0,09168	0,04430	0,01155	0,00771
DQ648914_g	Genus	Bacteria: Acidobacteria: Solibacteres: Solibacterales: Bryobacteraceae	262822	0,00187	0,02692	0,10325	0,14033	0,08462	0,05939
Paenibacillaceae	Family	Bacteria: Firmicutes: Bacilli: Bacillales	262595	0,01124	0,10594	0,11534	0,04171	0,03588	0,03931
Prochlorococcaceae_uc	Genus	Bacteria: Cyanobacteria: Chroobacteria: Chroococcales: Prochlorococcaceae	262459	0,00000	0,00016	0,01086	0,00122	0,00167	0,08091
FJ810555_s	Species	Bacteria: Actinobacteria: Actinobacteria_c: Planktophila_o: Planktophila_f: Planktophila	262356	0,00052	0,01015	0,02393	0,01161	0,00312	0,13725
Fluviicola_uc	Species	Bacteria: Bacteroidetes: Flavobacteria: Flavobacteriales: Crocinitomicaceae: Fluviicola	262096	0,00083	0,01461	0,09360	0,02984	0,01985	0,02276
Nemorella	Genus	Bacteria: Bacteroidetes: Sphingobacteriia: Sphingobacteriales: Chitinophagaceae	261461	0,04445	0,27858	0,09326	0,01927	0,03473	0,04162
Flavobacterium macrobrachii	Species	Bacteria: Bacteroidetes: Flavobacteria: Flavobacteriales: Flavobacteriaceae: Flavobacterium	261368	0,00004	0,00148	0,02838	0,02349	0,10162	0,06517
HQ856456_s	Species	Bacteria: Acidobacteria: Solibacteres: Solibacterales: Bryobacteraceae: DQ648914_g	261321	0,00001	0,00040	0,01842	0,09914	0,07749	0,04779
EU363464_f_uc	Genus	Bacteria: Chlamydiae: Chlamydiae_c: Chlamydiales: EU363464_f	261231	0,00000	0,00012	0,09630	0,01701	0,02812	0,05310
Limnothrix_uc	Species	Bacteria: Cyanobacteria: Chroobacteria: Oscillatoriales: Limnothrix_f: Limnothrix	261169	0,00000	0,00004	0,04606	0,00381	0,00962	0,08929
EU803302_s	Species	Bacteria: Verrucomicrobia: Opitutae: Puniceicoccales: GU305779_f: GU305779_g	260816	0,00002	0,00096	0,09749	0,02836	0,01354	0,03989
JN941867_s	Species	Bacteria: Actinobacteria: Thermoleophilia: Thermoleophilales: Thermoleophilaceae: PAC000142_g	260803	0,00003	0,00104	0,10572	0,05148	0,04258	0,01741
LT578417_s	Species	Bacteria: Cyanobacteria: Chroobacteria: Chroococcales: Prochlorococcaceae: Prochlorococcus	260078	0,00014	0,00373	0,08838	0,00000	0,00000	0,02580
Tabrizicola aquatica	Species	Bacteria: Proteobacteria: Alphaproteobacteria: Rhodobacterales: Rhodobacteraceae: Tabrizicola	260072	0,00001	0,00057	0,00086	0,07740	0,06786	0,00846
AF236012_s	Species	Bacteria: Proteobacteria: Betaproteobacteria: CP012157_o: CP012157_f: CP012157_g	259971	0,00014	0,00373	0,02833	0,00493	0,03344	0,07985
Bdellovibrio_uc	Species	Bacteria: Proteobacteria: Oligoflexia: Bdellovibrionales: Bdellovibrionaceae: Bdellovibrio	259703	0,00000	0,00023	0,01429	0,06091	0,09500	0,05001
JF028157_s	Species	Bacteria: Bacteroidetes: Sphingobacteriia: NVQB_o: NVQB_f: NVQB_g	259674	0,00002	0,00086	0,00745	0,08417	0,01387	0,00138
Streptococcaceae	Family	Bacteria: Firmicutes: Bacilli: Lactobacillales	259545	0,00003	0,00116	0,05156	0,07325	0,04986	0,00268
Babela_o_uc	Family	Bacteria: TM6: TM6_c: Babela_o	259503	0,00001	0,00027	0,08082	0,00551	0,00215	0,00664
JN869039_s	Species	Bacteria: Planctomycetes: Planctomycetia: Planctomycetales: Gemmataceae: JN860407_g	259478	0,03491	0,23077	0,08754	0,04999	0,04498	0,01744
CU925466_f_uc	Genus	Bacteria: Proteobacteria: Oligoflexia: Bdellovibrionales: CU925466_f	259360	0,00001	0,00054	0,02605	0,02299	0,03564	0,09907
HQ827934_s	Species	Bacteria: Proteobacteria: Betaproteobacteria: Methylophilales: Methylophilaceae: HQ827934_g	258991	0,00055	0,01061	0,00430	0,07039	0,07516	0,06796
Bryobacteraceae	Family	Bacteria: Acidobacteria: Solibacteres: Solibacterales	258119	0,00752	0,07814	0,10668	0,14345	0,09321	0,07161
JN656916_s	Species	Bacteria: Bacteroidetes: Flavobacteria: Flavobacteriales: Flavobacteriaceae: Flavobacterium	257673	0,00001	0,00060	0,06824	0,09165	0,07177	0,01883
HQ827891_s	Species	Bacteria: Bacteroidetes: Cytophagia: Cytophagales: Cytophagaceae: GU454944_g	257621	0,00007	0,00207	0,00082	0,07767	0,08094	0,01009
Alsobacter	Genus	Bacteria: Proteobacteria: Alphaproteobacteria: Rhizobiales: Alsobacter_f	257472	0,00010	0,00277	0,08858	0,05491	0,02321	0,02237
Alsobacter_f	Family	Bacteria: Proteobacteria: Alphaproteobacteria: Rhizobiales	257118	0,00013	0,00342	0,08858	0,05491	0,02321	0,02303
JN087872_g_uc	Species	Bacteria: Chlorobi: OPB56_c: OPB56_o: HQ343229_f: JN087872_g	256698	0,00052	0,01011	0,00242	0,08191	0,03006	0,04087
EF126251_f	Family	Bacteria: Bacteroidetes: SM1A07_c: JQ739004_o	256581	0,00216	0,02986	0,00293	0,02101	0,08389	0,05615
EF126251_f_uc	Genus	Bacteria: Bacteroidetes: SM1A07_c: JQ739004_o: EF126251_f	256581	0,00216	0,02986	0,00293	0,02101	0,08389	0,05615
Flavobacterium fontis group	Species	Bacteria: Bacteroidetes: Flavobacteria: Flavobacteriales: Flavobacteriaceae: Flavobacterium	256447	0,00763	0,07897	0,02241	0,04980	0,09491	0,07760
HQ014651_g_uc	Species	Bacteria: Chloroflexi: Caldilineae: Caldilineales: Caldilineaceae: HQ014651_g	256408	0,00004	0,00146	0,01593	0,01324	0,07633	0,08341
AF150800_s	Species	Bacteria: Proteobacteria: Gammaproteobacteria: Methylococcales: Methylomonas_f: Methylomonas	256017	0,01580	0,13919	0,02177	0,00888	0,06130	0,08906
AB286410_o	Order	Bacteria: WS5: WS5_c	255916	0,04971	0,30271	0,07610	0,12156	0,02604	0,05493
Pseudomonas oleovorans group	Species	Bacteria: Proteobacteria: Gammaproteobacteria: Pseudomonadales: Pseudomonadaceae: Pseudomonas	255841	0,00086	0,01484	0,10593	0,00925	0,00191	0,00035
AF418951_s	Species	Bacteria: Proteobacteria: Alphaproteobacteria: Micropepsales: Micropepsaceae: PAC001959_g	255493	0,00191	0,02730	0,03520	0,02537	0,04682	0,10167
AB599867_f	Family	Bacteria: Proteobacteria: Alphaproteobacteria: Rhizobiales	255386	0,00008	0,00233	0,02294	0,09040	0,03762	0,01849
AB599867_g	Genus	Bacteria: Proteobacteria: Alphaproteobacteria: Rhizobiales: AB599867_f	255386	0,00008	0,00233	0,02294	0,09040	0,03762	0,01849
AB599867_s	Species	Bacteria: Proteobacteria: Alphaproteobacteria: Rhizobiales: AB599867_f: AB599867_g	255289	0,00008	0,00233	0,02294	0,09024	0,03762	0,01849
Rhodobacter	Genus	Bacteria: Proteobacteria: Alphaproteobacteria: Rhodobacterales: Rhodobacteraceae	254838	0,00002	0,00093	0,01046	0,04545	0,02607	0,09014
JN592642_s	Species	Bacteria: Bacteroidetes: Sphingobacteriia: Sphingobacteriales: Chitinophagaceae: Terrimonas	254553	0,00841	0,08470	0,04845	0,02127	0,00634	0,06980
DQ648914_s	Species	Bacteria: Acidobacteria: Solibacteres: Solibacterales: Bryobacteraceae: DQ648914_g	254447	0,00000	0,00013	0,08469	0,04119	0,00713	0,01161
AM777983_g	Genus	Bacteria: Proteobacteria: Betaproteobacteria: Burkholderiales: Comamonadaceae	254390	0,00050	0,00982	0,08431	0,04467	0,01213	0,03641
Coxiellaceae_uc	Genus	Bacteria: Proteobacteria: Gammaproteobacteria: Legionellales: Coxiellaceae	254202	0,00760	0,07869	0,07693	0,10836	0,14786	0,08309
Ilumatobacter_f_uc	Genus	Bacteria: Actinobacteria: Acidimicrobiia: Acidimicrobiales: Ilumatobacter_f	254022	0,00038	0,00779	0,03108	0,03894	0,00489	0,07335
LXTQ_s	Species	Bacteria: Proteobacteria: Betaproteobacteria: Methylophilales: Methylophilaceae: LXTQ_g	253902	0,00005	0,00172	0,00472	0,07632	0,04833	0,04344
Solibacterales	Order	Bacteria: Acidobacteria: Solibacteres	253848	0,02028	0,16667	0,11108	0,14674	0,09509	0,08248
AF534434_s	Species	Bacteria: Bacteroidetes: Sphingobacteriia: NVQB_o: NVQB_f: NVQB_g	253477	0,00000	0,00001	0,00408	0,07263	0,00962	0,00032
Solibacteres	Class	Bacteria: Acidobacteria	253141	0,02190	0,17626	0,11108	0,14674	0,09525	0,08360
FJ612272_g_uc	Species	Bacteria: Proteobacteria: Oligoflexia: Bdellovibrionales: CU925466_f: FJ612272_g	253086	0,01505	0,13368	0,10457	0,04088	0,05104	0,03398
Oscillatoriaceae_uc	Genus	Bacteria: Cyanobacteria: Chroobacteria: Oscillatoriales: Oscillatoriaceae	252951	0,00187	0,02692	0,00307	0,00360	0,00238	0,06238
Oscillatoriaceae	Family	Bacteria: Cyanobacteria: Chroobacteria: Oscillatoriales	252903	0,00187	0,02692	0,00307	0,00360	0,00238	0,06238
Streptococcus	Genus	Bacteria: Firmicutes: Bacilli: Lactobacillales: Streptococcaceae	252494	0,00007	0,00213	0,05065	0,06146	0,00447	0,00230
Asprobacter aquaticus group	Species	Bacteria: Proteobacteria: Alphaproteobacteria: Rhodobacterales: Hyphomonadaceae: Asprobacter	252383	0,00002	0,00082	0,07345	0,00903	0,00685	0,03064
Oligoflexales_uc	Family	Bacteria: Proteobacteria: Oligoflexia: Oligoflexales	251922	0,00968	0,09466	0,02048	0,08351	0,06114	0,05191
Zoogloeaceae	Family	Bacteria: Proteobacteria: Betaproteobacteria: Rhodocyclales	251485	0,01447	0,13010	0,02809	0,09658	0,08371	0,10121
GU199451_f	Family	Bacteria: Proteobacteria: Betaproteobacteria: Neisseriales	251483	0,03557	0,23426	0,14076	0,07120	0,07527	0,08072
EU117910_s	Species	Bacteria: Actinobacteria: Actinobacteria_c: Planktophila_o: Planktophila_f: Planktophila	251359	0,00000	0,00021	0,01064	0,06762	0,01952	0,00225
Rubrobacteria	Class	Bacteria: Actinobacteria	251206	0,00000	0,00001	0,09409	0,03554	0,01194	0,01009
DQ520182_s	Species	Bacteria: Actinobacteria: Acidimicrobiia: Acidimicrobiales: Ilumatobacter_f: GQ387490_g	250618	0,00001	0,00041	0,01460	0,07740	0,00763	0,01476
Protochlamydia	Genus	Bacteria: Chlamydiae: Chlamydiae_c: Chlamydiales: Parachlamydiaceae	250143	0,00001	0,00056	0,04145	0,07519	0,01859	0,00086
Rhodocyclaceae	Family	Bacteria: Proteobacteria: Betaproteobacteria: Rhodocyclales	249589	0,03964	0,25575	0,01193	0,08561	0,05040	0,04713
Protochlamydia_uc	Species	Bacteria: Chlamydiae: Chlamydiae_c: Chlamydiales: Parachlamydiaceae: Protochlamydia	249547	0,00001	0,00056	0,04145	0,07414	0,01766	0,00086
FJ827869_s	Species	Bacteria: Actinobacteria: Actinobacteria_c: Frankiales: AB021325_f: FJ827869_g	249250	0,00000	0,00003	0,07231	0,02166	0,00386	0,09080
Tabrizicola_uc	Species	Bacteria: Proteobacteria: Alphaproteobacteria: Rhodobacterales: Rhodobacteraceae: Tabrizicola	248990	0,00007	0,00213	0,00015	0,06490	0,04063	0,00750
PAC000142_g_uc	Species	Bacteria: Actinobacteria: Thermoleophilia: Thermoleophilales: Thermoleophilaceae: PAC000142_g	247517	0,00000	0,00004	0,07048	0,03143	0,01134	0,00859
Xenophilus	Genus	Bacteria: Proteobacteria: Betaproteobacteria: Burkholderiales: Comamonadaceae	247345	0,00521	0,06040	0,02182	0,06411	0,01088	0,02249
JN656748_s	Species	Bacteria: Planctomycetes: Planctomycetia: Planctomycetales: Planctomycetaceae: PAC000036_g	247195	0,00000	0,00000	0,02028	0,05361	0,00343	0,00020
FQ032818_f	Family	Bacteria: Bacteroidetes: Sphingobacteriia: Sphingobacteriales	246500	0,00184	0,02667	0,08054	0,04811	0,04409	0,02139
AM777983_g_uc	Species	Bacteria: Proteobacteria: Betaproteobacteria: Burkholderiales: Comamonadaceae: AM777983_g	245892	0,00099	0,01665	0,07207	0,04250	0,01149	0,02789
EU801149_g	Genus	Bacteria: Proteobacteria: Alphaproteobacteria: Rhizobiales: Beijerinckiaceae	245782	0,00005	0,00161	0,04920	0,00623	0,00109	0,01585
HQ827923_g	Genus	Bacteria: Bacteroidetes: Sphingobacteriia: Sphingobacteriales: Sphingobacteriaceae	245771	0,00195	0,02766	0,05645	0,00999	0,00249	0,00311
Gemmatimonas_uc	Species	Bacteria: Gemmatimonadetes: Gemmatimonadetes_c: Gemmatimonadales: Gemmatimonadaceae: Gemmatimonas	245630	0,00093	0,01595	0,01395	0,05474	0,07061	0,04289
Planctomycetaceae_uc	Genus	Bacteria: Planctomycetes: Planctomycetia: Planctomycetales: Planctomycetaceae	245499	0,00830	0,08396	0,03011	0,01891	0,06579	0,01060
Spirobacillus	Genus	Bacteria: Proteobacteria: Oligoflexia: Silvanigrellales: Silvanigrellaceae	244573	0,00311	0,03979	0,00426	0,00242	0,06356	0,02503
HQ343211_s	Species	Bacteria: Proteobacteria: Betaproteobacteria: PAC001921_o: PAC001921_f: PAC002583_g	244381	0,00010	0,00271	0,01599	0,00252	0,02878	0,05332
Anaeromyxobacteraceae	Family	Bacteria: Proteobacteria: Deltaproteobacteria: Myxococcales	244118	0,00036	0,00752	0,06189	0,02517	0,00864	0,01382
JN869086_s	Species	Bacteria: Proteobacteria: Oligoflexia: Silvanigrellales: Silvanigrellaceae: Spirobacillus	243793	0,00230	0,03121	0,00386	0,00186	0,06198	0,02439
AF418943_s	Species	Bacteria: Planctomycetes: Phycisphaerae: Phycisphaerales: Phycisphaeraceae: AF418943_g	243545	0,00885	0,08785	0,04261	0,07925	0,02639	0,05231
Rhodoluna	Genus	Bacteria: Actinobacteria: Actinobacteria_c: Micrococcales: Microbacteriaceae	242979	0,02096	0,16975	0,04909	0,00352	0,00134	0,02456
FJ800525_g_uc	Species	Bacteria: Verrucomicrobia: Verrucomicrobiae: Pedosphaera_o: Pedosphaera_f: FJ800525_g	242709	0,04798	0,29605	0,08222	0,06615	0,03717	0,08891
PAC000696_g	Genus	Bacteria: Proteobacteria: Deltaproteobacteria: Myxococcales: Anaeromyxobacteraceae	242394	0,00001	0,00027	0,05508	0,02192	0,00401	0,00492
Saccharimonas_uc	Species	Bacteria: Saccharibacteria_TM7: Saccharimonas_c: Saccharimonas_o: Saccharimonas_f: Saccharimonas	242301	0,00188	0,02697	0,00506	0,01746	0,00534	0,05468
Flavobacterium chungnamense group	Species	Bacteria: Bacteroidetes: Flavobacteria: Flavobacteriales: Flavobacteriaceae: Flavobacterium	241680	0,00502	0,05870	0,00286	0,01741	0,00178	0,05985
FJ437920_f	Family	Bacteria: Bacteroidetes: Sphingobacteriia: FJ437920_o	241569	0,00001	0,00053	0,00750	0,01113	0,05630	0,02202
FJ437920_o	Order	Bacteria: Bacteroidetes: Sphingobacteriia	241412	0,00001	0,00056	0,00765	0,01125	0,05630	0,02202
PAC000696_g_uc	Species	Bacteria: Proteobacteria: Deltaproteobacteria: Myxococcales: Anaeromyxobacteraceae: PAC000696_g	240975	0,00000	0,00025	0,05309	0,02088	0,00382	0,00482
PAC000395_o	Order	Bacteria: Chloroflexi: Anaerolineae	240894	0,00000	0,00001	0,00036	0,00403	0,01366	0,04611
FJ437920_f_uc	Genus	Bacteria: Bacteroidetes: Sphingobacteriia: FJ437920_o: FJ437920_f	240804	0,00002	0,00073	0,00708	0,00913	0,05509	0,02066
NVQB_f_uc	Genus	Bacteria: Bacteroidetes: Sphingobacteriia: NVQB_o: NVQB_f	240454	0,04077	0,26150	0,07988	0,07163	0,09236	0,04384
Propionibacteriales	Order	Bacteria: Actinobacteria: Actinobacteria_c	240414	0,00413	0,05007	0,07586	0,01225	0,00217	0,00464
FJ444660_g	Genus	Bacteria: Proteobacteria: Gammaproteobacteria: Legionellales: Coxiellaceae	240203	0,00000	0,00005	0,00170	0,00000	0,00094	0,05024
FJ444660_g_uc	Species	Bacteria: Proteobacteria: Gammaproteobacteria: Legionellales: Coxiellaceae: FJ444660_g	240203	0,00000	0,00005	0,00170	0,00000	0,00094	0,05024
Albidiferax	Genus	Bacteria: Proteobacteria: Betaproteobacteria: Burkholderiales: Comamonadaceae	239851	0,00198	0,02799	0,05133	0,02803	0,02074	0,04921
CP003591_f	Family	Bacteria: Cyanobacteria: Chroobacteria: Oscillatoriales	239427	0,01155	0,10823	0,00427	0,01179	0,00479	0,04903
Ferruginibacter_uc	Species	Bacteria: Bacteroidetes: Sphingobacteriia: Sphingobacteriales: Chitinophagaceae: Ferruginibacter	239321	0,00235	0,03174	0,04689	0,01918	0,04353	0,07343
CP003591_f_uc	Genus	Bacteria: Cyanobacteria: Chroobacteria: Oscillatoriales: CP003591_f	239279	0,01155	0,10823	0,00427	0,01179	0,00479	0,04903
PAC001403_g	Genus	Bacteria: Proteobacteria: Alphaproteobacteria: Rickettsiales: Holosporaceae	238901	0,02953	0,20298	0,00231	0,02861	0,05387	0,02696
EU800805_s	Species	Bacteria: Bacteroidetes: Flavobacteria: Flavobacteriales: Crocinitomicaceae: EU800805_g	238810	0,00091	0,01571	0,07010	0,02178	0,01727	0,01982
HM856394_s	Species	Bacteria: Bacteroidetes: Sphingobacteriia: Sphingobacteriales: Sphingobacteriaceae: HQ827923_g	238399	0,00000	0,00000	0,04536	0,00086	0,00000	0,00000
HQ386626_g	Genus	Bacteria: Cyanobacteria: FJ810552_c: FJ810552_o: FJ425638_f	238301	0,00000	0,00015	0,05941	0,00225	0,00879	0,02279
Hydrogenedens_f	Family	Bacteria: Hydrogenedentes_NKB19: Hydrogenedens_c: Hydrogenedens_o	238280	0,00203	0,02839	0,01265	0,02287	0,06107	0,03833
Hydrogenedens_o	Order	Bacteria: Hydrogenedentes_NKB19: Hydrogenedens_c	238280	0,00202	0,02834	0,01265	0,02287	0,06107	0,03875
Hydrogenedens_c	Class	Bacteria: Hydrogenedentes_NKB19	238280	0,00203	0,02839	0,01265	0,02287	0,06107	0,03895
Hydrogenedentes_NKB19	Phylum	Bacteria	238280	0,00203	0,02839	0,01265	0,02287	0,06107	0,03895
CP011272_s	Species	Bacteria: Planctomycetes: Planctomycetia: Planctomycetales: Planctomycetaceae: CP011272_g	237893	0,00011	0,00310	0,00038	0,04892	0,02803	0,01086
Sphingorhabdus planktonica group	Species	Bacteria: Proteobacteria: Alphaproteobacteria: Sphingomonadales: Sphingomonadaceae: Sphingorhabdus	237740	0,00000	0,00001	0,00014	0,04737	0,01292	0,00261
HQ386626_s	Species	Bacteria: Cyanobacteria: FJ810552_c: FJ810552_o: FJ425638_f: HQ386626_g	237595	0,00000	0,00015	0,05848	0,00225	0,00879	0,02259
JQ684365_s	Species	Bacteria: Proteobacteria: Alphaproteobacteria: Rickettsiales: Paracaedibacteraceae: EF667926_g	237527	0,00679	0,07187	0,08861	0,04980	0,04049	0,07006
Erythrobacteraceae	Family	Bacteria: Proteobacteria: Alphaproteobacteria: Sphingomonadales	237396	0,00004	0,00143	0,00360	0,01007	0,02367	0,05520
EU703162_s	Species	Bacteria: Planctomycetes: Planctomycetia: Planctomycetales: Planctomycetaceae: CP011272_g	236952	0,00000	0,00003	0,00036	0,03022	0,04801	0,00255
Streptococcus pneumoniae group	Species	Bacteria: Firmicutes: Bacilli: Lactobacillales: Streptococcaceae: Streptococcus	236706	0,00000	0,00018	0,01403	0,04034	0,00043	0,00030
Oscillatoriales_uc	Family	Bacteria: Cyanobacteria: Chroobacteria: Oscillatoriales	236603	0,00014	0,00364	0,00525	0,00104	0,00660	0,04417
EU134013_f	Family	Bacteria: Chloroflexi: Anaerolineae: PAC000395_o	235924	0,00000	0,00008	0,00008	0,00152	0,00099	0,04053
Rhodoluna lacicola group	Species	Bacteria: Actinobacteria: Actinobacteria_c: Micrococcales: Microbacteriaceae: Rhodoluna	235457	0,03453	0,22931	0,04082	0,00120	0,00096	0,01853
EU134013_f_uc	Genus	Bacteria: Chloroflexi: Anaerolineae: PAC000395_o: EU134013_f	235187	0,00000	0,00005	0,00000	0,00124	0,00021	0,03954
Porphyrobacter	Genus	Bacteria: Proteobacteria: Alphaproteobacteria: Sphingomonadales: Erythrobacteraceae	234993	0,00018	0,00455	0,00348	0,00900	0,02221	0,05174
Ramlibacter	Genus	Bacteria: Proteobacteria: Betaproteobacteria: Burkholderiales: Comamonadaceae	234956	0,03300	0,22112	0,04138	0,06822	0,02675	0,02956
HM129738_s	Species	Bacteria: Bacteroidetes: Flavobacteria: Flavobacteriales: Flavobacteriaceae: Flavobacterium	234562	0,00000	0,00000	0,04345	0,01066	0,00022	0,00170
Micavibrio_f_uc	Genus	Bacteria: Proteobacteria: Alphaproteobacteria: Rhodospirillales: Micavibrio_f	234403	0,00403	0,04905	0,00102	0,00133	0,03979	0,00307
Fimbriiglobus	Genus	Bacteria: Planctomycetes: Planctomycetia: Planctomycetales: Gemmataceae	234368	0,00001	0,00027	0,00000	0,00121	0,05278	0,00000
Fimbriiglobus_uc	Species	Bacteria: Planctomycetes: Planctomycetia: Planctomycetales: Gemmataceae: Fimbriiglobus	234368	0,00001	0,00027	0,00000	0,00121	0,05278	0,00000
FJ572037_g_uc	Species	Bacteria: Planctomycetes: Phycisphaerae: Phycisphaerales: Phycisphaeraceae: FJ572037_g	234207	0,01658	0,14434	0,00932	0,03720	0,05529	0,05016
Crenothrix	Genus	Bacteria: Proteobacteria: Gammaproteobacteria: Methylococcales: Methylomonas_f	234137	0,00617	0,06715	0,01178	0,01534	0,05475	0,01437
Prevotellaceae	Family	Bacteria: Bacteroidetes: Bacteroidia: Bacteroidales	233280	0,01112	0,10552	0,00579	0,06455	0,02364	0,02403
EF520366_g_uc	Species	Bacteria: Actinobacteria: Actinobacteria_c: Planktophila_o: Planktophila_f: EF520366_g	233209	0,00390	0,04775	0,02428	0,05306	0,02719	0,01146
HQ640605_o_uc	Family	Bacteria: WS6: PAC000380_c: HQ640605_o	233117	0,02033	0,16667	0,00000	0,00048	0,00048	0,03757
PAC000327_g	Genus	Bacteria: Proteobacteria: Alphaproteobacteria: Rhodospirillales: Acetobacteraceae	232769	0,04093	0,26197	0,00916	0,05307	0,03430	0,03823
PAC000327_g_uc	Species	Bacteria: Proteobacteria: Alphaproteobacteria: Rhodospirillales: Acetobacteraceae: PAC000327_g	232709	0,04093	0,26197	0,00916	0,05307	0,03430	0,03823
AB240465_s	Species	Bacteria: Proteobacteria: Gammaproteobacteria: Methylococcales: Methylomonas_f: Crenothrix	232361	0,00502	0,05870	0,00941	0,01376	0,05008	0,01038
CP006914_f_uc	Genus	Bacteria: WWE3: CP006914_c: CP006914_o: CP006914_f	232295	0,01299	0,11878	0,00312	0,00127	0,01990	0,03553
Massilia niabensis group	Species	Bacteria: Proteobacteria: Betaproteobacteria: Burkholderiales: Oxalobacteraceae: Massilia	232225	0,00009	0,00266	0,06038	0,00460	0,00026	0,00000
CP006914_f	Family	Bacteria: WWE3: CP006914_c: CP006914_o	231869	0,02427	0,18690	0,00312	0,00173	0,01990	0,03553
Archangiaceae	Family	Bacteria: Proteobacteria: Deltaproteobacteria: Myxococcales	231692	0,00231	0,03132	0,02475	0,00657	0,03673	0,04924
Bdellovibrio exovorus	Species	Bacteria: Proteobacteria: Oligoflexia: Bdellovibrionales: Bdellovibrionaceae: Bdellovibrio	231258	0,01689	0,14580	0,00345	0,02879	0,04449	0,01394
Cesiribacter_f_uc	Genus	Bacteria: Bacteroidetes: Cytophagia: Cytophagales: Cesiribacter_f	231158	0,00019	0,00465	0,00738	0,00075	0,00299	0,03971
Cesiribacter_f	Family	Bacteria: Bacteroidetes: Cytophagia: Cytophagales	231156	0,00019	0,00465	0,00738	0,00075	0,00299	0,03971
GU455257_s	Species	Bacteria: Actinobacteria: Acidimicrobiia: Acidimicrobiales: Ilumatobacter_f: GQ387490_g	230590	0,00016	0,00417	0,00651	0,04655	0,01389	0,01418
Paenibacillus_uc	Species	Bacteria: Firmicutes: Bacilli: Bacillales: Paenibacillaceae: Paenibacillus	230409	0,01120	0,10558	0,05747	0,02803	0,02654	0,01251
Sandaracinaceae	Family	Bacteria: Proteobacteria: Deltaproteobacteria: Myxococcales	230316	0,00240	0,03221	0,01671	0,00811	0,03120	0,04577
Cutibacterium	Genus	Bacteria: Actinobacteria: Actinobacteria_c: Propionibacteriales: Propionibacteriaceae	229914	0,00018	0,00449	0,05815	0,01208	0,00102	0,00233
Paenibacillus	Genus	Bacteria: Firmicutes: Bacilli: Bacillales: Paenibacillaceae	229790	0,01186	0,11007	0,05857	0,02899	0,02749	0,01393
Cutibacterium acnes group	Species	Bacteria: Actinobacteria: Actinobacteria_c: Propionibacteriales: Propionibacteriaceae: Cutibacterium	229592	0,00021	0,00501	0,05782	0,01196	0,00102	0,00233
Peribacteria	Class	Bacteria: Peregrinibacteria	229373	0,00024	0,00554	0,01096	0,05152	0,01471	0,03055
Peregrinibacteria	Phylum	Bacteria	229373	0,00025	0,00576	0,01096	0,05152	0,01471	0,03086
Propionibacteriaceae	Family	Bacteria: Actinobacteria: Actinobacteria_c: Propionibacteriales	229248	0,00048	0,00949	0,05815	0,01218	0,00155	0,00241
EU662610_s	Species	Bacteria: Proteobacteria: Alphaproteobacteria: Rhodobacterales: Rhodobacteraceae: Rhodobacter	228805	0,00212	0,02938	0,00022	0,01310	0,01276	0,03754
Prevotella	Genus	Bacteria: Bacteroidetes: Bacteroidia: Bacteroidales: Prevotellaceae	228680	0,01554	0,13752	0,00545	0,05779	0,02079	0,02114
Planktophila lacus group	Species	Bacteria: Actinobacteria: Actinobacteria_c: Planktophila_o: Planktophila_f: Planktophila	228209	0,00010	0,00271	0,04446	0,00463	0,00158	0,02724
PAC001298_g	Genus	Bacteria: Proteobacteria: Gammaproteobacteria: Steroidobacter_o: Steroidobacter_f	228116	0,03042	0,20768	0,03272	0,00286	0,00718	0,01417
EF126256_g	Genus	Bacteria: Chlorobi: OPB56_c: OPB56_o: EF126256_f	228072	0,01980	0,16435	0,00149	0,01840	0,04141	0,00589
EF126256_f	Family	Bacteria: Chlorobi: OPB56_c: OPB56_o	228072	0,02124	0,17168	0,00149	0,01840	0,04141	0,00732
FJ478717_s	Species	Bacteria: Proteobacteria: Betaproteobacteria: PAC002541_o: PAC002248_f: PAC002248_g	228026	0,01959	0,16330	0,03719	0,00833	0,00509	0,00915
ASND_o	Order	Bacteria: Peregrinibacteria: Peribacteria	227935	0,00667	0,07128	0,00720	0,04501	0,00536	0,02430
GU214128_s	Species	Bacteria: Chlorobi: OPB56_c: OPB56_o: EF126256_f: EF126256_g	227834	0,00299	0,03885	0,00046	0,01695	0,04015	0,00431
DQ520167_s	Species	Bacteria: Proteobacteria: Betaproteobacteria: Burkholderiales: Comamonadaceae: Ramlibacter	227184	0,03002	0,20573	0,03187	0,04914	0,01996	0,01440
EU803902_g_uc	Species	Bacteria: Chloroflexi: GQ396871_c: GQ396871_o: GQ396871_f: EU803902_g	226973	0,00009	0,00255	0,01675	0,03863	0,00873	0,00075
ATZQ_g	Genus	Bacteria: Proteobacteria: Betaproteobacteria: Burkholderiales: Alcaligenaceae	226695	0,00001	0,00041	0,02855	0,01043	0,00070	0,00041
Spirochaetales	Order	Bacteria: Spirochaetes: Spirochaetia	226632	0,00989	0,09596	0,00744	0,04976	0,04203	0,03161
HM128975_s	Species	Bacteria: Proteobacteria: Alphaproteobacteria: Rhodospirillales: Acetobacteraceae: Roseomonas	226147	0,00000	0,00021	0,00031	0,02007	0,03724	0,00527
Leptospira	Genus	Bacteria: Spirochaetes: Spirochaetia: Leptospirales: Leptospiraceae	225912	0,00000	0,00009	0,03105	0,01486	0,01110	0,04570
FJ572664_s	Species	Bacteria: Actinobacteria: Acidimicrobiia: Acidimicrobiales: Ilumatobacter_f: GQ387490_g	225797	0,00000	0,00001	0,00031	0,03947	0,00248	0,00257
DQ413083_f	Family	Bacteria: Peregrinibacteria: Peribacteria: ASND_o	225703	0,00006	0,00180	0,00151	0,03460	0,00014	0,00505
ATZQ_s	Species	Bacteria: Proteobacteria: Betaproteobacteria: Burkholderiales: Alcaligenaceae: ATZQ_g	225684	0,00001	0,00046	0,02753	0,01007	0,00070	0,00041
Spirochaetaceae	Family	Bacteria: Spirochaetes: Spirochaetia: Spirochaetales	225544	0,00948	0,09339	0,00698	0,04683	0,04081	0,03054
EU803988_s	Species	Bacteria: Actinobacteria: Acidimicrobiia: Acidimicrobiales: Ilumatobacter_f: GQ387490_g	225204	0,00004	0,00152	0,03045	0,04615	0,00971	0,01954
Elizabethkingia	Genus	Bacteria: Bacteroidetes: Flavobacteria: Flavobacteriales: Flavobacteriaceae	225186	0,00051	0,00998	0,01522	0,03729	0,01502	0,00334
Elizabethkingia miricola group	Species	Bacteria: Bacteroidetes: Flavobacteria: Flavobacteriales: Flavobacteriaceae: Elizabethkingia	224643	0,00030	0,00659	0,01455	0,03616	0,01458	0,00266
Kiritimatiellae	Class	Bacteria: Verrucomicrobia	224505	0,00023	0,00533	0,00433	0,02583	0,03699	0,00314
Curvibacter fontanus	Species	Bacteria: Proteobacteria: Betaproteobacteria: Burkholderiales: Comamonadaceae: Curvibacter	224430	0,03852	0,24985	0,01072	0,04192	0,04621	0,03551
Flavobacterium oncorhynchi group	Species	Bacteria: Bacteroidetes: Flavobacteria: Flavobacteriales: Flavobacteriaceae: Flavobacterium	224409	0,00005	0,00159	0,01494	0,03869	0,00762	0,00000
DQ640654_g_uc	Species	Bacteria: Proteobacteria: Oligoflexia: Bacteriovoracales: Bacteriovoracaceae: DQ640654_g	224177	0,00000	0,00024	0,00168	0,00190	0,03408	0,00898
DQ640654_g	Genus	Bacteria: Proteobacteria: Oligoflexia: Bacteriovoracales: Bacteriovoracaceae	224104	0,00000	0,00024	0,00168	0,00190	0,03408	0,00898
PAC000590_g	Genus	Bacteria: TM6: TM6_c: Babela_o: PAC000590_f	222596	0,00005	0,00179	0,01841	0,03459	0,00910	0,00303
Acetobacteraceae_uc	Genus	Bacteria: Proteobacteria: Alphaproteobacteria: Rhodospirillales: Acetobacteraceae	222428	0,00000	0,00006	0,00308	0,00720	0,01079	0,03653
Methylomonas methanica group	Species	Bacteria: Proteobacteria: Gammaproteobacteria: Methylococcales: Methylomonas_f: Methylomonas	222318	0,04372	0,27526	0,01847	0,00784	0,02956	0,03808
Xenophilus arseniciresistens	Species	Bacteria: Proteobacteria: Betaproteobacteria: Burkholderiales: Comamonadaceae: Xenophilus	222194	0,00041	0,00833	0,00197	0,03188	0,00194	0,00366
PAC000590_g_uc	Species	Bacteria: TM6: TM6_c: Babela_o: PAC000590_f: PAC000590_g	222194	0,00004	0,00136	0,01358	0,03271	0,00812	0,00084
Roseomonas_uc	Species	Bacteria: Proteobacteria: Alphaproteobacteria: Rhodospirillales: Acetobacteraceae: Roseomonas	222120	0,00001	0,00032	0,00413	0,00441	0,02413	0,03442
AJ867897_g	Genus	Bacteria: Proteobacteria: Deltaproteobacteria: Myxococcales: Archangiaceae	222047	0,00081	0,01439	0,01173	0,00324	0,01221	0,03735
DQ316803_g_uc	Species	Bacteria: Proteobacteria: Gammaproteobacteria: Legionellales: Coxiellaceae: DQ316803_g	221482	0,00111	0,01822	0,00000	0,00298	0,03397	0,00185
DQ316803_g	Genus	Bacteria: Proteobacteria: Gammaproteobacteria: Legionellales: Coxiellaceae	221482	0,00111	0,01822	0,00000	0,00298	0,03397	0,00185
Sandaracinus	Genus	Bacteria: Proteobacteria: Deltaproteobacteria: Myxococcales: Sandaracinaceae	221356	0,00007	0,00218	0,00696	0,00210	0,00932	0,03272
EF516525_g	Genus	Bacteria: Verrucomicrobia: Spartobacteria: Chthoniobacterales: Chthoniobacteraceae	221300	0,00005	0,00173	0,03802	0,00663	0,00265	0,00626
LCFY_f_uc	Genus	Bacteria: Parcubacteria_OD1: LCGL_c: LCGL_o: LCFY_f	221071	0,00043	0,00865	0,03406	0,00494	0,01177	0,00774
FJ612272_s	Species	Bacteria: Proteobacteria: Oligoflexia: Bdellovibrionales: CU925466_f: FJ612272_g	221061	0,03159	0,21410	0,07068	0,04023	0,03940	0,03678
Kiritimatiellales	Order	Bacteria: Verrucomicrobia: Kiritimatiellae	220450	0,00021	0,00500	0,00358	0,02335	0,03422	0,00302
EU589314_f	Family	Bacteria: Proteobacteria: Deltaproteobacteria: Myxococcales	218437	0,02894	0,19978	0,03221	0,00681	0,01495	0,01905
Zoogloeaceae_uc	Genus	Bacteria: Proteobacteria: Betaproteobacteria: Rhodocyclales: Zoogloeaceae	218031	0,00710	0,07435	0,01447	0,03570	0,04048	0,04924
Polynucleobacter_uc	Species	Bacteria: Proteobacteria: Betaproteobacteria: Burkholderiales: Ralstonia_f: Polynucleobacter	217903	0,00104	0,01737	0,00789	0,00333	0,00152	0,03520
Sterolibacteriaceae_uc	Genus	Bacteria: Proteobacteria: Betaproteobacteria: Sterolibacterium_o: Sterolibacteriaceae	217738	0,00249	0,03328	0,00783	0,01178	0,03758	0,01349
HQ609621_g	Genus	Bacteria: Bacteroidetes: Sphingobacteriia: CP012155_o: CP012155_f	217395	0,00003	0,00121	0,00692	0,03238	0,01920	0,00069
EU431778_g	Genus	Bacteria: Proteobacteria: Deltaproteobacteria: OM27: U70713_f	217082	0,02476	0,18690	0,04407	0,01357	0,01682	0,02808
HQ661205_s	Species	Bacteria: Verrucomicrobia: Spartobacteria: Chthoniobacterales: Chthoniobacteraceae: EF516525_g	216518	0,00006	0,00203	0,03426	0,00663	0,00251	0,00604
Acidimicrobiaceae_uc	Genus	Bacteria: Actinobacteria: Acidimicrobiia: Acidimicrobiales: Acidimicrobiaceae	216092	0,00640	0,06881	0,00154	0,00910	0,03151	0,01484
AY963365_s	Species	Bacteria: Proteobacteria: Gammaproteobacteria: Legionellales: Legionellaceae: Legionella	215437	0,00001	0,00038	0,03406	0,02427	0,02103	0,00456
DQ413083_f_uc	Genus	Bacteria: Peregrinibacteria: Peribacteria: ASND_o: DQ413083_f	215211	0,00016	0,00411	0,00135	0,02597	0,00000	0,00319
Leptospirales	Order	Bacteria: Spirochaetes: Spirochaetia	215163	0,01813	0,15349	0,03508	0,03680	0,03964	0,06150
Xanthomonas	Genus	Bacteria: Proteobacteria: Gammaproteobacteria: Xanthomonadales: Xanthomonadaceae	215161	0,00510	0,05928	0,04371	0,00282	0,00008	0,00016
Diaphorobacter	Genus	Bacteria: Proteobacteria: Betaproteobacteria: Burkholderiales: Comamonadaceae	215128	0,00000	0,00002	0,03449	0,00736	0,00300	0,00367
JZUE_g	Genus	Bacteria: Proteobacteria: Betaproteobacteria: Burkholderiales: Comamonadaceae	215121	0,00125	0,01971	0,04296	0,01404	0,03151	0,03706
Metachlamydia_uc	Species	Bacteria: Chlamydiae: Chlamydiae_c: Chlamydiales: Parachlamydiaceae: Metachlamydia	214765	0,00030	0,00649	0,00100	0,00335	0,02974	0,00075
Metachlamydia	Genus	Bacteria: Chlamydiae: Chlamydiae_c: Chlamydiales: Parachlamydiaceae	214724	0,00030	0,00649	0,00100	0,00335	0,02974	0,00075
HQ609621_s	Species	Bacteria: Bacteroidetes: Sphingobacteriia: CP012155_o: CP012155_f: HQ609621_g	214682	0,00009	0,00260	0,00622	0,03050	0,01883	0,00069
Leptospiraceae	Family	Bacteria: Spirochaetes: Spirochaetia: Leptospirales	214159	0,02074	0,16835	0,03508	0,03655	0,03947	0,06087
GU305796_g_uc	Species	Bacteria: Verrucomicrobia: Spartobacteria: Chthoniobacterales: Chthoniobacteraceae: GU305796_g	213995	0,04687	0,29085	0,01877	0,01441	0,01596	0,04041
FJ612209_s	Species	Bacteria: Bacteroidetes: Sphingobacteriia: Sphingobacteriales: Chitinophagaceae: Nemorella	213949	0,00028	0,00626	0,02835	0,00262	0,01004	0,01064
Solirubrobacterales_uc	Family	Bacteria: Actinobacteria: Thermoleophilia: Solirubrobacterales	213755	0,00000	0,00009	0,03077	0,00333	0,00192	0,00146
Silvanigrella_uc	Species	Bacteria: Proteobacteria: Oligoflexia: Silvanigrellales: Silvanigrellaceae: Silvanigrella	213618	0,00000	0,00021	0,02465	0,00000	0,00096	0,00170
Paraherbaspirillum	Genus	Bacteria: Proteobacteria: Betaproteobacteria: Burkholderiales: Oxalobacteraceae	213311	0,00015	0,00381	0,02917	0,00472	0,00012	0,00928
Paraherbaspirillum_uc	Species	Bacteria: Proteobacteria: Betaproteobacteria: Burkholderiales: Oxalobacteraceae: Paraherbaspirillum	213300	0,00015	0,00381	0,02917	0,00472	0,00012	0,00928
Midichloriaceae_uc	Genus	Bacteria: Proteobacteria: Alphaproteobacteria: Rickettsiales: Midichloriaceae	212904	0,00000	0,00012	0,00465	0,01002	0,03348	0,01545
Burkholderiales_uc	Family	Bacteria: Proteobacteria: Betaproteobacteria: Burkholderiales	212887	0,00000	0,00006	0,00815	0,00316	0,00456	0,02953
EU431778_g_uc	Species	Bacteria: Proteobacteria: Deltaproteobacteria: OM27: U70713_f: EU431778_g	212456	0,00521	0,06037	0,03178	0,00482	0,01122	0,01570
AB630652_s	Species	Bacteria: Verrucomicrobia: Verrucomicrobiae: Pedosphaera_o: Pedosphaera_f: AF234711_g	212159	0,00524	0,06069	0,00549	0,00377	0,01239	0,03023
GQ472380_g	Genus	Bacteria: Bacteroidetes: Sphingobacteriia: NVQB_o: NVQB_f	211825	0,00005	0,00156	0,02739	0,01178	0,00091	0,02356
Kiritimatiellaceae	Family	Bacteria: Verrucomicrobia: Kiritimatiellae: Kiritimatiellales	211759	0,00152	0,02315	0,00275	0,02106	0,02752	0,00225
PAC000711_g	Genus	Bacteria: Proteobacteria: Betaproteobacteria: Burkholderiales: Alcaligenaceae	211620	0,00084	0,01461	0,01979	0,00694	0,03603	0,02039
Rectinema	Genus	Bacteria: Spirochaetes: Spirochaetia: Spirochaetales: Spirochaetaceae	211415	0,00022	0,00517	0,00123	0,02997	0,02561	0,01690
Rickettsia	Genus	Bacteria: Proteobacteria: Alphaproteobacteria: Rickettsiales: Rickettsiaceae	211384	0,00091	0,01566	0,01687	0,00838	0,03616	0,01900
FJ444691_o	Order	Bacteria: Planctomycetes: FJ444691_c	211077	0,00001	0,00061	0,02611	0,01574	0,00145	0,00834
FJ444691_f	Family	Bacteria: Planctomycetes: FJ444691_c: FJ444691_o	210924	0,00001	0,00061	0,02611	0,01574	0,00145	0,00834
FJ444691_c	Class	Bacteria: Planctomycetes	210916	0,00001	0,00061	0,02611	0,01574	0,00145	0,00834
EU801144_s	Species	Bacteria: Proteobacteria: Betaproteobacteria: Burkholderiales: Comamonadaceae: Limnohabitans	210838	0,00289	0,03787	0,01687	0,03470	0,02068	0,00713
FJ444691_f_uc	Genus	Bacteria: Planctomycetes: FJ444691_c: FJ444691_o: FJ444691_f	210810	0,00001	0,00061	0,02611	0,01574	0,00145	0,00834
FN811185_g	Genus	Bacteria: Bacteroidetes: Sphingobacteriia: NVQB_o: PAC000536_f	210609	0,00022	0,00517	0,01584	0,00313	0,01062	0,02954
EU134489_g_uc	Species	Bacteria: Proteobacteria: Deltaproteobacteria: Myxococcales: Polyangiaceae: EU134489_g	210601	0,01218	0,11246	0,02869	0,00283	0,00480	0,00880
CP002876_s	Species	Bacteria: Proteobacteria: Betaproteobacteria: Nitrosomonadales: Nitrosomonadaceae: Nitrosomonas	210346	0,00000	0,00009	0,02787	0,02075	0,00430	0,00011
Bradyrhizobiaceae	Family	Bacteria: Proteobacteria: Alphaproteobacteria: Rhizobiales	209996	0,00038	0,00790	0,03358	0,00570	0,00834	0,01360
GQ340095_s	Species	Bacteria: Bacteroidetes: Sphingobacteriia: NVQB_o: NVQB_f: DQ404664_g	209940	0,00339	0,04274	0,02804	0,00433	0,01075	0,00126
HQ828012_g	Genus	Bacteria: Planctomycetes: Planctomycetia: Planctomycetales: Planctomycetaceae	209681	0,00017	0,00434	0,01070	0,01247	0,02479	0,00000
HQ119903_s	Species	Bacteria: Bacteroidetes: Flavobacteria: Flavobacteriales: Crocinitomicaceae: Fluviicola	209220	0,00087	0,01514	0,02596	0,01250	0,01090	0,00234
FM873692_s	Species	Bacteria: Proteobacteria: Betaproteobacteria: Neisseriales: Neisseriaceae: FM873692_g	208880	0,00000	0,00000	0,00094	0,02144	0,00039	0,00000
FM873692_g	Genus	Bacteria: Proteobacteria: Betaproteobacteria: Neisseriales: Neisseriaceae	208880	0,00000	0,00001	0,00094	0,02144	0,00055	0,00000
EU332801_s	Species	Bacteria: Planctomycetes: Planctomycetia: Planctomycetales: Planctomycetaceae: HQ828012_g	208613	0,00026	0,00590	0,01040	0,01200	0,02422	0,00000
JZUE_s	Species	Bacteria: Proteobacteria: Betaproteobacteria: Burkholderiales: Comamonadaceae: JZUE_g	208612	0,00378	0,04670	0,03890	0,01300	0,02815	0,03018
GU199448_s	Species	Bacteria: Proteobacteria: Betaproteobacteria: Neisseriales: GU199451_f: GU199451_g	208512	0,00000	0,00021	0,02540	0,00021	0,00101	0,00011
HQ183936_g	Genus	Bacteria: Bacteroidetes: Bacteroidia: Bacteroidales: Porphyromonadaceae	208327	0,00358	0,04456	0,00102	0,02915	0,01575	0,01522
JN860407_s	Species	Bacteria: Planctomycetes: Planctomycetia: Planctomycetales: Gemmataceae: JN860407_g	207842	0,00000	0,00001	0,02558	0,01962	0,00307	0,00083
Caulobacteraceae_uc	Genus	Bacteria: Proteobacteria: Alphaproteobacteria: Caulobacterales: Caulobacteraceae	207677	0,00086	0,01492	0,00095	0,00996	0,01744	0,02220
Rhodocyclaceae_uc	Genus	Bacteria: Proteobacteria: Betaproteobacteria: Rhodocyclales: Rhodocyclaceae	207523	0,00021	0,00510	0,00093	0,01044	0,00820	0,02228
JQ739004_o_uc	Family	Bacteria: Bacteroidetes: SM1A07_c: JQ739004_o	207126	0,03052	0,20804	0,00033	0,00507	0,02503	0,00743
Armatimonas_uc	Species	Bacteria: Armatimonadetes: Armatimonadia: Armatimonadales: Armatimonadaceae: Armatimonas	207104	0,00001	0,00028	0,00074	0,00129	0,00078	0,02323
JN679164_s	Species	Bacteria: Bacteroidetes: Sphingobacteriia: Sphingobacteriales: Chitinophagaceae: Ferruginibacter	207001	0,00000	0,00009	0,02089	0,00071	0,00010	0,00110
DQ378201_s	Species	Bacteria: Proteobacteria: Alphaproteobacteria: Rhodospirillales: Acetobacteraceae: PAC000258_g	206909	0,00001	0,00041	0,00546	0,00006	0,00056	0,02463
EU360475_s	Species	Bacteria: Proteobacteria: Alphaproteobacteria: Rickettsiales: Holosporaceae: PAC001403_g	206640	0,00296	0,03852	0,00015	0,01738	0,02457	0,01133
GU454901_f	Family	Bacteria: Bacteroidetes: Bacteroidia: Bacteroidales	206609	0,00083	0,01461	0,00415	0,02916	0,02472	0,02052
JQ906023_s	Species	Bacteria: Actinobacteria: Acidimicrobiia: Acidimicrobiales: Ilumatobacter_f: GQ387490_g	206518	0,01074	0,10267	0,00911	0,03565	0,01384	0,00924
PAC000695_f	Family	Bacteria: Proteobacteria: Deltaproteobacteria: Myxococcales	206357	0,00000	0,00011	0,00932	0,00010	0,00546	0,02242
Micropepsaceae_uc	Genus	Bacteria: Proteobacteria: Alphaproteobacteria: Micropepsales: Micropepsaceae	205894	0,00000	0,00001	0,00000	0,00094	0,00058	0,02084
AB511008_s	Species	Bacteria: Proteobacteria: Oligoflexia: Bdellovibrionales: Bdellovibrionaceae: Bdellovibrio	205819	0,00629	0,06809	0,03460	0,00000	0,00007	0,00000
JN038860_s	Species	Bacteria: Proteobacteria: Oligoflexia: Bdellovibrionales: PAC000132_f: PAC000132_g	205669	0,00009	0,00268	0,02462	0,00322	0,00375	0,01019
AB447745_s	Species	Bacteria: Bacteroidetes: Bacteroidia: Bacteroidales: Porphyromonadaceae: HQ183936_g	205288	0,01642	0,14317	0,00096	0,02723	0,01144	0,01367
Anaplasmataceae	Family	Bacteria: Proteobacteria: Alphaproteobacteria: Rickettsiales	204878	0,02383	0,18690	0,02780	0,01085	0,02260	0,01668
PAC001885_s	Species	Bacteria: Bacteroidetes: Sphingobacteriia: Sphingobacteriales: Chitinophagaceae: Terrimonas	204781	0,00014	0,00364	0,02189	0,00007	0,00142	0,00422
PAC000737_g	Genus	Bacteria: Proteobacteria: Gammaproteobacteria: Legionellales: Coxiellaceae	204673	0,00000	0,00012	0,00180	0,00774	0,02213	0,00022
PAC000737_g_uc	Species	Bacteria: Proteobacteria: Gammaproteobacteria: Legionellales: Coxiellaceae: PAC000737_g	204665	0,00000	0,00012	0,00180	0,00774	0,02213	0,00022
PAC000711_s	Species	Bacteria: Proteobacteria: Betaproteobacteria: Burkholderiales: Alcaligenaceae: PAC000711_g	204415	0,00152	0,02315	0,01170	0,00507	0,02928	0,01391
Holophagaceae	Family	Bacteria: Acidobacteria: Holophagae: Holophagales	204375	0,02324	0,18346	0,01491	0,04226	0,03611	0,02362
Holophagales	Order	Bacteria: Acidobacteria: Holophagae	204375	0,02397	0,18690	0,01491	0,04226	0,03628	0,02433
Holophagae	Class	Bacteria: Acidobacteria	204375	0,02397	0,18690	0,01491	0,04226	0,03628	0,02433
Methylopila_f	Family	Bacteria: Proteobacteria: Alphaproteobacteria: Rhizobiales	204224	0,00000	0,00000	0,00000	0,00000	0,00000	0,02084
Methylopila_f_uc	Genus	Bacteria: Proteobacteria: Alphaproteobacteria: Rhizobiales: Methylopila_f	204223	0,00000	0,00000	0,00000	0,00000	0,00000	0,02084
HQ661210_s	Species	Bacteria: Armatimonadetes: Fimbriimonadia: Fimbriimonadales: Fimbriimonadaceae: Fimbriimonas	204209	0,01000	0,09679	0,02006	0,01030	0,00304	0,02453
Cellvibrionales	Order	Bacteria: Proteobacteria: Gammaproteobacteria	204032	0,02304	0,18229	0,03892	0,01966	0,01954	0,01853
FJ437884_s	Species	Bacteria: Planctomycetes: Planctomycetia: Planctomycetales: Isosphaeraceae: FR691523_g	203893	0,00000	0,00001	0,00236	0,02108	0,00124	0,00000
Steroidobacter_f_uc	Genus	Bacteria: Proteobacteria: Gammaproteobacteria: Steroidobacter_o: Steroidobacter_f	203646	0,00770	0,07953	0,02977	0,02611	0,00756	0,01867
HM243796_o	Order	Bacteria: Omnitrophica_OP3: HM243796_c	203437	0,00649	0,06951	0,02412	0,02807	0,02756	0,00884
HM243796_c	Class	Bacteria: Omnitrophica_OP3	203437	0,00649	0,06951	0,02412	0,02807	0,02756	0,00884
HM243796_f	Family	Bacteria: Omnitrophica_OP3: HM243796_c: HM243796_o	203437	0,00641	0,06881	0,02400	0,02791	0,02756	0,00884
EU431801_g	Genus	Bacteria: Bacteroidetes: Sphingobacteriia: NVQB_o: NVQB_f	203407	0,00349	0,04364	0,01680	0,02653	0,00730	0,00251
DQ906827_g	Genus	Bacteria: Proteobacteria: Deltaproteobacteria: Myxococcales: Archangiaceae	203084	0,01098	0,10462	0,01272	0,00282	0,02262	0,00984
Mycobacterium intermedium group	Species	Bacteria: Actinobacteria: Actinobacteria_c: Corynebacteriales: Mycobacteriaceae: Mycobacterium	202990	0,00000	0,00002	0,02801	0,01107	0,00099	0,00010
Acetobacteroides hydrogenigenes	Species	Bacteria: Bacteroidetes: Bacteroidia: Bacteroidales: Acetobacteroides_f: Acetobacteroides	202311	0,01943	0,16223	0,00000	0,02408	0,00218	0,00124
Holophaga	Genus	Bacteria: Acidobacteria: Holophagae: Holophagales: Holophagaceae	202111	0,02681	0,18883	0,01451	0,03982	0,03279	0,02302
JF828739_g	Genus	Bacteria: Bacteroidetes: Sphingobacteriia: CP012155_o: CP012155_f	201790	0,00008	0,00243	0,00093	0,02081	0,01193	0,00405
JQ994354_s	Species	Bacteria: Proteobacteria: Betaproteobacteria: Methylophilales: Methylophilaceae: Methylotenera	201685	0,00299	0,03885	0,00323	0,00884	0,02276	0,00157
JF828739_g_uc	Species	Bacteria: Bacteroidetes: Sphingobacteriia: CP012155_o: CP012155_f: JF828739_g	201636	0,00009	0,00260	0,00093	0,02066	0,01193	0,00405
JF830145_g	Genus	Bacteria: TM6: TM6_c: Babela_o: JF830145_f	201278	0,00204	0,02844	0,02562	0,01032	0,01056	0,00316
JF830145_f	Family	Bacteria: TM6: TM6_c: Babela_o	201278	0,00182	0,02638	0,02562	0,01112	0,01071	0,00316
Pseudorhodoplanes	Genus	Bacteria: Proteobacteria: Alphaproteobacteria: Rhizobiales: Bradyrhizobiaceae	201249	0,00015	0,00389	0,02376	0,00142	0,00415	0,00267
Cytophagales_uc	Family	Bacteria: Bacteroidetes: Cytophagia: Cytophagales	201124	0,00022	0,00518	0,00269	0,01244	0,01956	0,02123
Brevundimonas	Genus	Bacteria: Proteobacteria: Alphaproteobacteria: Caulobacterales: Caulobacteraceae	201107	0,00080	0,01424	0,00261	0,01970	0,02485	0,01974
AY957913_s	Species	Bacteria: Proteobacteria: Gammaproteobacteria: Legionellales: Legionellaceae: Legionella	200621	0,00005	0,00159	0,00019	0,00000	0,02153	0,00000
JF830145_s	Species	Bacteria: TM6: TM6_c: Babela_o: JF830145_f: JF830145_g	200492	0,00204	0,02844	0,02523	0,01032	0,01056	0,00316
FJ810597_s	Species	Bacteria: Proteobacteria: Gammaproteobacteria: Methylococcales: Methylococcaceae: Methylomagnum	200066	0,00227	0,03092	0,00098	0,00534	0,02123	0,00473
EU135511_s	Species	Bacteria: Verrucomicrobia: Verrucomicrobiae: Pedosphaera_o: Pedosphaera_f: Limisphaera	200066	0,00000	0,00020	0,00115	0,02420	0,00122	0,00030
