# Supplementary material for: Temporal patterns of bacterial communities in the Billings Reservoir system
Source: Sci Rep. 2024 Jan 24;14:2062. doi: 10.1038/s41598-024-52432-6 (PMC10808195; doi:10.1038/s41598-024-52432-6)
Supplement: Supplementary file 3 — Supplementary Table 2. [file 41598_2024_52432_MOESM3_ESM.xlsx]

## Sheet: Orthology
Table S2. Functional biomarkers calculated by LEfSe analysis
Ortholog	Definition	Pathway	Module	p-value	p-value (FDR)	Surface 1_Billings_M	Surface 2_Billings_M	Surface 3_Billings_M	Surface 4_Billings_M
K20467	heme-binding protein			0	0	0.000663589	0.000792966	0.000120884	3.70708e-05
K04791	mycobactin polyketide synthetase MbtD	ko01053		0	0	0.000147019	0.000144824	2.34756e-05	9.23615e-06
K21035	cytochrome P450 family 105 subfamily E polypeptide 1			0	0	5.96602e-05	8.4781e-05	1.28265e-05	3.40478e-06
K13920	propanediol dehydratase small subunit	ko00640		0	0	5.27323e-05	0.000170285	3.13201e-05	6.74536e-06
K09146	uncharacterized protein			0	0	0.000172291	0.000148412	2.23471e-05	7.27691e-06
K18851	diacylglycerol O-acyltransferase / trehalose O-mycolyltransferase	ko00561, ko00572, ko01100	M00089	0	0	0.000906728	0.000924961	0.000143437	4.39931e-05
K17710	pentatricopeptide repeat domain-containing protein 1			0	0	0.000125255	7.73546e-05	1.93876e-05	1.74812e-05
K13686	galactan 5-O-arabinofuranosyltransferase	ko00572, ko01100		0	0	0.000182834	0.000145003	2.48081e-05	7.81329e-06
K14369	erythromycin 3''-O-methyltransferase	ko00522, ko01130	M00774	0	0	9.32814e-05	6.10961e-05	1.66436e-05	5.95746e-06
K04793	mycobactin lysine-N-oxygenase	ko01053		0	0	0.000178364	0.000144286	2.1743e-05	7.26158e-06
K13063	2-amino-4-deoxychorismate synthase	ko00405, ko01130, ko02024	M00835	0	0	0.000182647	0.000292002	4.40344e-05	1.44892e-05
K21474	peptidoglycan DL-endopeptidase RipB			0	0	0.000198955	0.000293758	4.08505e-05	1.0258e-05
K21608	lipoprotein LpqS			0	0	4.88033e-05	7.90653e-05	1.04748e-05	3.4358e-06
K11387	arabinosyltransferase C	ko00571		0	0	0.000242109	0.000182314	2.96904e-05	1.31783e-05
K11860	OTU domain-containing protein 7			0	0	3.31644e-06	1.09755e-05	1.38692e-06	5.38159e-08
K21689	resuscitation-promoting factor RpfC			0	0	0.000117151	0.00012017	1.76938e-05	5.8415e-06
K10006	glutamate transport system permease protein	ko02010	M00233	0	0	0.000248495	0.000103547	2.1021e-05	8.12207e-06
K14520	4-hydroxyacetophenone monooxygenase	ko00363, ko01100, ko01120		0	0	0.000698252	0.00051061	0.000115928	0.000146507
K15971	O-methyltransferase	ko01057, ko01130	M00783	0	0	0.000343332	0.000365771	6.46831e-05	3.83621e-05
K16192	uncharacterized membrane protein ArfB			0	0	2.39489e-05	3.31195e-05	4.74169e-06	1.14198e-06
K18937	TetR/AcrR family transcriptional regulator, repressor for lfrA		M00713	0	0	0.000102809	0.000131564	2.72119e-05	1.28287e-05
K21691	resuscitation-promoting factor RpfE			0	0	0.000158333	0.000184853	3.80702e-05	1.63761e-05
K21473	peptidoglycan DL-endopeptidase RipA			0	0	0.00056584	0.00066364	0.000161551	0.000133666
K20760	thiocyanate hydrolase subunit alpha			0	0	8.72416e-05	0.00010666	1.82102e-05	8.09329e-06
K18957	WhiB family transcriptional regulator, redox-sensing transcriptional regulator			0	0	0.000191375	0.000192845	3.09929e-05	1.0365e-05
K20761	thiocyanate hydrolase subunit beta			0	0	8.86486e-05	0.000110544	2.08168e-05	1.13366e-05
K15044	Arf-GAP domain and FG repeats-containing protein 1	ko05164		0	0	0.000303902	0.000163493	7.78213e-05	4.33455e-05
K18956	WhiB family transcriptional regulator, redox-sensing transcriptional regulator			0	0	5.83579e-05	4.02859e-05	5.47493e-06	2.41948e-06
K14953	ipoprotein LpqH	ko05152		0	0	0.000449645	0.000479222	7.0648e-05	2.34556e-05
K14215	trans,polycis-decaprenyl diphosphate synthase	ko00900, ko01110		0	0	0.000115932	0.000131589	2.18952e-05	5.92505e-06
K16038	N-methyltransferase	ko01051, ko01052, ko01130		0	0	0.000833542	0.00080265	0.000124585	5.21549e-05
K07428	cytochrome P450 family 4 subfamily X	ko04726		0	0	3.94162e-06	1.38397e-05	1.68323e-06	2.29794e-07
K20797	PR domain zinc finger protein 8			0	0	6.58662e-07	2.82647e-06	2.59292e-07	0
K11385	arabinosyltransferase A	ko00572		0	0	0.000237124	0.000195301	5.05416e-05	3.61649e-05
K14373	C-5 ketoreductase	ko00522, ko01052, ko01130	M00777	0	0	3.02685e-05	3.25705e-05	5.56211e-06	1.83429e-06
K15320	6-methylsalicylic acid synthase	ko01059, ko01130	M00829	0	0	5.99568e-05	6.92573e-05	1.35992e-05	4.2346e-06
K18327	RNA exonuclease 4			0	0	0.000403712	0.000291432	9.43517e-05	4.54302e-05
K18749	protein LSM14			0	0	2.8967e-05	2.87347e-05	3.90871e-06	1.85084e-06
K22354	alkene monooxygenase beta subunit	ko00625, ko01100, ko01120		0	0	9.71898e-07	3.53931e-06	2.59292e-07	0
K20719	sigma non-opioid intracellular receptor			0	0	4.41925e-05	3.33767e-05	6.26164e-06	2.81481e-06
K16393	candicidin polyketide synthase FscB	ko01052		0	0	7.02876e-07	3.1569e-06	2.59292e-07	1.70791e-07
K20428	dTDP-4-amino-4,6-dideoxy-D-glucose transaminase	ko00525, ko01130		0	0	7.69649e-06	2.34686e-05	3.19326e-06	4.64364e-07
K09572	FK506-binding protein 6			0	0	0.00799173	0.00437186	0.00228448	0.0020543
K16647	arabinofuranan 3-O-arabinosyltransferase	ko00571, ko00572		0	0	0.000185561	0.000144699	2.38174e-05	1.55371e-05
K20470	trehalose monomycolate/heme transporter			0	0	0.000155557	0.000159919	3.0154e-05	1.10043e-05
K20466	heme transporter			0	0	0.000139433	0.000164602	3.21881e-05	1.20088e-05
K15734	all-trans-retinol dehydrogenase (NAD+)	ko00830		0	0	0.000469163	0.00027038	0.000130414	7.90653e-05
K17562	protein phosphatase 1 regulatory subunit 21			0	0	0.000124741	8.78273e-05	2.24172e-05	1.88753e-05
K07656	two-component system, OmpR family, sensor histidine kinase TrcS	ko02020	M00463	0	0	0.00010244	0.000168958	3.71285e-05	1.40647e-05
K17559	phostensin			0	0	0.000123674	8.48075e-05	2.11138e-05	1.85625e-05
K21036	validamycin A dioxygenase	ko00525, ko01130		0	0	2.04369e-05	6.62373e-05	8.55948e-06	1.36903e-06
K16046	cholest-4-en-3-one 26-monooxygenase	ko00984, ko01120		0	0	0.000483095	0.000518977	0.00017881	0.000101895
K20762	thiocyanate hydrolase subunit gamma			0	0	8.74017e-05	0.000106522	1.75444e-05	1.10626e-05
K13616	arylacetamide deacetylase			0	0	3.88383e-05	0.00010213	2.1601e-05	7.8564e-06
K11480	aurora kinase C			0	0	1.09409e-05	2.54712e-05	3.11525e-06	5.3123e-07
K09528	DnaJ homolog subfamily C member 8			0	0	6.58662e-07	2.82647e-06	3.46689e-07	0
K19777	acid stress chaperone HdeA			0	0	0.000107012	0.000128138	2.58411e-05	1.0987e-05
K03904	fibrinogen beta chain	ko04610, ko04611		0	0	1.60705e-05	4.26229e-05	5.11223e-06	9.80928e-07
K21570	putidaredoxin---NAD+ reductase			0	0	2.40202e-06	6.76281e-06	9.31285e-07	2.73619e-08
K16193	uncharacterized membrane protein ArfC			0	0	1.26088e-05	2.83215e-05	3.51798e-06	5.51733e-07
K16907	fluoroquinolone transport system ATP-binding protein	ko02010	M00224	0	0	5.8025e-06	2.01779e-05	2.6094e-06	6.98482e-07
K21329	aminosugar N-oxygenase	ko00523, ko01130		0	0	1.70197e-05	9.70525e-06	1.85205e-06	8.24924e-07
K16114	glycosyl transferase protein BlmE	ko01054		0	0	3.98263e-05	6.20499e-05	9.14944e-06	5.2508e-06
K10455	kelch-like protein 18			0	0	5.50954e-06	1.65489e-05	2.37266e-06	3.18821e-07
K13367	polyamine oxidase	ko00330, ko00410		0	0	2.24162e-05	4.32129e-05	5.23126e-06	1.06127e-06
K19245	sulfonate dioxygenase			0	0	2.56983e-06	8.22344e-06	1.09601e-06	2.73619e-08
K17951	all-trans-retinol 3,4-desaturase	ko00830		0	0	2.31034e-06	6.76281e-06	9.31285e-07	2.73619e-08
K12636	N-acetylpuromycin N-acetylhydrolase	ko00231, ko01130		0	0	2.33314e-06	6.76281e-06	9.31285e-07	2.73619e-08
K21381	5-methylnaphthoic acid synthase			0	0	2.31034e-06	6.76281e-06	9.31285e-07	2.73619e-08
K04494	chromodomain helicase DNA binding protein 8	ko04310		0	0	2.34878e-06	6.76281e-06	9.31285e-07	2.73619e-08
K19888	4'-demethylrebeccamycin synthase	ko00404, ko01130	M00789	0	0	4.28761e-05	6.62376e-05	1.00237e-05	5.0183e-06
K15685	E3 ubiquitin-protein ligase Hakai			0	0	2.31034e-06	6.76281e-06	9.31285e-07	2.73619e-08
K04551	ubiquitin B	ko04137, ko04144, ko05012, ko05167		0	0	2.31034e-06	6.76281e-06	9.31285e-07	2.73619e-08
K21331	dTDP-alpha-D-glucose dehydrogenase	ko00523, ko01130		0	0	1.08457e-05	1.06379e-05	1.01051e-06	2.43159e-07
K03125	transcription initiation factor TFIID subunit 1	ko03022		0	0	2.48445e-06	6.99936e-06	9.86549e-07	6.15202e-08
K03879	NADH-ubiquinone oxidoreductase chain 2	ko00190, ko01100, ko04714, ko04723, ko05012	M00142	0	0	0.000353024	0.000177319	8.05127e-05	4.24053e-05
K17747	1-deoxy-11beta-hydroxypentalenate dehydrogenase	ko00999, ko01130	M00819	0	0	2.60807e-05	1.74366e-05	3.86719e-06	1.63254e-06
K18448	BCL2/adenovirus E1B 19 kDa protein-interacting protein 2			0	0	2.31034e-06	6.76281e-06	9.31285e-07	2.73619e-08
K11850	ubiquitin carboxyl-terminal hydrolase 26/29/37			0	0	2.31034e-06	6.76281e-06	9.31285e-07	2.73619e-08
K21992	lysine N-acyltransferase			0	0	0.000202653	0.000164231	3.27992e-05	1.28328e-05
K08983	putative membrane protein			0	0	0.00635844	0.000945041	0.000831151	0.00179359
K22395	cinnamyl-alcohol dehydrogenase	ko00940, ko01100, ko01110		0	0	0.000349264	0.000312527	0.000106377	9.61008e-05
K18609	pyridoxal 4-dehydrogenase	ko00750, ko01120		0	0	1.77646e-05	1.89204e-05	3.60928e-06	2.56589e-06
K15739	D-alanine---(R)-lactate ligase	ko01502, ko02020	M00651	0	0	1.36819e-06	6.08264e-06	7.18573e-07	1.18231e-07
K02757	PTS system, beta-glucoside-specific IIC component	ko02060	M00271	0	0	0.00914613	0.0031828	0.00248686	0.00294766
K19811	3alpha-hydroxysteroid 3-dehydrogenase			0	0	0.000104128	0.00012696	2.55698e-05	1.36724e-05
K18913	hercynylcysteine S-oxide lyase	ko00340		0	0	0.000134079	0.000143862	2.84124e-05	1.71318e-05
K22213	6-methylsalicylate decarboxylase			0	0	0.000404497	0.000399067	0.00016366	0.000146224
K16747	Bardet-Biedl syndrome 2 protein			0	0	2.41673e-05	4.59836e-05	1.05652e-05	2.37112e-06
K11425	histone-lysine N-methyltransferase NSD3	ko00310		0	0	3.80108e-05	9.31404e-05	1.10445e-05	2.50214e-06
K16681	protein crumbs	ko04390, ko04391		0	0	2.31034e-06	6.91917e-06	1.08445e-06	2.73619e-08
K12427	long-chain fatty acid adenylyltransferase FadD28			0	0	6.80718e-05	9.00089e-05	1.21853e-05	4.31786e-06
K02756	PTS system, beta-glucoside-specific IIB component	ko02060	M00271	0	0	0.00914996	0.00323113	0.00250428	0.00295117
K20500	L-lysine cyclodeaminase			0	0	1.24139e-05	8.75565e-06	1.81258e-06	8.24924e-07
K10377	syncoilin 1			0	0	3.57395e-07	2.0351e-06	1.68109e-06	1.81424e-08
K21609	metallothionein			0	0	2.57895e-05	2.08677e-05	1.97896e-06	4.39829e-07
K18455	mycothiol S-conjugate amidase			0	0	0.000666287	0.000489074	0.000128745	0.000146794
K00298	N5-(carboxyethyl)ornithine synthase			0	0	1.52182e-05	1.06782e-05	5.33163e-06	1.24549e-06
K08048	adenylate cyclase 8	ko00230, ko01522, ko04015, ko04020, ko04022, ko04024, ko04062, ko04072, ko04114, ko04211, ko04213, ko04261, ko04270, ko04371, ko04540, ko04611, ko04713, ko04714, ko04720, ko04723, ko04724, ko04725, ko04727, ko04742, ko04750, ko04911, ko04912, ko04913, ko04914, ko04915, ko04916, ko04918, ko04921, ko04923, ko04925, ko04926, ko04927, ko04928, ko04934, ko04970, ko04971, ko04972, ko04976, ko05032, ko0…	M00695	0	0	1.36165e-05	2.49411e-05	7.93365e-06	2.03025e-06
K16289	ankyrin repeat and protein kinase domain-containing protein 1			0	0	0.000868034	0.000247703	0.000150906	0.000125129
K21180	3-O-acyltransferase	ko01059		0	0	0.000139798	9.91443e-05	2.27901e-05	1.35966e-05
K14989	two-component system, NarL family, secretion system response regulator SalR	ko02020	M00522	0	0	3.76752e-05	4.83073e-05	1.19507e-05	1.24106e-06
K16045	3beta-hydroxy-Delta5-steroid dehydrogenase / steroid Delta-isomerase	ko00984, ko01120		0	0	0.000128309	0.000164904	4.20458e-05	2.17269e-05
K19363	lipopolysaccharide-induced tumor necrosis factor-alpha factor	ko04142		0	0	2.33278e-06	6.87148e-06	1.00314e-06	5.19636e-08
K20043	clathrin coat assembly protein AP180			0	0	2.54096e-06	6.92335e-06	9.80468e-07	6.15202e-08
K19062	rifampin ADP-ribosylating transferase			0	0	5.20748e-05	0.000100977	3.90074e-05	7.70287e-06
K02532	MFS transporter, OHS family, lactose permease			0	0	0.000213711	0.000167093	0.00029989	4.64456e-05
K13788	phosphate acetyltransferase	ko00430, ko00620, ko00640, ko00680, ko00720, ko01100, ko01120, ko01200	M00357, M00579	0	0	0.0159841	0.0094517	0.00907316	0.0109414
K12429	fatty acid CoA ligase FadD36			0	0	0.000195229	0.000214335	4.27726e-05	2.28073e-05
K01831	prostacyclin synthase	ko00590, ko01100		0	0	8.1438e-07	2.82647e-06	2.59292e-07	4.8399e-08
K20592	SAM-dependent 3''-N-methyltransferase	ko00524, ko01130		0	0	1.20984e-05	6.67043e-06	1.58176e-06	7.90766e-07
K09599	cathepsin P	ko04142		0	0	0.000636683	0.000454824	0.000254514	0.000191347
K21226	acyl-CoA N-acyltransferase	ko01059		0	0	1.20786e-05	2.917e-05	3.80417e-06	1.36323e-06
K13343	peroxin-14	ko04146		0	0	0.000233812	0.000263387	0.000110161	4.2734e-05
K09401	forkhead box protein I			0	0	1.78382e-06	4.65388e-05	2.55459e-05	1.73422e-06
K21332	dTDP-alpha-D-glucuronic acid decarboxylase	ko00523, ko01130		0	0	6.01699e-06	7.2958e-06	7.5248e-07	3.33928e-07
K11995	deoxyribonuclease-1-like protein			0	0	4.11238e-05	0.00020033	0.000113206	6.28114e-05
K17049	ethylbenzene hydroxylase subunit gamma	ko00642, ko01100, ko01120, ko01220		0	0	0.000256011	0.000141275	6.31356e-05	3.05784e-05
K14730	(-)-trans-carveol dehydrogenase	ko00903		0	0	3.82929e-05	3.85539e-05	8.14378e-06	2.88976e-06
K15935	L-rhodinosyltransferase	ko01057, ko01130		0	0	9.15915e-07	4.24299e-06	4.17534e-07	3.41582e-08
K22355	alkene monooxygenase coupling protein	ko00625, ko01100, ko01120		0	0	1.22915e-06	4.9956e-06	4.17534e-07	3.41582e-08
K04677	mothers against decapentaplegic homolog 6	ko04350		0	0	0.000111062	0.000103105	5.29111e-05	1.24136e-05
K19110	putative 2-oxoglutarate oxygenase	ko00261, ko01130		0	0	1.37843e-05	2.44633e-05	7.5466e-06	1.89662e-06
K16337	syndecan 3	ko04514		0	0	1.65418e-05	6.96184e-06	1.61563e-06	8.73323e-07
K20039	phenacrylate decarboxylase	ko00940		0	0	2.34175e-06	7.05157e-06	9.31285e-07	9.56784e-08
K22231	scyllo-inosose 3-dehydrogenase	ko00562		0	0	2.33011e-06	7.23022e-06	9.53341e-07	9.56784e-08
K11649	SWI/SNF related-matrix-associated actin-dependent regulator of chromatin subfamily C	ko04714, ko05225		0	0	4.24861e-06	9.9128e-06	1.47867e-06	3.56045e-07
K21443	proline/serine-rich coiled-coil protein 1			0	0	4.50517e-07	1.50741e-06	1.15143e-07	0
K15390	pseurotin A synthetase, hybrid polyketide synthase / nonribosomal peptide synthetase			0	0	1.24229e-06	5.60311e-06	6.10062e-07	8.79741e-08
K18245	carbonic anhydrase 2	ko00910, ko04964, ko04966, ko04971, ko04972, ko04976		0	0	0.000126771	0.000292781	3.48884e-05	9.30665e-06
K22353	alkene monooxygenase alpha subunit	ko00625, ko01100, ko01120		0	0	1.55552e-06	6.31595e-06	6.10062e-07	8.79741e-08
K14603	2'-carboxy-2,3-dihydroxybiphenyl 1,2-dioxygenase small subunit and ferredoxin fusion protein	ko00624, ko01100, ko01120		0	1e-06	8.13792e-06	1.46878e-06	1.15143e-07	0
K16039	N-glycosyltransferase	ko01051, ko01130		0	1e-06	0.000214246	0.000214364	7.72669e-05	6.87087e-05
K22112	putative amide transporter protein			0	1e-06	2.71257e-05	5.07651e-05	1.97793e-05	7.10585e-06
K12872	pre-mRNA-splicing factor RBM22/SLT11	ko03040	M00355	0	1e-06	2.35522e-06	6.77895e-06	9.50625e-07	9.7805e-08
K18539	thienamycin biosynthesis protein ThnO			0	1e-06	0.00024379	0.000290335	0.00015205	7.91468e-05
K17492	ubinuclein			0	1e-06	9.99535e-05	8.20868e-05	2.77835e-05	1.54267e-05
K18607	pyridoxine 4-oxidase	ko00750, ko01120		0	1e-06	5.52027e-06	5.86809e-06	5.42408e-07	2.73266e-07
K19570	8-demethyl-8-(2,3,4-trimethoxy-alpha-L-rhamnosyl)tetracenomycin-C O-methyltransferase	ko01057, ko01130	M00784	0	1e-06	0.000517806	0.000454087	0.000131255	5.02704e-05
K10906	exodeoxyribonuclease VIII			0	1e-06	0.00017538	0.000552481	0.00037089	0.000215865
K19848	signaling mucin HKR1	ko04011		0	1e-06	2.98754e-06	7.15936e-06	1.32527e-06	2.33005e-07
K09399	forkhead box protein F			0	1e-06	2.34175e-06	6.91459e-06	9.31285e-07	1.63995e-07
K02857	rhomboid-related protein 1/2/3			0	1e-06	4.62271e-05	2.07948e-05	1.03641e-05	2.90602e-06
K10564	chemotaxis protein MotC			0	1e-06	0.000508148	0.00035792	0.000196371	0.000130258
K14368	3-alpha-mycarosylerythronolide B desosaminyl transferase	ko00522, ko01052, ko01130	M00774	0	1e-06	2.76118e-05	7.7919e-05	1.02239e-05	2.90816e-06
K06035	cyanamide hydratase	ko00791, ko01120		0	1e-06	3.47532e-06	1.09755e-05	1.75574e-06	3.87947e-07
K09535	DnaJ homolog subfamily C member 15			0	1e-06	7.91258e-06	1.6343e-05	7.20737e-05	2.20838e-05
K12880	THO complex subunit 3	ko03013, ko03040	M00406	0	1e-06	0.000154488	0.000117047	9.38889e-05	1.91591e-05
K18540	(R)-amidase			0	1e-06	0.000209766	0.000174082	0.000109271	2.70978e-05
K20479	WASP homolog-associated protein with actin, membranes and microtubules	ko04530		0	1e-06	1.22074e-05	6.93716e-06	1.79308e-06	9.43578e-07
K22347	4,4'-dithiodibutanoate disulfide reductase			0	1e-06	8.83226e-05	0.000128107	2.89996e-05	1.62202e-05
K00426	cytochrome bd ubiquinol oxidase subunit II	ko00190, ko01100, ko02020	M00153	0	1e-06	0.0196316	0.0269155	0.028005	0.0244976
K10457	kelch-like protein 20			0	1e-06	0.000178131	0.000125378	9.1232e-05	2.3901e-05
K12259	spermine oxidase	ko00330, ko00410		0	1e-06	0.000291554	0.000228737	8.64509e-05	6.52145e-05
K18256	3,4-dihydroxyphthalate decarboxylase	ko00624, ko01120	M00636	0	1e-06	3.54476e-05	2.42583e-05	2.82401e-06	9.1983e-07
K04787	mycobactin salicyl-AMP ligase	ko01053		0	1e-06	0.000195779	0.000293248	0.000116913	6.88649e-05
K19178	POLQ-like helicase			0	1e-06	2.59656e-06	9.41325e-06	1.06745e-06	4.64623e-07
K14342	solute carrier family 10 (sodium/bile acid cotransporter), member 2	ko04976		0	1e-06	0.000114438	9.93749e-05	5.0107e-05	1.28648e-05
K18209	fumarate reductase (CoM/CoB) subunit A	ko00720, ko01120, ko01200	M00620	0	1e-06	0.000104033	0.000121791	3.32606e-05	2.19258e-05
K11382	MFS transporter, OPA family, phosphoglycerate transporter protein	ko02020		0	1e-06	4.81265e-05	0.000103009	2.35041e-05	7.58647e-06
K11323	histone arginine demethylase JMJD6			0	1e-06	0.000275703	0.000117941	4.14933e-05	7.83062e-05
K13201	nucleolysin TIA-1/TIAR			0	1e-06	0.000236971	0.000143157	0.000103543	3.26304e-05
K02803	PTS system, N-acetylglucosamine-specific IIB component	ko00520, ko02060	M00267	0	1e-06	0.000287966	0.000387961	0.000148766	0.000106636
K18281	brevianamide F synthase	ko00404, ko01130	M00786	0	1e-06	0.000108426	0.000124991	4.48282e-05	2.0764e-05
K10669	2'-phosphotransferase			0	1e-06	0.000146708	0.000113641	8.81272e-05	1.42386e-05
K15575	naphthyl-2-oxomethyl-succinyl-CoA thiolase subunit	ko00626, ko01120, ko01220		0	1e-06	5.83222e-05	8.09102e-06	2.82437e-06	3.5301e-05
K20210	ras-responsive element-binding protein 1	ko04013		0	1e-06	0.00014637	0.000112589	8.76777e-05	1.33465e-05
K20097	FK506-binding protein-like			0	1e-06	0.00014637	0.000112589	8.76777e-05	1.33465e-05
K19498	anoctamin-3			0	1e-06	0.000146755	0.000112657	8.77225e-05	1.33646e-05
K16575	centractin			0	1e-06	0.00014637	0.000112589	8.76777e-05	1.33465e-05
K16052	MscS family membrane protein			0	1e-06	0.0126701	0.00692331	0.00656424	0.00761567
K18084	myotubularin-related protein 9			0	1e-06	0.000146742	0.000113215	8.82411e-05	1.36797e-05
K14396	polyadenylate-binding protein 2	ko03015, ko05164		0	1e-06	0.000277076	0.00015164	8.53505e-05	4.54611e-05
K08139	MFS transporter, SP family, sugar:H+ symporter	ko04113		0	1e-06	0.000503118	0.000383499	0.000266057	0.000133259
K15280	solute carrier family 35, member C2			0	1e-06	5.29059e-06	1.67242e-05	5.369e-06	4.72515e-07
K08690	cis-2,3-dihydrobiphenyl-2,3-diol dehydrogenase	ko00621, ko01100, ko01120, ko01220	M00543	0	1e-06	0.000149433	0.000114751	8.88869e-05	1.59665e-05
K22220	dibenzothiophene sulfone monooxygenase			0	1e-06	5.16329e-05	6.11174e-05	1.53285e-05	6.19982e-06
K08269	serine/threonine-protein kinase ULK2	ko04136, ko04138, ko04139, ko04140, ko04150, ko04212		0	1e-06	0.00037201	0.000439476	0.000240326	0.000131124
K20788	myxalamid-type polyketide synthase MxaE	ko01052		0	1e-06	1.24074e-05	6.8605e-06	2.05509e-06	1.0059e-06
K14703	solute carrier family 26, member 5			0	1e-06	1.78263e-06	3.23426e-06	3.64248e-07	1.40087e-07
K01520	dUTP pyrophosphatase	ko00240, ko00983, ko01100	M00053	0	1e-06	0.0217901	0.0148725	0.0102567	0.0136667
K15083	DNA repair protein RAD16			0	1e-06	1.64948e-05	1.96273e-05	7.15973e-06	2.00683e-06
K02769	PTS system, fructose-specific IIB component	ko00051, ko01100, ko01120, ko02060	M00273	0	1e-06	0.00130168	0.00142282	0.000629331	0.000460578
K05824	homoisocitrate dehydrogenase	ko00300, ko01100, ko01120, ko01130, ko01210, ko01230	M00030, M00433	0	1e-06	0.000100202	0.000301681	0.000553005	0.000473748
K03250	translation initiation factor 3 subunit E	ko03013, ko05160		0	1e-06	0.000393622	2.51321e-05	6.45728e-05	0.000166871
K17067	formaldehyde dismutase / methanol dehydrogenase	ko00625, ko00680, ko01120, ko01200		0	1e-06	2.45061e-05	5.83972e-05	1.02572e-05	2.43484e-06
K09825	Fur family transcriptional regulator, peroxide stress response regulator			0	1e-06	0.00746135	0.00185536	0.00150486	0.00238328
K13443	Niemann-Pick C2 protein	ko04142, ko04979		0	1e-06	1.80775e-05	2.69057e-05	7.48117e-06	3.50533e-06
K16191	peptidoglycan-binding protein ArfA			0	1e-06	6.18763e-05	7.86084e-05	1.52762e-05	8.18615e-06
K20093	DNA excision repair protein ERCC-6-like			0	1e-06	3.91412e-05	0.000169194	0.000184948	0.000113546
K16398	epothilone polyketide synthase E	ko01052		0	1e-06	1.12946e-06	4.75223e-06	6.06028e-07	2.89568e-07
K22463	A-factor biosynthesis enzyme			0	1e-06	2.10919e-05	3.74294e-05	7.99263e-06	2.85664e-06
K16416	myxalamid-type nonribosomal peptide synthetase MxaA	ko01052		0	1e-06	0.0104072	0.00424631	0.00437961	0.00554215
K13988	ADP-ribose pyrophosphatase	ko00230		0	1e-06	0.000158319	8.04962e-05	3.03536e-05	3.651e-05
K12950	manganese/zinc-transporting P-type ATPase C			0	1e-06	0.000106094	0.000150427	4.54331e-05	4.42823e-05
K03655	ATP-dependent DNA helicase RecG	ko03440		0	1e-06	0.0730663	0.0552752	0.055391	0.0587535
K11933	NADH oxidoreductase Hcr			0	1e-06	0.000266067	0.000383038	0.000133311	7.51815e-05
K19646	MFS transporter, DHA2 family, florfenicol/chloramphenicol resistance protein			0	1e-06	2.75379e-06	7.46969e-06	1.30962e-06	4.00559e-07
K16649	rhamnopyranosyl-N-acetylglucosaminyl-diphospho-decaprenol beta-1,3/1,4-galactofuranosyltransferase	ko00572, ko01100		0	1e-06	0.000244964	0.000191068	3.50692e-05	9.65577e-05
K01281	X-Pro dipeptidyl-peptidase			0	1e-06	0.00110395	0.000791471	0.000991262	0.000302323
K20901	L-erythrulose 1-kinase			0	1e-06	7.11033e-06	1.21166e-05	1.40765e-06	3.30799e-07
K18252	phthalate 3,4-dioxygenase subunit beta	ko00624, ko01120, ko01220	M00636	0	1e-06	3.44064e-05	2.02041e-05	2.18772e-06	1.0001e-06
K10804	acyl-CoA thioesterase I	ko01040		0	1e-06	0.0279459	0.018938	0.0171229	0.0157454
K03388	heterodisulfide reductase subunit A2	ko00680, ko01100, ko01120, ko01200	M00356, M00356, M00357, M00357, M00563, M00563, M00567, M00567	0	1e-06	0.015373	0.00830119	0.00555457	0.00828396
K20905				0	1e-06	7.08594e-06	1.17324e-05	1.45176e-06	3.30799e-07
K05663	mitochondrial ABC transporter ATM	ko02010		0	1e-06	1.6103e-05	1.98779e-05	8.66905e-06	3.32949e-06
K11671	nuclear factor related to kappa-B-binding protein			0	2e-06	2.7892e-07	1.45614e-06	1.15143e-07	0
K07660	two-component system, OmpR family, response regulator PhoP	ko01503, ko02020	M00444, M00709, M00721, M00723, M00724, M00744	0	2e-06	0.0130882	0.00783957	0.00583803	0.00530387
K21915	BTB/POZ domain-containing protein KCTD3			0	2e-06	2.37745e-07	1.43266e-06	1.15143e-07	0
K20806	bromoxynil nitrilase	ko00364, ko01120		0	2e-06	2.37745e-07	1.43266e-06	1.15143e-07	0
K17887	sorting nexin-25			0	2e-06	0.00046432	0.00208141	0.00191033	0.000974166
K04919	potassium channel subfamily K member 9	ko04925		0	2e-06	2.37745e-07	1.43266e-06	1.15143e-07	0
K19544	aminoglycoside 4'-adenylyltransferase			0	2e-06	2.37745e-07	1.43266e-06	1.15143e-07	0
K20618	cytochrome P450 family 76 subfamily A			0	2e-06	2.37745e-07	1.43266e-06	1.15143e-07	0
K16697	teichuronic acid biosynthesis glycosyltransferase TuaC			0	2e-06	0.00729022	0.00173147	0.00136141	0.00164457
K08018	Rap guanine nucleotide exchange factor 2	ko04010, ko04015, ko04530		0	2e-06	2.37745e-07	1.43266e-06	1.15143e-07	0
K21482	benzoate O-methyltransferase			0	2e-06	2.37745e-07	1.45629e-06	1.15143e-07	0
K04834	voltage-gated sodium channel type II alpha	ko04742		0	2e-06	2.37745e-07	1.43266e-06	1.15143e-07	0
K08436	G protein-coupled receptor 152			0	2e-06	2.45286e-05	1.23394e-05	2.83234e-06	2.60177e-06
K04036	divinyl protochlorophyllide a 8-vinyl-reductase	ko00860, ko01100, ko01110		0	2e-06	3.9192e-05	0.000162653	0.000312047	0.000193582
K20846	kappa-carrageenase			0	2e-06	0.000312413	0.000245161	0.000211763	5.06978e-05
K13074	biflaviolin synthase			0	2e-06	0.000137793	0.000273109	0.000268343	6.82066e-05
K07019	uncharacterized protein			0	2e-06	0.0260871	0.0209781	0.0164006	0.0191009
K21886	ArsR family transcriptional regulator, nickel/cobalt-responsive transcriptional repressor			0	2e-06	0.000168213	0.000220114	0.000350475	5.31804e-05
K05664	ATP-binding cassette, subfamily B (MDR/TAP), member 11	ko01522, ko02010, ko04976, ko04979		0	2e-06	4.29465e-05	5.43948e-06	9.71762e-06	8.79834e-05
K13112	thyroid hormone receptor-associated protein 3			0	2e-06	0.000707402	0.000596933	0.000482191	0.000123129
K12400	AP-4 complex subunit epsilon-1	ko04142		0	2e-06	9.58646e-05	6.92443e-05	2.06125e-05	1.76078e-05
K10661	E3 ubiquitin-protein ligase MARCH6	ko04141		0	2e-06	2.53664e-07	1.47342e-06	1.15143e-07	0
K13921	1-propanol dehydrogenase	ko00640		0	2e-06	3.37754e-05	9.0746e-05	2.66119e-05	1.02795e-05
K03581	exodeoxyribonuclease V alpha subunit	ko03440		0	2e-06	0.0814336	0.0402131	0.0398825	0.0456753
K11426	SET and MYND domain-containing protein			0	2e-06	5.19677e-05	4.75474e-05	6.26218e-06	4.73135e-05
K02009	cobalt/nickel transport protein	ko02010	M00245, M00246	0	2e-06	0.0173859	0.0230154	0.0246481	0.0238931
K16228	glycopeptidolipid biosynthesis protein			0	2e-06	0.000166301	0.000221846	6.08241e-05	3.39676e-05
K10823	oligopeptide transport system ATP-binding protein	ko01501, ko02010, ko02024	M00439	0	2e-06	0.00917221	0.00340886	0.00242005	0.00375654
K07054	uncharacterized protein			0	2e-06	0.00786641	0.0150418	0.0175898	0.015728
K20368	protein cornichon			0	2e-06	5.19301e-06	1.5055e-05	2.14167e-06	4.93182e-07
K02804	PTS system, N-acetylglucosamine-specific IIC component	ko00520, ko02060	M00267	0	2e-06	0.000277394	0.000442979	0.000165558	0.000107518
K05596	LysR family transcriptional regulator, chromosome initiation inhibitor			0	2e-06	0.00395556	0.00755494	0.0100132	0.00824202
K05809	ribosome-associated inhibitor A			0	2e-06	0.000112829	0.000132811	7.66975e-05	2.93916e-05
K09301	homeobox protein HoxA/B/D1			0	2e-06	3.27501e-07	1.73425e-06	1.15143e-07	0
K15502	serine/threonine-protein phosphatase 6 regulatory ankyrin repeat subunit A			0	2e-06	0.00232892	0.00144509	0.000961331	0.000635114
K00046	gluconate 5-dehydrogenase			0	2e-06	0.0561378	0.054537	0.0484788	0.0464979
K11173	hydroxyacid-oxoacid transhydrogenase			0	2e-06	0.000230095	0.000152598	0.000118969	4.19786e-05
K02093	allophycocyanin beta subunit	ko00196, ko01100		0	2e-06	0.00676032	0.000900669	0.000778183	0.00187235
K20900	D-threitol dehydrogenase (NAD+)			0	2e-06	1.07875e-05	2.48989e-05	3.1197e-06	1.7511e-06
K19851	flocculation protein FLO11	ko04011		0	2e-06	2.95598e-05	1.19486e-05	7.04901e-06	4.69284e-05
K20279	synaptojanin	ko00562, ko01100, ko04070		0	2e-06	1.64432e-05	1.97189e-05	8.09884e-06	2.78482e-06
K18459	guanidinopropionase			0	2e-06	0.000258097	0.000594106	0.000283888	0.000150445
K07806	UDP-4-amino-4-deoxy-L-arabinose-oxoglutarate aminotransferase	ko00520, ko01100, ko01503, ko02020	M00721, M00761	0	2e-06	0.00805762	0.00293218	0.0017146	0.00296487
K14335	alpha-1,6-mannosyltransferase	ko00571, ko01100		0	2e-06	0.0121302	0.00459705	0.00322569	0.00674487
K07589	D-erythro-7,8-dihydroneopterin triphosphate epimerase	ko00790		0	2e-06	0.050933	0.0745498	0.0635257	0.0562086
K11215	transcription factor STE12	ko04011		0	2e-06	0.000198303	0.000162397	8.12918e-05	7.76436e-05
K08156	MFS transporter, DHA1 family, arabinose polymer utilization protein			0	2e-06	0.00950627	0.0150293	0.0164278	0.0152322
K06888	uncharacterized protein			0	2e-06	0.0188258	0.00810259	0.00978849	0.0107643
K01304	pyroglutamyl-peptidase			0	2e-06	0.00383062	0.00473899	0.0074194	0.00482618
K18666	activating signal cointegrator complex subunit 1			0	2e-06	0.000147783	0.000117758	9.36016e-05	2.34349e-05
K09312	homeobox protein CDX1/4			0	2e-06	3.82549e-06	5.18788e-05	3.29006e-05	8.42664e-06
K03429	processive 1,2-diacylglycerol beta-glucosyltransferase	ko00561, ko01100		0	2e-06	0.00694128	0.00159288	0.000922718	0.00141458
K22364	2-oxopropyl-CoM reductase (carboxylating)			0	2e-06	4.13175e-06	1.5231e-05	2.50865e-06	7.47504e-07
K16115	glycosyl transferase / beta-hydroxylase protein BlmF	ko01054		0	2e-06	3.31202e-05	4.65267e-05	8.4011e-06	2.89266e-06
K21263	calicheamicin 3'-O-methyl-rhamnosyltransferase	ko01059, ko01130	M00833	0	2e-06	5.15479e-05	5.3639e-05	1.6392e-05	9.2595e-06
K04127	isopenicillin-N epimerase	ko00311, ko01100, ko01130	M00673	0	2e-06	0.00219953	0.00302858	0.00618971	0.00438693
K10325	ankyrin repeat and SOCS box protein 3			0	2e-06	0.00145251	0.00125319	0.000779372	0.000376675
K16873	5-(hydroxymethyl)furfural/furfural oxidase	ko00365, ko01120		0	2e-06	0.000174424	4.68497e-05	1.94893e-05	4.6155e-05
K21398	natural resistance-associated macrophage protein 2	ko04142, ko04216, ko04978		0	2e-06	0.000323941	0.000252063	0.000241634	4.63904e-05
K20742	gamma-D-glutamyl-L-lysine dipeptidyl-peptidase			0	2e-06	0.00130024	0.0017148	0.00436762	0.0030147
K11687	poly(ADP-ribose) glycohydrolase ARH3			0	2e-06	0.00205009	0.00163841	0.00113391	0.000430891
K20971	two-component system, sensor histidine kinase LadS	ko02025		0	2e-06	0.00659296	0.0145663	0.0129661	0.0108975
K19550	bacilysin biosynthesis oxidoreductase BacG	ko00999, ko01130	M00787	0	2e-06	3.496e-05	1.49889e-05	5.96809e-06	3.12552e-06
K03366	meso-butanediol dehydrogenase / (S,S)-butanediol dehydrogenase / diacetyl reductase	ko00650		0	2e-06	0.0158722	0.0107633	0.00771024	0.00831281
K19984	exocyst complex component 5			0	2e-06	9.76922e-07	4.33633e-06	6.941e-07	1.17113e-07
K16138	TetR/AcrR family transcriptional regulator, repressor for uid operon			0	2e-06	0.00588325	0.00055438	0.000384712	0.00106958
K05588	bidirectional [NiFe] hydrogenase diaphorase subunit	ko00190, ko01100		0	2e-06	0.00598961	0.000635808	0.000689927	0.00136304
K00231	protoporphyrinogen/coproporphyrinogen III oxidase	ko00860, ko01100, ko01110	M00121	0	2e-06	0.010641	0.015637	0.0188059	0.0168226
K06665	general transcriptional corepressor CYC8	ko04011, ko04111		0	3e-06	4.26904e-05	0.000188014	0.000168238	0.000101451
K21201	cytochrome P450 family 119			0	3e-06	9.13885e-06	3.26601e-06	2.57773e-07	3.41582e-08
K07687	two-component system, NarL family, captular synthesis response regulator RcsB	ko02020, ko02026	M00474	0	3e-06	0.00872475	0.0029568	0.00220467	0.00306498
K15584	nickel transport system substrate-binding protein	ko02010	M00440	0	3e-06	0.00034862	0.000162097	5.27766e-05	0.00015902
K09583	protein disulfide-isomerase A5			0	3e-06	0.000956547	0.000443098	0.000391448	0.000259018
K03839	flavodoxin I			0	3e-06	0.00103156	0.00144862	0.0043404	0.00325838
K15200	general transcription factor 3C polypeptide 2			0	3e-06	5.29371e-07	2.113e-06	1.76242e-07	2.76514e-08
K04667	inhibin beta A chain	ko04060, ko04350, ko04550	M00681	0	3e-06	0.000114588	0.000107405	5.56751e-05	1.92885e-05
K06566	interferon induced transmembrane protein			0	3e-06	5.57146e-05	2.97956e-05	1.0615e-05	4.9311e-06
K20295	conserved oligomeric Golgi complex subunit 8			0	3e-06	2.46592e-06	6.95541e-06	1.42053e-06	2.94218e-07
K20556	cytochrome P450 family 76 subfamily C			0	3e-06	2.62685e-06	6.76281e-06	1.02508e-06	3.54744e-07
K17095	annexin A7/11			0	3e-06	0.000267427	0.000334647	0.000126726	9.3556e-05
K01914	aspartate--ammonia ligase	ko00250, ko00460, ko01100, ko01110, ko01230		0	3e-06	0.0103475	0.0151309	0.0169987	0.0160667
K07640	two-component system, OmpR family, sensor histidine kinase CpxA	ko01503, ko02020	M00447, M00727, M00728	0	3e-06	0.0092337	0.0142243	0.0127623	0.00918109
K00616	transaldolase	ko00030, ko01100, ko01110, ko01120, ko01130, ko01200, ko01230	M00004, M00007	0	3e-06	0.0303957	0.0199961	0.0179597	0.0193324
K21157	SNF1-activating kinase 1	ko04138		0	3e-06	0.000142624	5.79801e-05	2.41738e-05	0.000278128
K04792	mycobactin peptide synthetase MbtF	ko01053		0	3e-06	0.000132263	0.000140575	4.22217e-05	2.46341e-05
K12084	type IV secretion system protein PtlD			0	3e-06	5.69217e-05	6.98205e-06	2.13538e-06	3.12564e-05
K19214	beta-lactamase class C ACC	ko01501		0	3e-06	2.44876e-06	6.94274e-06	9.53341e-07	2.75444e-07
K22227	heme synthase	ko00860, ko01110	M00847	0	3e-06	0.0064191	0.00098673	0.000834985	0.00138138
K22023	mucin-6			0	3e-06	5.16877e-05	0.000208168	0.000133695	8.3084e-05
K18465	WASH complex subunit 7	ko04144		0	3e-06	2.69467e-06	7.22913e-06	2.60699e-06	3.29633e-07
K04794	peptidyl-tRNA hydrolase, PTH2 family			0	3e-06	0.000201667	0.000311156	0.00018036	6.3661e-05
K12441	phthiocerol/phenolphthiocerol synthesis type-I polyketide synthase B			0	3e-06	2.91115e-05	2.29522e-05	1.9534e-06	7.4413e-07
K08252	receptor protein-tyrosine kinase			0	3e-06	0.0394201	0.0307421	0.0290608	0.031285
K12472	epidermal growth factor receptor substrate 15	ko04144		0	3e-06	0.00170869	0.00247216	0.00549449	0.00418792
K11429	histone-lysine N-methyltransferase SUV420H	ko00310		0	3e-06	7.16531e-05	0.000220692	0.000126006	9.09411e-05
K19535	synaptonemal complex central element protein 2			0	3e-06	1.18319e-05	5.26693e-06	1.47709e-06	7.90766e-07
K16146	maltokinase	ko00500, ko01100		0	3e-06	0.00031356	0.000433082	0.000108236	0.000298572
K00324	NAD(P) transhydrogenase subunit alpha	ko00760, ko01100		0	3e-06	0.0586176	0.0385404	0.0370184	0.0456324
K14958	kinase suppressor of Ras 1	ko04014, ko04625, ko05152		0	3e-06	1.16584e-05	1.88203e-05	7.27589e-06	2.0062e-06
K05634	prion protein	ko04216, ko05020		0	3e-06	5.25056e-06	1.52782e-05	4.92218e-06	1.13093e-06
K19061	macrolide resistance protein			0	3e-06	0.000169335	9.0265e-05	2.85245e-05	0.000279459
K14632	C-6 monooxygenase	ko01057, ko01130	M00779	0	3e-06	1.79147e-05	2.87092e-05	9.37916e-06	5.81857e-06
K11844	ubiquitin carboxyl-terminal hydrolase 16/45			0	3e-06	2.37745e-07	1.43266e-06	2.07937e-07	0
K07784	MFS transporter, OPA family, hexose phosphate transport protein UhpT	ko02020		0	3e-06	4.30072e-05	2.68291e-05	1.28166e-05	5.05768e-06
K03166	DNA topoisomerase VI subunit A			0	3e-06	6.47556e-05	0.000293455	0.000216161	0.00011949
K19100	beta-lactamase class C DHA	ko01501		0	3e-06	2.67123e-07	1.52856e-06	1.92571e-07	0
K17734	serine protease AprX			0	3e-06	0.00852044	0.00282416	0.0026221	0.00354074
K04344	voltage-dependent calcium channel P/Q type alpha-1A	ko04010, ko04020, ko04721, ko04723, ko04724, ko04725, ko04726, ko04727, ko04728, ko04730, ko04742, ko04930, ko05032, ko05033		0	3e-06	1.18319e-05	5.26693e-06	1.51518e-06	7.90766e-07
K08895	tyrosine-protein kinase Srms			0	3e-06	0.00934634	0.0179987	0.0145393	0.01223
K15485	Bcl-2-like protein 13	ko04137, ko05134		0	3e-06	1.18856e-05	5.26693e-06	1.47709e-06	8.21022e-07
K08119	extracellular matrix protein 2			0	3e-06	0.000119352	0.000318003	0.000531459	0.000428096
K03529	chromosome segregation protein			0	4e-06	0.0621154	0.048946	0.0443926	0.0499649
K10592	E3 ubiquitin-protein ligase HUWE1	ko04120		0	4e-06	0.000172672	0.000136744	9.85599e-05	2.85156e-05
K06999	phospholipase/carboxylesterase			0	4e-06	0.0243787	0.0207266	0.0203624	0.0173053
K11228	mitogen-activated protein kinase kinase kinase	ko04011		0	4e-06	0.00122905	0.00279131	0.00239769	0.00174179
K19208	candicidin polyketide synthase FscE	ko01052		0	4e-06	1.19494e-05	5.26693e-06	1.47709e-06	8.48446e-07
K21624	cis-L-3-hydroxyproline dehydratase	ko00330		0	4e-06	0.000199975	0.000193985	0.000214761	5.00097e-05
K06078	murein lipoprotein			0	4e-06	0.00584797	0.00701597	0.010552	0.00888283
K02013	iron complex transport system ATP-binding protein	ko02010	M00240	0	4e-06	0.0367402	0.0566553	0.05753	0.0633967
K02338	DNA polymerase III subunit beta	ko00230, ko00240, ko01100, ko03030, ko03430, ko03440	M00260	0	4e-06	0.0298042	0.0184701	0.0173032	0.0202822
K14195	surface protein G	ko05150		0	4e-06	9.64575e-05	3.11687e-05	1.34976e-05	7.10948e-06
K08683	3-hydroxyacyl-CoA dehydrogenase / 3-hydroxy-2-methylbutyryl-CoA dehydrogenase	ko00280, ko01100, ko01110, ko01130, ko05010		0	4e-06	0.000277648	0.000196345	5.9573e-05	0.000119155
K18399	valacyclovir hydrolase			0	4e-06	3.64045e-05	0.000133971	0.000204687	0.000115322
K16417	myxalamid-type polyketide synthase MxaC	ko01052		0	4e-06	4.5215e-05	5.70179e-05	2.89635e-05	1.03634e-05
K11257	galactoside 3-L-fucosyltransferase 11			0	4e-06	0.0112868	0.00855219	0.00688877	0.00590133
K11233	osomolarity two-component system, response regulator SSK1	ko02020, ko04011, ko04139	M00516	0	4e-06	1.20024e-05	5.32319e-06	1.51945e-06	8.76548e-07
K12432	mycolipanoate synthase			0	4e-06	2.44801e-05	1.44328e-05	2.42907e-06	5.40608e-07
K13987	ADP-sugar pyrophosphatase / 8-oxo-dGDP phosphatase / ADP-D-ribose pyrophosphorylase	ko00230		0	4e-06	2.38808e-06	7.088e-06	1.0378e-06	6.39832e-07
K04094	methylenetetrahydrofolate--tRNA-(uracil-5-)-methyltransferase			0	4e-06	0.00159093	0.002658	0.00562836	0.00488917
K20755	Lys-Lys/Arg-Xaa endopeptidase			0	4e-06	0.000193623	0.000571272	0.000447775	0.000245494
K04041	fructose-1,6-bisphosphatase III	ko00010, ko00030, ko00051, ko00680, ko00710, ko01100, ko01110, ko01120, ko01130, ko01200	M00003, M00165, M00167	0	4e-06	0.000210315	0.000200069	0.000131781	4.70242e-05
K06609	MFS transporter, SP family, major inositol transporter			0	4e-06	0.000355994	0.000251336	0.000185413	8.47541e-05
K11946	hydratase-aldolase	ko00624, ko01100, ko01120, ko01220		0	4e-06	5.64441e-06	9.1859e-06	8.53095e-07	3.03437e-07
K01633	7,8-dihydroneopterin aldolase/epimerase/oxygenase	ko00790, ko01100	M00126, M00126, M00840	0	4e-06	0.0297382	0.0180917	0.0162216	0.0197578
K21488	antitoxin YobK			0	4e-06	4.20473e-06	1.1459e-05	3.27898e-06	2.8312e-06
K14716	solute carrier family 39 (zinc transporter), member 10			0	4e-06	0.000159578	0.000124136	9.99899e-05	2.56603e-05
K16323	purine nucleoside transport protein			0	4e-06	5.22544e-06	9.2781e-06	1.49854e-06	4.69235e-07
K11417	NAD-dependent deacetylase sirtuin 7			0	4e-06	0.000461181	0.00245727	0.00128858	0.000610758
K00425	cytochrome bd ubiquinol oxidase subunit I	ko00190, ko01100, ko02020	M00153	0	4e-06	0.0203365	0.0274324	0.0284393	0.0248768
K11853	ubiquitin carboxyl-terminal hydrolase 34			0	4e-06	0.000150808	0.000120134	0.000112939	2.13857e-05
K04536	guanine nucleotide-binding protein G(I)/G(S)/G(T) subunit beta-1	ko04011, ko04014, ko04062, ko04151, ko04371, ko04713, ko04723, ko04724, ko04725, ko04726, ko04727, ko04728, ko04740, ko04744, ko04926, ko05032, ko05034, ko05163, ko05167, ko05170, ko05200		0	4e-06	0.00114418	0.00269768	0.00237319	0.000924659
K15859	osomolarity two-component system, response regulator SKN7	ko02020	M00516	0	4e-06	0.000819529	0.000614521	0.000421888	0.00030664
K02340	DNA polymerase III subunit delta	ko00230, ko00240, ko01100, ko03030, ko03430, ko03440	M00260	0	4e-06	0.0380624	0.0267052	0.0236385	0.0263526
K14065	universal stress protein D			0	4e-06	0.000617012	0.000353281	0.000212555	0.000197564
K20363	protein transport protein YIP1			0	4e-06	2.53664e-07	1.43266e-06	1.15143e-07	2.93631e-08
K14465	succinate semialdehyde reductase (NADPH)	ko00720, ko01120, ko01200	M00374, M00375	0	4e-06	3.26679e-07	1.465e-06	3.26809e-07	0
K12805	NLR family CARD domain-containing protein 4	ko04621, ko05132, ko05134		0	4e-06	1.99701e-05	1.82199e-06	4.41521e-06	3.95387e-05
K12426	long chain fatty acid CoA FadD26			0	4e-06	8.52182e-05	0.000144616	6.3558e-05	2.51391e-05
K05377	phycoerythrin beta chain	ko00196, ko01100		0	4e-06	0.000123656	2.91354e-05	9.32132e-05	0.000417376
K11947	aldehyde dehydrogenase	ko00624, ko01100, ko01120, ko01220		0	4e-06	5.97833e-06	1.05325e-05	1.08643e-06	3.91411e-07
K12027	tripartite motif-containing protein 58			0	5e-06	3.0003e-07	1.43266e-06	1.95206e-07	0
K03814	monofunctional glycosyltransferase	ko00550		0	5e-06	0.0153591	0.0218131	0.0231161	0.0216232
K12204	defect in organelle trafficking protein DotC			0	5e-06	0.000341711	0.000349145	0.000329868	0.000132538
K11941	glucans biosynthesis protein C			0	5e-06	0.00109921	0.00112439	0.000673691	0.000466598
K02259	cytochrome c oxidase assembly protein subunit 15	ko00190, ko00860, ko01100, ko01110, ko02020, ko04714	M00154	0	5e-06	0.0307099	0.0234299	0.0200976	0.0226625
K02755	PTS system, beta-glucoside-specific IIA component	ko02060	M00271	0	5e-06	0.0138215	0.00736866	0.00626615	0.00629369
K05376	phycoerythrin alpha chain	ko00196, ko01100		0	5e-06	0.000123938	3.01854e-05	9.35047e-05	0.00043145
K11887	proteasomal ATPase-associated factor 1			0	5e-06	1.99454e-05	2.37255e-06	4.73877e-06	4.12575e-05
K14682	amino-acid N-acetyltransferase	ko00220, ko01100, ko01110, ko01130, ko01210, ko01230	M00028	0	5e-06	0.0200697	0.0338405	0.0357053	0.0314848
K16555	succinoglycan biosynthesis protein ExoO			0	5e-06	0.0033895	0.00523265	0.00758571	0.00668829
K22014	terminase small subunit			0	5e-06	0.0012977	0.00116174	0.00064026	0.000287449
K06187	recombination protein RecR	ko03440		0	5e-06	0.0330144	0.0270007	0.0255263	0.0292411
K10461	kelch-like protein 24/35			0	5e-06	0.00639146	0.000791055	0.000705707	0.00117791
K10706	senataxin			0	5e-06	0.000174225	0.000246908	0.000104076	7.19361e-05
K00088	IMP dehydrogenase	ko00230, ko00983, ko01100, ko01110	M00050	0	5e-06	0.0341624	0.0246657	0.020893	0.0291725
K18586	ubiquinone biosynthesis protein COQ4			0	5e-06	0.00139034	0.00204746	0.00509592	0.00456113
K15520	mycothiol synthase			0	5e-06	0.0113582	0.00405662	0.0027142	0.00598453
K13111	WD40 repeat-containing protein SMU1			0	5e-06	0.000282704	0.000164712	6.50338e-05	0.000162554
K01409	N6-L-threonylcarbamoyladenine synthase			0	5e-06	0.0298554	0.0194782	0.017677	0.0200862
K12459	SH2B adaptor protein 1/3	ko04722		0	5e-06	2.54432e-05	2.04691e-05	7.65478e-06	3.15818e-06
K04431	mitogen-activated protein kinase kinase 7	ko04010, ko04012, ko04013, ko04141, ko04214, ko04380, ko04530, ko04620, ko04624, ko04660, ko04664, ko04668, ko04722, ko04912, ko04926, ko05164, ko05167, ko05169, ko05170, ko05418	M00688	0	5e-06	0.00031064	1.3823e-05	4.41175e-05	0.000128763
K04851	voltage-dependent calcium channel L type alpha-1D	ko04010, ko04020, ko04022, ko04024, ko04218, ko04260, ko04261, ko04270, ko04530, ko04713, ko04723, ko04724, ko04725, ko04726, ko04727, ko04728, ko04911, ko04912, ko04921, ko04924, ko04925, ko04927, ko04930, ko04934, ko04973, ko05010, ko05031, ko05410, ko05412, ko05414		0	5e-06	1.12589e-05	1.75626e-05	6.83828e-06	2.24951e-06
K02786	PTS system, lactose-specific IIA component	ko00052, ko01100, ko02060	M00281	0	5e-06	3.61821e-05	7.71545e-05	2.00229e-05	7.68375e-06
K01953	asparagine synthase (glutamine-hydrolysing)	ko00250, ko01100, ko01110, ko01230		0	5e-06	0.032286	0.0342574	0.0384772	0.035379
K17639	ral guanine nucleotide dissociation stimulator-like 3			0	5e-06	0.000246345	0.00201234	0.00195661	0.000834707
K11175	phosphoribosylglycinamide formyltransferase 1	ko00230, ko00670, ko01100, ko01110, ko01130	M00048	0	5e-06	0.0257603	0.0156663	0.015484	0.0190204
K17324	glycerol transport system ATP-binding protein	ko02010	M00607	0	5e-06	0.000467736	0.000421892	0.000158129	0.000636054
K08944	bacteriochlorophyll A protein			0	5e-06	0.00924652	0.0157026	0.0133376	0.0104163
K07659	two-component system, OmpR family, phosphate regulon response regulator OmpR	ko02020, ko02026	M00445, M00742, M00743	0	5e-06	0.0273086	0.0116381	0.0134507	0.0135216
K09402	forkhead box protein J1			0	5e-06	0.00192006	0.00682656	0.00587309	0.00421333
K08817	cell cycle related kinase			0	5e-06	0.000298379	8.8508e-06	3.61183e-05	0.000119497
K04908	potassium voltage-gated channel Eag-related subfamily H member 5			0	5e-06	1.11554e-05	1.74123e-05	6.60631e-06	1.8399e-06
K07922	Ras-related protein Rab-36			0	5e-06	1.11554e-05	1.74123e-05	6.60631e-06	1.8399e-06
K21995	unsaturated fatty acid epoxidase			0	5e-06	1.11554e-05	1.74123e-05	6.60631e-06	1.8399e-06
K12824	transcription elongation regulator 1	ko03040, ko04212		0	5e-06	4.35575e-05	8.59651e-05	2.19842e-05	2.62254e-05
K19870	sperm-associated antigen 1			0	5e-06	0.000423896	0.000919836	0.00358778	0.00208778
K06941	23S rRNA (adenine2503-C2)-methyltransferase			0	5e-06	0.0335539	0.0302841	0.0244147	0.0263702
K09881	acylglycerol kinase	ko00561, ko01100		0	5e-06	0.000132729	0.000121253	8.37066e-05	3.45132e-05
K08862	polo-like kinase 3	ko04068, ko04625, ko05152		0	5e-06	0.0100687	0.0164357	0.0171541	0.0164221
K21741	reactive chlorine resistance protein C			0	5e-06	0.000453427	0.000495773	0.000273763	0.000146196
K06199	fluoride exporter			0	5e-06	0.029279	0.0181373	0.01677	0.0218671
K21193	acetyltransferase/esterase	ko01059		0	5e-06	1.14678e-05	1.62717e-05	2.88183e-06	1.38046e-06
K03979	GTPase			0	5e-06	0.0291308	0.0174499	0.0158619	0.0189275
K13832	3-dehydroquinate dehydratase / shikimate dehydrogenase	ko00400, ko01100, ko01110, ko01130, ko01230	M00022	0	5e-06	0.00669369	0.00169963	0.00178644	0.00113968
K15290	synaptotagmin-1	ko04721		0	5e-06	0.000336183	0.000604654	0.000258272	0.000109955
K01521	CDP-diacylglycerol pyrophosphatase	ko00564, ko01110		0	6e-06	0.00111399	0.000980243	0.000551863	0.000259182
K20589	paromamine D-xylosyltransferase	ko00524, ko01130		0	6e-06	2.24663e-05	4.45177e-06	5.86874e-06	4.19617e-05
K01349	furin	ko05164		0	6e-06	0.000172277	0.000126147	0.000123708	2.93687e-05
K07676	two-component system, NarL family, sensor histidine kinase RcsD	ko02020, ko02026	M00474	0	6e-06	0.00538435	0.0101069	0.00928494	0.00786279
K18080	tensin			0	6e-06	2.37745e-07	1.43266e-06	1.4227e-07	3.02565e-08
K03821	polyhydroxyalkanoate synthase subunit PhaC	ko00650		0	6e-06	0.0239645	0.0217561	0.0175538	0.0184112
K03791	putative chitinase			0	6e-06	0.0337545	0.0475447	0.0547464	0.0554157
K19603	mitogen-activated protein kinase 15	ko04657		0	6e-06	1.1249e-05	1.75699e-05	6.71482e-06	1.8883e-06
K16111	nonribosomal peptide synthetase protein BlmVII	ko01054		0	6e-06	2.78551e-05	4.43068e-05	6.60257e-06	6.76073e-06
K02341	DNA polymerase III subunit delta'	ko00230, ko00240, ko01100, ko03030, ko03430, ko03440	M00260	0	6e-06	0.031744	0.020958	0.0186571	0.0217903
K21683	4-methyl-5-nitrocatechol 5-monooxygenase	ko00633, ko01120		0	6e-06	3.38593e-06	1.03604e-05	3.14042e-06	4.40995e-07
K18457	L-proline amide hydrolase			0	6e-06	0.0003289	0.000530248	0.000153412	0.000377485
K05599	anthranilate 1,2-dioxygenase (deaminating, decarboxylating) large subunit	ko00627, ko01120	M00637	0	7e-06	0.000419024	0.000326875	0.000249093	0.000166009
K08330	autophagy-related protein 11	ko04136, ko04138, ko04139		0	7e-06	6.07405e-06	1.53491e-05	6.35795e-06	1.81289e-06
K03561	biopolymer transport protein ExbB			0	7e-06	0.0401895	0.0527116	0.0576982	0.0505251
K13342	peroxin-5	ko04146		0	7e-06	0.00107525	0.00187582	0.00492778	0.00364292
K21484	benzoate/salicylate 1-O-methyltransferase			0	7e-06	4.9336e-06	2.3573e-06	1.85331e-07	3.41582e-08
K14165	atypical dual specificity phosphatase			0	7e-06	0.00574454	0.0108888	0.0159368	0.0115639
K03303	lactate permease			0	7e-06	0.0160642	0.00754012	0.0079905	0.00858142
K03060	DNA-directed RNA polymerase subunit omega	ko00230, ko00240, ko01100, ko03020	M00183	0	7e-06	0.0220494	0.0155524	0.013744	0.0165416
K13383	(RS)-norcoclaurine 6-O-methyltransferase	ko00950, ko01100, ko01110		0	7e-06	7.69619e-05	0.000823868	0.000538801	5.61062e-05
K19867	LIM domain-binding protein 3			0	7e-06	2.46847e-05	5.14323e-06	1.18912e-05	5.05332e-05
K04123	ent-kaurenoic acid monooxygenase	ko00904, ko01100, ko01110		0	7e-06	3.9873e-05	1.89002e-05	6.00353e-06	2.89807e-06
K21743	MerR family transcriptional regulator, multidrug-efflux activator			0	7e-06	3.86329e-06	1.29355e-05	3.2967e-06	1.24751e-06
K17561	coiled-coil domain-containing protein 8			0	7e-06	0.000437701	0.000291492	0.00018914	0.000246571
K11944	PAH dioxygenase small subunit	ko00624, ko01100, ko01120, ko01220		0	7e-06	2.316e-05	3.83598e-05	3.86735e-06	1.74912e-06
K06878	tRNA-binding protein			0	7e-06	0.00727167	0.0136394	0.0143845	0.0131788
K08192	MFS transporter, ACS family, allantoate permease			0	7e-06	4.2962e-05	3.86292e-05	1.35243e-05	9.41855e-06
K00907	myosin-light-chain kinase	ko04020, ko04022, ko04270, ko04371, ko04510, ko04611, ko04810, ko04921, ko04971		0	7e-06	0.00116939	0.000995753	0.000600416	0.000285183
K02110	F-type H+-transporting ATPase subunit c	ko00190, ko00195, ko01100	M00157	0	7e-06	0.024563	0.0173872	0.0156552	0.0188392
K01512	acylphosphatase	ko00620, ko00627, ko01120		0	7e-06	0.00839016	0.0031447	0.00292668	0.00354849
K17247	methionine sulfoxide reductase heme-binding subunit			0	7e-06	0.0141073	0.00953089	0.00650375	0.00719606
K19355	mannan endo-1,4-beta-mannosidase	ko00051		0	7e-06	0.000344653	0.000746078	0.000411898	0.000315483
K19229	cationic peptide transport system ATP-binding protein	ko01503, ko02010	M00739	0	7e-06	0.00897917	0.00303219	0.00217627	0.00302037
K17741	NADPH-dependent methylglyoxal reductase	ko00620, ko00640, ko04011		0	7e-06	0.000864132	0.000686644	0.000334234	0.000778068
K09746	uncharacterized protein			0	7e-06	3.28487e-06	7.2221e-06	9.80468e-07	7.03088e-07
K16693	enterobacterial common antigen flippase			0	7e-06	0.000186309	0.000168122	0.000119866	4.11897e-05
K03006	DNA-directed RNA polymerase II subunit RPB1	ko00230, ko00240, ko01100, ko03020, ko05016, ko05168, ko05169	M00180	0	7e-06	0.00659292	0.00117578	0.000911048	0.00155946
K00692	levansucrase	ko00500, ko01100, ko02020		0	8e-06	0.0072957	0.0142848	0.0152334	0.0138359
K04512	dishevelled associated activator of morphogenesis	ko04310		0	8e-06	4.68926e-05	4.17758e-05	1.42581e-05	8.80907e-06
K00234	succinate dehydrogenase (ubiquinone) flavoprotein subunit	ko00020, ko00190, ko01100, ko01110, ko01120, ko01130, ko01200, ko04714, ko04932, ko05010, ko05012, ko05016	M00009, M00011, M00148	0	8e-06	0.0113032	0.0176075	0.0182169	0.0172256
K00914	phosphatidylinositol 3-kinase	ko00562, ko01100, ko04070, ko04136, ko04138, ko04140, ko04145, ko04371, ko05152, ko05167		0	8e-06	3.6586e-07	1.43266e-06	1.15143e-07	3.41582e-08
K00650	lecithin-cholesterol acyltransferase	ko00564, ko04979		0	8e-06	0.0173514	0.0263571	0.0270232	0.0238865
K13671	alpha-1,2-mannosyltransferase	ko00571		0	8e-06	0.000408191	0.000231386	0.000132199	3.57686e-05
K07760	cyclin-dependent kinase		M00693	0	8e-06	0.049769	0.0802875	0.0785885	0.0710327
K06972	presequence protease			0	8e-06	0.00598484	0.0125504	0.0112291	0.00831039
K15868	bile acid-coenzyme A ligase	ko00121		0	8e-06	0.000224425	0.000175279	6.20416e-05	9.32033e-05
K06544	selectin P ligand	ko04514, ko05150		0	8e-06	2.64989e-05	1.83902e-05	7.29112e-06	1.94828e-06
K11424	histone-lysine N-methyltransferase NSD2	ko00310, ko05202		0	8e-06	9.9972e-07	2.84257e-06	2.59292e-07	2.25716e-07
K16699	teichuronic acid biosynthesis glycosyltransferase TuaH			0	8e-06	0.000220932	0.000175818	0.000141752	6.06616e-05
K12954	cation-transporting P-type ATPase G			0	8e-06	0.000287509	0.000358805	0.000107863	8.48749e-05
K05557	MFS transporter, DHA2 family, integral membrane protein			0	8e-06	0.00036738	0.000146558	5.31808e-05	0.000168717
K06997	PLP dependent protein			0	8e-06	0.025407	0.0195313	0.0166006	0.019799
K15510	coenzyme F420-dependent glucose-6-phosphate dehydrogenase			0	8e-06	0.00649496	0.00112549	0.000514931	0.0008631
K18216	ATP-binding cassette, subfamily B, tetracycline resistant protein	ko02010	M00635	0	8e-06	1.76781e-05	1.86194e-05	6.75476e-06	2.74531e-06
K00606	3-methyl-2-oxobutanoate hydroxymethyltransferase	ko00770, ko01100, ko01110	M00119	0	8e-06	0.0239476	0.0183001	0.0152951	0.0179574
K21430	aldose sugar dehydrogenase			0	8e-06	0.00515605	0.00748702	0.0108724	0.0101241
K03834	tyrosine-specific transport protein			0	8e-06	0.0119212	0.0207357	0.0205263	0.0177803
K17838	beta-lactamase class D	ko01501		0	9e-06	0.00697058	0.0013087	0.00100179	0.00158972
K20896	formylaminopyrimidine deformylase / aminopyrimidine aminohydrolase	ko00730, ko01100		0	9e-06	5.83205e-05	5.51993e-05	1.0224e-05	1.28191e-05
K06273	zyxin	ko04510		0	9e-06	4.62037e-06	1.64446e-06	1.85331e-07	3.41582e-08
K08042	adenylate cyclase 2	ko00230, ko01522, ko04015, ko04020, ko04022, ko04024, ko04062, ko04072, ko04114, ko04211, ko04213, ko04261, ko04270, ko04371, ko04540, ko04611, ko04713, ko04714, ko04723, ko04724, ko04725, ko04727, ko04750, ko04911, ko04912, ko04913, ko04914, ko04915, ko04916, ko04918, ko04921, ko04922, ko04923, ko04925, ko04926, ko04927, ko04928, ko04934, ko04970, ko04971, ko04972, ko04976, ko05032, ko05163, ko0…	M00695	0	9e-06	4.62037e-06	1.64446e-06	1.85331e-07	3.41582e-08
K16023	acetyltransferase	ko01051, ko01052, ko01130		0	9e-06	9.96126e-06	5.53601e-06	5.10606e-07	2.15166e-07
K12439	polyketide synthase 17			0	9e-06	4.62037e-06	1.64446e-06	1.85331e-07	3.41582e-08
K10231	kojibiose phosphorylase			0	9e-06	0.000412456	0.00191959	0.00397018	0.00135301
K18225	propane monooxygenase reductase component	ko00640		0	9e-06	0.00669516	0.0134872	0.0152887	0.0147136
K21881	Usher syndrome type-1C protein-binding protein 1			0	9e-06	4.62037e-06	1.64446e-06	1.85331e-07	3.41582e-08
K07918	Ras-related protein Rab-32			0	9e-06	1.99861e-05	2.03767e-06	4.46323e-06	4.00681e-05
K07366	GRB2-related adaptor protein 2	ko04660		0	9e-06	4.62037e-06	1.64446e-06	1.85331e-07	3.41582e-08
K06702	CDW93 antigen			0	9e-06	4.62037e-06	1.64446e-06	1.85331e-07	3.41582e-08
K10819	histidine kinase			0	9e-06	0.0052146	0.0101901	0.0126049	0.011031
K04859	voltage-dependent calcium channel alpha-2/delta-2	ko04010, ko04260, ko04261, ko04921, ko05410, ko05412, ko05414		0	9e-06	1.21624e-05	5.93139e-06	2.40437e-06	1.13838e-06
K06994	putative drug exporter of the RND superfamily			0	9e-06	0.0151268	0.0103989	0.00563912	0.0114196
K00266	glutamate synthase (NADPH) small chain	ko00250, ko00910, ko01100, ko01110, ko01120, ko01130, ko01230		0	9e-06	0.0273643	0.0202251	0.0183366	0.0206882
K16665	leucine-rich repeat transmembrane neuronal protein 1/2			0	9e-06	5.63947e-05	4.39452e-06	6.31218e-06	2.27675e-05
K07064	uncharacterized protein			0	9e-06	0.0142004	0.00495714	0.00407051	0.0075042
K03704	cold shock protein (beta-ribbon, CspA family)			0	9e-06	0.0644143	0.0466989	0.0376575	0.0441841
K01778	diaminopimelate epimerase	ko00300, ko01100, ko01110, ko01120, ko01130, ko01230	M00016, M00525, M00527	0	9e-06	0.024892	0.0194719	0.0179237	0.0193694
K18534	MPBQ/MSBQ methyltransferase	ko00130, ko01100, ko01110	M00112	0	9e-06	0.00154913	0.00211403	0.00504366	0.00429144
K00826	branched-chain amino acid aminotransferase	ko00270, ko00280, ko00290, ko00770, ko01100, ko01110, ko01130, ko01210, ko01230	M00019, M00036, M00119, M00570	0	9e-06	0.0317629	0.0232685	0.0200128	0.0256841
K17940	2-heptyl-3-hydroxy-4(1H)-quinolone synthase	ko00405, ko01130, ko02024, ko02025		0	9e-06	4.78466e-06	2.12606e-06	2.38965e-07	8.49017e-08
K06064	hairless	ko04330		0	9e-06	1.83776e-05	1.5091e-05	1.98584e-05	5.52411e-05
K14437	chromodomain-helicase-DNA-binding protein 7			0	9e-06	2.45228e-05	4.08647e-05	1.12733e-05	5.83424e-06
K00265	glutamate synthase (NADPH) large chain	ko00250, ko00910, ko01100, ko01110, ko01120, ko01130, ko01230		0	9e-06	0.0329038	0.0281902	0.0239949	0.0269681
K07738	transcriptional repressor NrdR			0	9e-06	0.0256103	0.0213518	0.0186444	0.0204225
K12837	splicing factor U2AF 65 kDa subunit	ko03040		0	9e-06	0.000306131	0.000223356	0.000168827	4.2568e-05
K02651	pilus assembly protein Flp/PilA	ko04112		0	9e-06	0.013787	0.0301318	0.0239201	0.0197755
K19613	leucine-rich repeat protein SHOC2	ko04014		0	9e-06	0.00757148	0.00219	0.00218547	0.00231216
K04707	E3 ubiquitin-protein ligase CBL	ko04012, ko04120, ko04144, ko04910, ko05100, ko05200, ko05205, ko05220		0	9e-06	0.018475	0.0321795	0.0305172	0.0278301
K21439	ankyrin repeat domain-containing protein 49			0	9e-06	3.22019e-05	0.000130208	0.000133368	7.44052e-05
K07671	two-component system, OmpR family, response regulator PrrA	ko02020	M00462	0	1e-05	0.000342864	0.00055039	0.000186382	0.000207616
K14759	isochorismate synthase / 2-succinyl-5-enolpyruvyl-6-hydroxy-3-cyclohexene-1-carboxylate synthase / 2-succinyl-6-hydroxy-2,4-cyclohexadiene-1-carboxylate synthase / O-succinylbenzoate synthase	ko00130, ko01100, ko01110	M00116	0	1e-05	0.00625576	0.00059614	0.000863982	0.00123482
K19861	benzyl alcohol O-benzoyltransferase			0	1e-05	1.98777e-05	1.78744e-06	4.34685e-06	3.927e-05
K19972	manganese/zinc transport system permease protein	ko02010	M00791	0	1e-05	1.08479e-05	1.4564e-05	5.02866e-06	2.59905e-07
K21342	demethyl-4-deoxygadusol synthase			0	1e-05	0.000411391	0.000882749	0.00353149	0.00198499
K21904	metallothionein			0	1e-05	0.00103233	0.00230442	0.00562683	0.00494656
K03118	sec-independent protein translocase protein TatC	ko03060, ko03070	M00336	0	1e-05	0.0236957	0.0171399	0.0153444	0.0183469
K13485	2-oxo-4-hydroxy-4-carboxy-5-ureidoimidazoline decarboxylase	ko00230, ko01100	M00546	0	1e-05	0.0235135	0.0168704	0.0170214	0.015953
K18754	protein lin-28			0	1e-05	3.02255e-06	4.8295e-05	9.03573e-06	1.37778e-05
K02437	glycine cleavage system H protein	ko00260, ko00630, ko01100, ko01110, ko01130, ko01200	M00532	0	1e-05	0.0251149	0.0191468	0.0170838	0.0192297
K15988	tylactone synthase	ko00522, ko01052, ko01130	M00773	0	1e-05	7.07679e-05	0.000747242	0.000511899	4.04691e-05
K03767	peptidyl-prolyl cis-trans isomerase A (cyclophilin A)	ko01503, ko04217		0	1.1e-05	0.0183654	0.011808	0.00826381	0.0122069
K11625	membrane protein YdfJ	ko02020		0	1.1e-05	0.000159931	2.46408e-05	1.26276e-05	9.96764e-06
K18346	vancomycin resistance protein VanW	ko01502, ko02020	M00651	0	1.1e-05	0.00688277	0.00125627	0.00117382	0.00203714
K06763	contactin 5			0	1.1e-05	0.0170621	0.0276203	0.0269115	0.0241311
K09662	N-acetylglucosaminyltransferase 3, mucin type	ko00512, ko01100	M00056	0	1.1e-05	0.00900772	0.0147907	0.0156091	0.0150188
K11870	ubiquitin carboxyl-terminal hydrolase 1			0	1.1e-05	4.09786e-06	6.96934e-06	1.16582e-06	2.79228e-06
K03692	glucosylglycerol-phosphate synthase			0	1.1e-05	0.0124041	0.00590799	0.00500635	0.00518514
K11691	two-component system, CitB family, sensor histidine kinase DctS	ko02020	M00489	0	1.1e-05	4.66386e-05	0.000193775	0.000102834	6.57438e-05
K03603	GntR family transcriptional regulator, negative regulator for fad regulon and positive regulator of fabA			0	1.1e-05	0.0059661	0.0117994	0.0120709	0.0123044
K01924	UDP-N-acetylmuramate--alanine ligase	ko00471, ko00550, ko01100		0	1.1e-05	0.0257084	0.0192234	0.0167902	0.0190173
K06718	L-2,4-diaminobutyric acid acetyltransferase	ko00260, ko01100, ko01120	M00033	0	1.1e-05	0.000263963	0.000262055	0.000127434	0.000104646
K03585	membrane fusion protein, multidrug efflux system	ko01501, ko01503	M00646, M00647, M00699, M00718	0	1.1e-05	0.0437146	0.0567674	0.0541277	0.0503281
K06980	tRNA-modifying protein YgfZ			0	1.1e-05	0.0222817	0.0153281	0.013981	0.0166789
K03501	16S rRNA (guanine527-N7)-methyltransferase			0	1.1e-05	0.0232055	0.0165749	0.0150951	0.017987
K14858	pre-rRNA-processing protein SRD1			0	1.1e-05	0.000335064	0.000153203	5.01437e-05	0.000156618
K15024	putative phosphotransacetylase	ko00430, ko00620, ko00640, ko00720, ko01100, ko01120, ko01200	M00579	0	1.1e-05	0.00033673	0.000544004	0.000265155	0.000137457
K15219	RNA polymerase I-specific transcription initiation factor RRN7			0	1.1e-05	0.00648822	0.0145335	0.0141331	0.0126167
K00611	ornithine carbamoyltransferase	ko00220, ko01100, ko01110, ko01130, ko01230	M00029, M00844	0	1.1e-05	0.023275	0.0165972	0.0147534	0.0186058
K22325	chloroacetanilide N-alkylformylase			0	1.1e-05	0.00153568	0.00317607	0.00573606	0.00465641
K15738	ABC transport system ATP-binding/permease protein			0	1.1e-05	0.0252572	0.0142378	0.0115616	0.014483
K05901	biliverdin reductase / flavin reductase	ko00740, ko00860, ko01100, ko01110		0	1.1e-05	0.0265904	0.0280203	0.0229762	0.0181106
K16407	stigmatellin polyketide synthase StiC	ko01052		0	1.1e-05	7.87382e-05	8.56597e-06	1.0219e-05	1.32719e-05
K14848	ribosome assembly protein RRB1			0	1.1e-05	4.59397e-07	5.44207e-06	1.04934e-05	2.37903e-06
K06974	archaemetzincin			0	1.1e-05	0.0102683	0.0160723	0.0168692	0.0151815
K00325	NAD(P) transhydrogenase subunit beta	ko00760, ko01100		0	1.1e-05	0.0214397	0.0147681	0.0133035	0.0160944
K03670	periplasmic glucans biosynthesis protein			0	1.1e-05	0.0163691	0.0254445	0.0273226	0.02739
K11124	protein SMG6	ko03015		0	1.1e-05	5.67894e-05	3.26968e-06	9.79747e-06	2.32723e-05
K15226	arogenate dehydrogenase (NADP+)	ko00400, ko01100, ko01110, ko01230	M00040	0	1.1e-05	0.0123159	0.00573	0.00450764	0.00561254
K20114	PTS system, galactose-specific IIC component	ko02060	M00807	0	1.1e-05	1.03399e-05	1.09608e-05	3.12673e-07	1.61206e-07
K01540	sodium/potassium-transporting ATPase subunit beta	ko04022, ko04024, ko04260, ko04261, ko04911, ko04918, ko04919, ko04925, ko04960, ko04961, ko04964, ko04970, ko04971, ko04972, ko04973, ko04974, ko04976, ko04978		0	1.1e-05	0.0101074	0.0169287	0.0171742	0.0151198
K02113	F-type H+-transporting ATPase subunit delta	ko00190, ko00195, ko01100	M00157	0	1.1e-05	0.0228771	0.0163767	0.0147942	0.0176067
K14316	nuclear pore complex protein Nup121	ko03013	M00427	0	1.1e-05	4.37017e-06	1.38873e-05	2.60941e-06	1.57663e-06
K22475	alcohol dehydrogenase (quinone) subunit AdhS			0	1.2e-05	8.58047e-07	1.8837e-06	2.71558e-06	8.92593e-06
K11956	neutral amino acid transport system permease protein	ko02010	M00322	0	1.2e-05	0.000616926	0.00150909	0.00451249	0.00321069
K20490	lantibiotic transport system ATP-binding protein	ko02010, ko02020, ko02024	M00817	0	1.2e-05	0.00115366	0.000965809	0.00061226	0.000273961
K15628	ATP-binding cassette, subfamily D (ALD), peroxisomal long-chain fatty acid import protein	ko02010, ko04146		0	1.2e-05	0.00265649	0.00655023	0.00652868	0.00518891
K12660	2-dehydro-3-deoxy-L-rhamnonate aldolase	ko00051, ko01120		0	1.2e-05	0.000196614	0.00017529	0.000145987	4.75425e-05
K16938	septin 3/9/12	ko05100		0	1.2e-05	0.0135083	0.028036	0.0273325	0.0238604
K17586	PHD and RING finger domain-containing protein 1			0	1.2e-05	3.27761e-06	4.97626e-05	1.06285e-05	1.40197e-05
K03448	MFS transporter, ACS family, pantothenate transporter			0	1.2e-05	0.000914528	0.000454099	0.000310573	0.000411837
K13873	L-arabinose 1-dehydrogenase	ko00053, ko01100		0	1.2e-05	0.000114286	3.58723e-05	1.23902e-05	4.40172e-05
K21392	adipocyte enhancer-binding protein 1			0	1.2e-05	1.98777e-05	1.91687e-06	4.61813e-06	3.92881e-05
K07056	16S rRNA (cytidine1402-2'-O)-methyltransferase			0	1.2e-05	0.0350811	0.0283583	0.0229061	0.0267265
K06953	uncharacterized protein			0	1.2e-05	0.00689541	0.0132477	0.0134889	0.0129188
K02613	ring-1,2-phenylacetyl-CoA epoxidase subunit PaaE	ko00360, ko01120		0	1.2e-05	0.0156012	0.0232998	0.0253893	0.0242532
K12340	outer membrane protein	ko01501, ko01503, ko02020, ko03070, ko04626, ko05133	M00325, M00326, M00339, M00571, M00575, M00646, M00647, M00696, M00697, M00709, M00720, M00821	0	1.2e-05	0.0328304	0.0290825	0.0223773	0.0211465
K00931	glutamate 5-kinase	ko00330, ko00332, ko01100, ko01130, ko01230	M00015	0	1.2e-05	0.020494	0.0145579	0.0131259	0.0158963
K10837	O-phosphoseryl-tRNA(Sec) kinase	ko00450, ko00970		0	1.2e-05	0.000383617	0.000320779	0.000161587	0.000135933
K03657	DNA helicase II / ATP-dependent DNA helicase PcrA	ko03420, ko03430		0	1.2e-05	0.0600881	0.0458139	0.0410387	0.0519003
K02337	DNA polymerase III subunit alpha	ko00230, ko00240, ko01100, ko03030, ko03430, ko03440	M00260	0	1.2e-05	0.0276488	0.020729	0.0190394	0.0246645
K00368	nitrite reductase (NO-forming)	ko00910, ko01120	M00529	0	1.2e-05	0.0120658	0.0220194	0.0259638	0.024764
K05515	penicillin-binding protein 2	ko00550, ko01501		0	1.2e-05	0.0366564	0.0227894	0.0213642	0.0234159
K13316	NDP-hexose 5-epimerase	ko00523, ko01130	M00798	0	1.2e-05	0.00394832	0.00856877	0.00746172	0.00463103
K01755	argininosuccinate lyase	ko00220, ko00250, ko01100, ko01110, ko01130, ko01230	M00029, M00844, M00845	0	1.2e-05	0.0224783	0.0161266	0.0144193	0.017283
K12343	3-oxo-5-alpha-steroid 4-dehydrogenase 1	ko00140		1e-06	1.2e-05	0.00134423	0.00121745	0.000747551	0.000485242
K14407	cleavage stimulation factor subunit 2	ko03015		1e-06	1.2e-05	0.000212124	0.000189236	0.000180573	7.3362e-05
K11915	serine/threonine protein phosphatase Stp1	ko02025, ko03070		1e-06	1.2e-05	4.16185e-05	9.87986e-06	1.31492e-05	5.49788e-05
K21059	4-hydroxyphenylalkanoate adenylyltransferase			1e-06	1.2e-05	4.67347e-06	1.64446e-06	1.85331e-07	6.83165e-08
K20113	PTS system, galactose-specific IIB component	ko02060	M00807	1e-06	1.2e-05	1.01451e-05	1.07298e-05	2.85545e-07	1.61206e-07
K06605	myo-inositol catabolism protein IolH			1e-06	1.2e-05	7.17139e-05	7.95376e-05	1.95329e-05	2.82765e-05
K12207	intracellular multiplication protein IcmC			1e-06	1.2e-05	0.00041023	0.000693335	0.000527235	0.00017626
K14374	avermectin B 5-O-methyltransferase	ko00522, ko01052, ko01130	M00777	1e-06	1.3e-05	3.499e-06	8.6842e-06	1.30334e-06	1.59704e-06
K05801	DnaJ like chaperone protein			1e-06	1.3e-05	0.00784016	0.00205026	0.00193087	0.00278106
K12349	neutral ceramidase	ko00600, ko01100, ko04071	M00099	1e-06	1.3e-05	0.000531848	0.000784685	0.000409914	0.000267913
K17754	cyclopentanol dehydrogenase	ko00930		1e-06	1.3e-05	0.000287571	0.00024133	9.28391e-05	0.000313836
K22403	zinc finger MIZ domain-containing protein			1e-06	1.3e-05	2.60018e-06	1.04901e-05	1.787e-06	6.58949e-07
K03106	signal recognition particle subunit SRP54	ko02024, ko03060, ko03070	M00335	1e-06	1.3e-05	0.0234749	0.0169772	0.0154762	0.0179277
K01591	orotidine-5'-phosphate decarboxylase	ko00240, ko01100	M00051	1e-06	1.3e-05	0.0222393	0.016044	0.0143722	0.0170985
K11754	dihydrofolate synthase / folylpolyglutamate synthase	ko00790, ko01100	M00126, M00841	1e-06	1.3e-05	0.0229095	0.0166084	0.0149901	0.0175269
K00767	nicotinate-nucleotide pyrophosphorylase (carboxylating)	ko00760, ko01100	M00115	1e-06	1.3e-05	0.0231663	0.0171467	0.0157794	0.0179941
K09723	DNA replication factor GINS			1e-06	1.3e-05	4.62037e-06	1.64446e-06	2.51498e-07	3.41582e-08
K00798	cob(I)alamin adenosyltransferase	ko00860, ko01100	M00122	1e-06	1.3e-05	0.0720018	0.101977	0.100979	0.0953986
K20325	TetR/AcrR family transcriptional regulator, Clp-modulated transcription factor	ko02024		1e-06	1.3e-05	0.000906563	0.000771046	0.000346515	0.000257685
K09990	uncharacterized protein			1e-06	1.3e-05	0.00274314	0.0020178	0.0012172	0.00141076
K16582	tubulin polyglutamylase TTLL6/13			1e-06	1.3e-05	0.000386891	0.000222885	8.29549e-05	0.000204803
K07331	archaeal flagellar protein FlaH			1e-06	1.3e-05	0.00745008	0.0125433	0.0140295	0.0134767
K09537	DnaJ homolog subfamily C member 17			1e-06	1.3e-05	0.000389892	0.000156258	5.40892e-05	0.000183582
K14627	dehydratase	ko01057, ko01130	M00779	1e-06	1.3e-05	1.1217e-05	2.49782e-05	7.87027e-06	3.40183e-06
K19813	glucose dehydrogenase	ko00030, ko01100, ko01110, ko01130		1e-06	1.3e-05	0.00214711	0.00260633	0.00546163	0.00396821
K13659	2-beta-glucuronyltransferase			1e-06	1.3e-05	8.34529e-05	1.36689e-05	1.00795e-05	5.33901e-05
K12972	glyoxylate/hydroxypyruvatereductase	ko00260, ko00620, ko00630, ko01100, ko01110, ko01120		1e-06	1.3e-05	0.0106655	0.0056858	0.00400948	0.00399063
K02802	PTS system, N-acetylglucosamine-specific IIA component	ko00520, ko02060	M00267	1e-06	1.3e-05	8.26666e-05	6.61026e-05	2.1537e-05	1.50771e-05
K01539	sodium/potassium-transporting ATPase subunit alpha	ko04022, ko04024, ko04260, ko04261, ko04911, ko04918, ko04919, ko04925, ko04960, ko04961, ko04964, ko04970, ko04971, ko04972, ko04973, ko04974, ko04976, ko04978		1e-06	1.4e-05	0.0102878	0.0170687	0.0173013	0.0152967
K02291	15-cis-phytoene synthase	ko00906, ko01062, ko01100, ko01110	M00097	1e-06	1.4e-05	0.027839	0.0216238	0.0188572	0.0211825
K13829	shikimate kinase / 3-dehydroquinate synthase	ko00400, ko01100, ko01110, ko01130, ko01230	M00022, M00022	1e-06	1.4e-05	0.00319531	0.00437706	0.00430785	0.00239337
K07038	inner membrane protein			1e-06	1.4e-05	0.0111452	0.00573291	0.0051496	0.00487674
K06122	glycerol dehydratase small subunit	ko00561		1e-06	1.4e-05	2.96097e-06	8.30778e-06	2.03586e-06	6.11379e-07
K03531	cell division protein FtsZ	ko04112		1e-06	1.4e-05	0.0233294	0.017154	0.0157024	0.0190615
K00215	4-hydroxy-tetrahydrodipicolinate reductase	ko00261, ko00300, ko01100, ko01110, ko01120, ko01130, ko01230	M00016, M00525, M00526, M00527	1e-06	1.4e-05	0.0231386	0.0169634	0.0152503	0.0175856
K02911	large subunit ribosomal protein L32	ko03010	M00178	1e-06	1.4e-05	0.0222456	0.0158614	0.01434	0.0169015
K21511	capsid assembly protease			1e-06	1.4e-05	0.000118012	0.000326867	0.00024648	0.000219494
K03527	4-hydroxy-3-methylbut-2-en-1-yl diphosphate reductase	ko00900, ko01100, ko01110, ko01130	M00096	1e-06	1.4e-05	0.0279223	0.0236472	0.0205294	0.0218692
K00806	undecaprenyl diphosphate synthase	ko00900, ko01110		1e-06	1.4e-05	0.0227353	0.0166218	0.0152796	0.0177669
K05846	osmoprotectant transport system permease protein	ko02010	M00209	1e-06	1.4e-05	0.0105667	0.017945	0.0209753	0.0193329
K11681	helicase SWR1			1e-06	1.4e-05	0.000234795	0.000189224	0.000163816	9.81749e-05
K02108	F-type H+-transporting ATPase subunit a	ko00190, ko00195, ko01100	M00157	1e-06	1.4e-05	0.0255899	0.0179483	0.0168266	0.0200024
K00145	N-acetyl-gamma-glutamyl-phosphate reductase	ko00220, ko01100, ko01110, ko01130, ko01210, ko01230	M00028, M00845	1e-06	1.4e-05	0.022195	0.015933	0.0143656	0.0171703
K18304	LuxR family transcriptional regulator, quorum-sensing system regulator LasR	ko02024, ko02025	M00644, M00769	1e-06	1.4e-05	9.51632e-05	0.000283627	0.000314679	0.000143533
K11810	MFS transporter, MCP family, solute carrier family 16 (monocarboxylic acid transporters), member 12			1e-06	1.4e-05	0.00642765	0.0125639	0.0123606	0.0124686
K19165	antitoxin Phd			1e-06	1.5e-05	0.000179799	0.000254707	7.93362e-05	0.000306235
K09761	16S rRNA (uracil1498-N3)-methyltransferase			1e-06	1.5e-05	0.0234505	0.0170614	0.015415	0.0181357
K13085	phosphatidylinositol-4,5-bisphosphate 4-phosphatase	ko05100, ko05131, ko05132		1e-06	1.5e-05	9.33307e-05	0.00013111	3.58974e-05	5.32538e-05
K01408	insulysin	ko05010		1e-06	1.5e-05	0.00728696	0.0132911	0.0130944	0.0128352
K02115	F-type H+-transporting ATPase subunit gamma	ko00190, ko00195, ko01100	M00157	1e-06	1.5e-05	0.0256366	0.0180323	0.0169213	0.0202207
K18206	beta-L-arabinobiosidase			1e-06	1.5e-05	0.000158921	0.000322128	0.000113379	9.20981e-05
K01814	phosphoribosylformimino-5-aminoimidazole carboxamide ribotide isomerase	ko00340, ko01100, ko01110, ko01230	M00026	1e-06	1.5e-05	0.0257791	0.0194085	0.0165152	0.0202938
K00682	gamma-glutamylcyclotransferase	ko00480, ko01100		1e-06	1.5e-05	0.0162287	0.0228181	0.0212855	0.0201505
K03379	cyclohexanone monooxygenase	ko00930, ko01120, ko01220		1e-06	1.5e-05	0.00345113	0.00491242	0.00304258	0.00181187
K00297	methylenetetrahydrofolate reductase (NADPH)	ko00670, ko00720, ko01100, ko01120, ko01200, ko01523	M00377	1e-06	1.5e-05	0.0290933	0.0237363	0.0197791	0.0237915
K18226	propane monooxygenase coupling protein	ko00640		1e-06	1.5e-05	5.87178e-05	3.6613e-05	1.75023e-05	1.5776e-05
K15766	2-aminobenzenesulfonate 2,3-dioxygenase subunit alpha	ko00362, ko00623, ko01100, ko01120		1e-06	1.5e-05	1.84481e-05	5.11905e-05	8.21091e-06	6.13333e-06
K05522	endonuclease VIII	ko03410		1e-06	1.5e-05	0.00506463	0.00996675	0.0124935	0.0104776
K01848	methylmalonyl-CoA mutase, N-terminal domain	ko00280, ko00630, ko00640, ko00720, ko01100, ko01120, ko01200	M00375, M00376, M00741	1e-06	1.5e-05	0.00902482	0.0133946	0.0149762	0.0146291
K06683	cell division control protein CDC15	ko04111, ko04113, ko04392		1e-06	1.5e-05	0.000296988	0.000196664	0.000110299	0.000158181
K18570	putative hydratase	ko00332, ko01130		1e-06	1.5e-05	0.00746483	0.0146239	0.0145174	0.0135483
K03827	putative acetyltransferase			1e-06	1.5e-05	0.00809031	0.00180561	0.00284351	0.00280517
K18267	nebulin			1e-06	1.5e-05	2.7221e-06	1.21987e-05	1.48699e-06	3.45602e-06
K02214	cell division control protein 7	ko04110, ko04111, ko04113		1e-06	1.6e-05	0.00736276	0.014559	0.0140256	0.0129612
K00600	glycine hydroxymethyltransferase	ko00260, ko00460, ko00630, ko00670, ko00680, ko01100, ko01110, ko01120, ko01130, ko01200, ko01230, ko01523	M00140, M00141, M00346, M00532	1e-06	1.6e-05	0.025204	0.0189893	0.0172838	0.0215648
K16401	soraphen polyketide synthase A	ko01052		1e-06	1.6e-05	7.26939e-06	1.68852e-05	6.00149e-06	2.95352e-06
K13693	glucosyl-3-phosphoglycerate synthase			1e-06	1.6e-05	0.00755875	0.00186566	0.00179327	0.0021753
K11072	spermidine/putrescine transport system ATP-binding protein	ko02010	M00299	1e-06	1.6e-05	0.0232018	0.0106766	0.00970637	0.0108538
K17272	brain acid soluble protein 1			1e-06	1.6e-05	0.000169217	0.000184798	0.000113194	3.57691e-05
K03685	ribonuclease III	ko03008, ko05205		1e-06	1.6e-05	0.040935	0.0192963	0.0206094	0.0233854
K02377	GDP-L-fucose synthase	ko00051, ko00520, ko01100		1e-06	1.6e-05	0.0213682	0.0150033	0.0132357	0.0147047
K16949	amine sulfotransferase			1e-06	1.6e-05	0.00310129	0.00735138	0.00706332	0.00521143
K15333	tRNA guanosine-2'-O-methyltransferase			1e-06	1.6e-05	0.000719425	0.000290728	9.30181e-05	0.000985223
K11987	prostaglandin-endoperoxide synthase 2	ko00590, ko01100, ko04064, ko04370, ko04625, ko04657, ko04668, ko04723, ko04726, ko04913, ko04921, ko04923, ko05140, ko05163, ko05165, ko05167, ko05200, ko05204, ko05206, ko05222		1e-06	1.6e-05	0.000318679	0.000573833	0.000282921	0.000174821
K03072	preprotein translocase subunit SecD	ko03060, ko03070	M00335	1e-06	1.6e-05	0.0221553	0.0153057	0.0139348	0.0169533
K11753	riboflavin kinase / FMN adenylyltransferase	ko00740, ko01100, ko01110	M00125	1e-06	1.6e-05	0.0244888	0.0182044	0.0167081	0.0185211
K02435	aspartyl-tRNA(Asn)/glutamyl-tRNA(Gln) amidotransferase subunit C	ko00970, ko01100		1e-06	1.6e-05	0.0230134	0.0163771	0.0149831	0.0176945
K03596	GTP-binding protein LepA	ko05134		1e-06	1.6e-05	0.0231289	0.0168317	0.0152341	0.0178768
K15635	2,3-bisphosphoglycerate-independent phosphoglycerate mutase	ko00010, ko00260, ko00680, ko01100, ko01110, ko01120, ko01130, ko01200, ko01230	M00001, M00002, M00003	1e-06	1.6e-05	0.00198606	0.00202541	0.00167991	0.000897797
K05896	segregation and condensation protein A			1e-06	1.6e-05	0.0228733	0.016723	0.0149279	0.0181009
K10563	formamidopyrimidine-DNA glycosylase	ko03410		1e-06	1.6e-05	0.0226559	0.0161567	0.0148741	0.0168776
K01677	fumarate hydratase subunit alpha	ko00020, ko00620, ko00720, ko01100, ko01110, ko01120, ko01130, ko01200	M00009, M00011, M00173, M00374, M00620	1e-06	1.7e-05	0.00538244	0.00913241	0.00686856	0.00528594
K05104	Eph receptor A3	ko04360		1e-06	1.7e-05	0.000139072	4.27363e-05	0.000111699	1.7377e-05
K01937	CTP synthase	ko00240, ko01100	M00052	1e-06	1.7e-05	0.0233629	0.0170532	0.0154004	0.0178413
K08727	nucleotide-binding oligomerization domain-containing protein 1	ko04621, ko05120, ko05131, ko05133		1e-06	1.7e-05	3.20767e-05	7.23566e-05	0.000139946	7.45809e-05
K08857	NIMA (never in mitosis gene a)-related kinase 1/4/5			1e-06	1.7e-05	0.0105174	0.00514175	0.0045222	0.00500959
K18701	arsenate-mycothiol transferase			1e-06	1.7e-05	0.000338425	0.000118582	3.16481e-05	0.000310981
K03798	cell division protease FtsH		M00742	1e-06	1.7e-05	0.0590303	0.0290552	0.0390443	0.0410249
K03875	F-box and leucine-rich repeat protein 1 (S-phase kinase-associated protein 2)	ko04068, ko04110, ko04120, ko04150, ko05168, ko05169, ko05200, ko05203, ko05222	M00381	1e-06	1.7e-05	0.00125955	0.00125215	0.000907026	0.000532862
K14713	solute carrier family 39 (zinc transporter), member 7			1e-06	1.7e-05	0.000168197	0.000151161	0.000104631	3.6064e-05
K07249	retinal dehydrogenase	ko00830, ko01100		1e-06	1.7e-05	1.22883e-05	5.63973e-06	1.6355e-06	2.00508e-06
K15733	dye decolorizing peroxidase			1e-06	1.7e-05	0.000284592	0.000127067	2.5425e-05	3.17489e-05
K03325	arsenite transporter			1e-06	1.7e-05	0.0290021	0.0215344	0.0196413	0.0242111
K01687	dihydroxy-acid dehydratase	ko00290, ko00770, ko01100, ko01110, ko01130, ko01210, ko01230	M00019, M00570	1e-06	1.7e-05	0.0320246	0.0270706	0.0223248	0.0254226
K19736	TetR/AcrR family transcriptional regulator, regulator of autoinduction and epiphytic fitness			1e-06	1.7e-05	0.00841953	0.00367932	0.00246447	0.00333863
K20562	biphenyl-4-hydroxylase			1e-06	1.7e-05	4.62037e-06	1.64446e-06	1.85331e-07	6.35213e-08
K01995	branched-chain amino acid transport system ATP-binding protein	ko02010, ko02024	M00237	1e-06	1.7e-05	0.159796	0.264805	0.234795	0.189674
K02111	F-type H+-transporting ATPase subunit alpha	ko00190, ko00195, ko01100	M00157	1e-06	1.7e-05	0.0256499	0.0180578	0.0169621	0.0202729
K16311	serine/threonine-protein kinase SIK2	ko04922		1e-06	1.7e-05	5.80275e-05	8.32573e-06	5.12779e-06	3.20286e-05
K02961	small subunit ribosomal protein S17	ko03010	M00178, M00179	1e-06	1.7e-05	0.0233022	0.0168733	0.0153396	0.0179696
K01703	3-isopropylmalate/(R)-2-methylmalate dehydratase large subunit	ko00290, ko00660, ko00966, ko01100, ko01110, ko01210, ko01230	M00432, M00535	1e-06	1.7e-05	0.0305748	0.023194	0.0205917	0.0240581
K07217	Mn-containing catalase			1e-06	1.7e-05	0.00956772	0.00399928	0.00326113	0.0037076
K04683	transcription factor Dp-1	ko04110, ko04350		1e-06	1.7e-05	0.0114541	0.0170302	0.0176838	0.0166441
K02710	photosystem II PsbI protein	ko00195, ko01100		1e-06	1.7e-05	0.00488007	0.0120095	0.0145146	0.0136581
K09454	GA-binding protein transcription factor, beta			1e-06	1.7e-05	4.98948e-06	9.49235e-06	2.98265e-05	1.4476e-05
K09554	cell division cycle protein 37	ko04151		1e-06	1.7e-05	0	2.16701e-07	8.27661e-06	0
K02112	F-type H+-transporting ATPase subunit beta	ko00190, ko00195, ko01100	M00157	1e-06	1.7e-05	0.025618	0.0180004	0.0169661	0.0201981
K03625	N utilization substance protein B			1e-06	1.7e-05	0.0233833	0.0169227	0.0154026	0.0180608
K11749	regulator of sigma E protease	ko02024, ko04112		1e-06	1.8e-05	0.0234728	0.0170692	0.0155931	0.0180929
K02897	large subunit ribosomal protein L25	ko03010	M00178	1e-06	1.8e-05	0.0228277	0.0164707	0.0150728	0.0171621
K00286	pyrroline-5-carboxylate reductase	ko00330, ko01100, ko01110, ko01130, ko01230	M00015	1e-06	1.8e-05	0.0258697	0.0200411	0.0178862	0.0201571
K02114	F-type H+-transporting ATPase subunit epsilon	ko00190, ko00195, ko01100	M00157	1e-06	1.8e-05	0.025699	0.0180974	0.017004	0.0203279
K02931	large subunit ribosomal protein L5	ko03010	M00178, M00179	1e-06	1.8e-05	0.0233838	0.0168872	0.015377	0.0179886
K04042	bifunctional UDP-N-acetylglucosamine pyrophosphorylase / Glucosamine-1-phosphate N-acetyltransferase	ko00520, ko01100, ko01130	M00362	1e-06	1.8e-05	0.022289	0.0159816	0.0145058	0.0171408
K12433	polyketide synthase 5			1e-06	1.8e-05	9.67404e-05	0.000126495	4.57832e-05	2.27219e-05
K02988	small subunit ribosomal protein S5	ko03010	M00178, M00179	1e-06	1.8e-05	0.0233131	0.0168596	0.0153617	0.0179774
K03535	MFS transporter, ACS family, glucarate transporter			1e-06	1.8e-05	0.0206403	0.0326406	0.028334	0.0246371
K02913	large subunit ribosomal protein L33	ko03010	M00178	1e-06	1.8e-05	0.0231004	0.016903	0.0153445	0.017839
K10211	4,4'-diaponeurosporenoate glycosyltransferase	ko00906		1e-06	1.8e-05	0.00681285	0.00227818	0.00139694	0.0018969
K02952	small subunit ribosomal protein S13	ko03010	M00178, M00179	1e-06	1.8e-05	0.023325	0.0168832	0.0153722	0.0179796
K20441	5-epi-valiolone oxidase	ko00525, ko01130		1e-06	1.8e-05	7.38129e-05	1.59422e-05	6.33107e-06	2.73239e-06
K02835	peptide chain release factor 1			1e-06	1.8e-05	0.023937	0.0178712	0.0163046	0.0185321
K01903	succinyl-CoA synthetase beta subunit	ko00020, ko00640, ko00660, ko00720, ko01100, ko01110, ko01120, ko01130, ko01200	M00009, M00011, M00173, M00374, M00620	1e-06	1.8e-05	0.0242421	0.0177179	0.0162524	0.0176257
K03367	D-alanine--poly(phosphoribitol) ligase subunit 1	ko00473, ko01503, ko02020, ko05150	M00725	1e-06	1.8e-05	0.0320943	0.0443529	0.0432563	0.0407366
K02963	small subunit ribosomal protein S18	ko03010	M00178	1e-06	1.8e-05	0.0233956	0.0169445	0.0153868	0.0179776
K04592	latrophilin 1			1e-06	1.8e-05	0.00834111	0.0134439	0.0145556	0.0138456
K02528	16S rRNA (adenine1518-N6/adenine1519-N6)-dimethyltransferase			1e-06	1.8e-05	0.0237496	0.0174101	0.0156036	0.0181076
K21117	cytochrome P450 family 114			1e-06	1.8e-05	5.60436e-05	5.16419e-05	2.82461e-05	1.19522e-05
K03075	preprotein translocase subunit SecG	ko02024, ko03060, ko03070	M00335	1e-06	1.8e-05	0.0237264	0.0171478	0.0158308	0.0185373
K02965	small subunit ribosomal protein S19	ko03010	M00178, M00179	1e-06	1.8e-05	0.0233344	0.0168976	0.0153845	0.0179798
K18268	podocin			1e-06	1.8e-05	9.90338e-05	4.30122e-05	3.28476e-05	0.000113137
K03656	ATP-dependent DNA helicase Rep			1e-06	1.8e-05	0.00954503	0.0161525	0.0163304	0.0157059
K02967	small subunit ribosomal protein S2	ko03010	M00178, M00179	1e-06	1.8e-05	0.0233773	0.016914	0.0153964	0.0180611
K07399	cytochrome c biogenesis protein			1e-06	1.8e-05	0.0290916	0.0207782	0.0198151	0.0218133
K02994	small subunit ribosomal protein S8	ko03010	M00178, M00179	1e-06	1.8e-05	0.0233232	0.0168825	0.0153733	0.017975
K02926	large subunit ribosomal protein L4	ko03010	M00178	1e-06	1.8e-05	0.0233523	0.0169845	0.0153995	0.0180325
K03470	ribonuclease HII	ko03030		1e-06	1.8e-05	0.023275	0.0168839	0.0153688	0.0179966
K02895	large subunit ribosomal protein L24	ko03010	M00178, M00179	1e-06	1.8e-05	0.0233282	0.0168858	0.0153757	0.0179861
K02375	frizzled 5/8	ko04150, ko04310, ko04390, ko04550, ko04916, ko04934, ko05165, ko05166, ko05200, ko05205, ko05217, ko05224, ko05225, ko05226	M00677	1e-06	1.8e-05	6.72875e-07	1.92074e-06	3.36068e-07	6.23919e-08
K08221	MFS transporter, ACDE family, multidrug resistance protein			1e-06	1.8e-05	0.0169935	0.022996	0.0224256	0.0207214
K02968	small subunit ribosomal protein S20	ko03010	M00178	1e-06	1.8e-05	0.0233254	0.0168784	0.0153714	0.0179837
K01817	phosphoribosylanthranilate isomerase	ko00400, ko01100, ko01110, ko01130, ko01230	M00023	1e-06	1.8e-05	0.0225919	0.016686	0.0151993	0.0174203
K09620	kallikrein 11			1e-06	1.8e-05	0.000319478	0.000230829	0.000140975	8.13243e-05
K02316	DNA primase	ko03030		1e-06	1.8e-05	0.0236919	0.0173261	0.0156812	0.0183008
K18009	meso-butanediol dehydrogenase / (S,S)-butanediol dehydrogenase / diacetyl reductase	ko00650		1e-06	1.8e-05	0.00723002	0.00173314	0.00146315	0.00211281
K02428	XTP/dITP diphosphohydrolase	ko00230		1e-06	1.9e-05	0.0399987	0.0227599	0.0227511	0.0281803
K03074	preprotein translocase subunit SecF	ko03060, ko03070	M00335	1e-06	1.9e-05	0.0213526	0.0145788	0.0133601	0.0165194
K03471	ribonuclease HIII	ko03030		1e-06	1.9e-05	0.00112868	0.00124344	0.000890078	0.00044054
K20728	vegetative storage protein 2	ko04016		1e-06	1.9e-05	0.000238354	0.000342338	0.000145379	0.000108444
K00068	sorbitol-6-phosphate 2-dehydrogenase	ko00051		1e-06	1.9e-05	0.00183722	0.00157919	0.00143961	0.00085822
K02906	large subunit ribosomal protein L3	ko03010	M00178, M00179	1e-06	1.9e-05	0.0233563	0.0169161	0.0154149	0.0180298
K03526	(E)-4-hydroxy-3-methylbut-2-enyl-diphosphate synthase	ko00900, ko01100, ko01110, ko01130	M00096	1e-06	1.9e-05	0.0223107	0.0159759	0.0145378	0.0170857
K03584	DNA repair protein RecO (recombination protein O)	ko03440		1e-06	1.9e-05	0.0230765	0.0164562	0.0152754	0.017791
K18886	gibberellin A4 carboxyl methyltransferase			1e-06	1.9e-05	0.000215482	0.00012354	0.000113988	5.12429e-05
K01810	glucose-6-phosphate isomerase	ko00010, ko00030, ko00500, ko00520, ko01100, ko01110, ko01120, ko01130, ko01200	M00001, M00004, M00114	1e-06	1.9e-05	0.024	0.0172513	0.0158538	0.0184321
K01533	Cu2+-exporting ATPase			1e-06	1.9e-05	0.00822026	0.0123709	0.0198804	0.0180295
K00240	succinate dehydrogenase / fumarate reductase, iron-sulfur subunit	ko00020, ko00190, ko00650, ko00720, ko01100, ko01110, ko01120, ko01130, ko01200	M00009, M00011, M00149, M00173, M00374, M00376	1e-06	1.9e-05	0.022089	0.015958	0.01472	0.0170761
K02864	large subunit ribosomal protein L10	ko03010	M00178, M00179	1e-06	1.9e-05	0.0233338	0.0168921	0.0154018	0.0179891
K01081	5'-nucleotidase	ko00230, ko00240, ko00760, ko01100, ko01110		1e-06	1.9e-05	0.033165	0.040155	0.0396564	0.0435988
K03294	basic amino acid/polyamine antiporter, APA family			1e-06	1.9e-05	0.0288503	0.0179698	0.0166803	0.0148826
K02959	small subunit ribosomal protein S16	ko03010	M00178	1e-06	1.9e-05	0.0233372	0.0169005	0.0153826	0.0180265
K01889	phenylalanyl-tRNA synthetase alpha chain	ko00970	M00359, M00360	1e-06	1.9e-05	0.0234133	0.0169316	0.015431	0.0181175
K01704	3-isopropylmalate/(R)-2-methylmalate dehydratase small subunit	ko00290, ko00660, ko01100, ko01110, ko01210, ko01230	M00432, M00535	1e-06	1.9e-05	0.0231586	0.0169297	0.0148362	0.0179185
K02996	small subunit ribosomal protein S9	ko03010	M00178, M00179	1e-06	1.9e-05	0.0233106	0.0168744	0.0153688	0.0179817
K09776	uncharacterized protein			1e-06	1.9e-05	0.00166343	0.00277592	0.00222565	0.00119284
K02916	large subunit ribosomal protein L35	ko03010	M00178	1e-06	1.9e-05	0.0231257	0.0167741	0.0152927	0.0179678
K16869	octanoyl-[GcvH]:protein N-octanoyltransferase			1e-06	1.9e-05	0.000334633	6.07932e-05	3.13579e-05	3.23507e-05
K04711	dihydroceramidase	ko00600		1e-06	1.9e-05	0.0138544	0.0211225	0.0201484	0.01881
K03980	putative peptidoglycan lipid II flippase			1e-06	1.9e-05	0.0245379	0.0176001	0.0158963	0.0184652
K15974	MarR family transcriptional regulator, negative regulator of the multidrug operon emrRAB		M00701	1e-06	1.9e-05	0.00849171	0.00322391	0.00244848	0.00274865
K10555	AI-2 transport system substrate-binding protein	ko02010, ko02024	M00219	1e-06	1.9e-05	1.03744e-05	2.04747e-05	3.11079e-05	3.37034e-06
K18793	beta-lactamase class D OXA-23	ko01501	M00851	1e-06	1.9e-05	0.00193852	0.0043966	0.0027932	0.00185446
K04596	brain-specific angiogenesis inhibitor 1	ko04115		1e-06	1.9e-05	0.0071013	0.0119919	0.0132789	0.0125632
K00928	aspartate kinase	ko00260, ko00261, ko00270, ko00300, ko01100, ko01110, ko01120, ko01130, ko01210, ko01230	M00016, M00017, M00018, M00033, M00525, M00526, M00527	1e-06	1.9e-05	0.0235429	0.0177407	0.016018	0.018267
K11865	protein MYSM1			1e-06	1.9e-05	4.77533e-06	9.80116e-06	2.90555e-05	1.41881e-05
K21029	molybdopterin-synthase adenylyltransferase	ko04122		1e-06	1.9e-05	0.0105412	0.00644981	0.00469631	0.00490484
K02434	aspartyl-tRNA(Asn)/glutamyl-tRNA(Gln) amidotransferase subunit B	ko00970, ko01100		1e-06	2e-05	0.0260819	0.0187909	0.017581	0.0196416
K03545	trigger factor			1e-06	2e-05	0.0245864	0.0179564	0.0162359	0.0191094
K01695	tryptophan synthase alpha chain	ko00260, ko00400, ko01100, ko01110, ko01130, ko01230	M00023	1e-06	2e-05	0.0230774	0.0172133	0.0151831	0.0179547
K16606	leucine-rich repeat-containing protein 49			1e-06	2e-05	3.7135e-05	0.000184204	9.14334e-05	4.80401e-05
K14457	2-acylglycerol O-acyltransferase 2	ko00561, ko04975		1e-06	2e-05	0.00614297	0.0006246	0.000379302	0.000795627
K21252	fosfomycin resistance protein FosX			1e-06	2e-05	2.38484e-05	1.56862e-05	1.11307e-05	5.32106e-05
K16369	phosphatidylethanolamine N-methyltransferase	ko00564, ko01100, ko01110	M00091	1e-06	2e-05	9.77092e-05	1.66217e-05	3.46355e-06	6.91571e-06
K00133	aspartate-semialdehyde dehydrogenase	ko00260, ko00261, ko00270, ko00300, ko01100, ko01110, ko01120, ko01130, ko01210, ko01230	M00016, M00017, M00018, M00033, M00525, M00526, M00527	1e-06	2e-05	0.0244738	0.0194981	0.0175164	0.0195295
K09888	cell division protein ZapA			1e-06	2e-05	0.0138062	0.0164388	0.0105327	0.01006
K20611	1-hydroxy-2-isopentenylcarotenoid 3,4-desaturase			1e-06	2e-05	0.000169699	6.85064e-05	3.32637e-05	0.000335
K18800	2-polyprenylphenol 6-hydroxylase	ko00130, ko01100, ko01110	M00117	1e-06	2e-05	0.00188993	0.00166212	0.0011303	0.00100048
K03043	DNA-directed RNA polymerase subunit beta	ko00230, ko00240, ko01100, ko03020	M00183	1e-06	2e-05	0.0233508	0.0169002	0.0154108	0.0180316
K12795	suppressor of G2 allele of SKP1	ko04621, ko04626		1e-06	2e-05	0.000236643	0.0016654	0.0014766	0.000631333
K09910	uncharacterized protein			1e-06	2e-05	0.0014896	0.00304466	0.00222351	0.00142695
K19814	glutamate 2,3-aminomutase			1e-06	2.1e-05	3.57886e-05	0.000155012	8.09625e-05	4.85441e-05
K19849	signaling mucin MSB2	ko04011		1e-06	2.1e-05	3.03867e-05	1.04592e-05	2.0169e-05	4.82467e-05
K03076	preprotein translocase subunit SecY	ko02024, ko03060, ko03070	M00335	1e-06	2.1e-05	0.0275287	0.0203236	0.0187093	0.0203934
K01159	crossover junction endodeoxyribonuclease RuvC	ko03440		1e-06	2.1e-05	0.0237575	0.0171842	0.0159816	0.0183653
K01736	chorismate synthase	ko00400, ko01100, ko01110, ko01130, ko01230	M00022	1e-06	2.1e-05	0.0244024	0.0176576	0.0159369	0.018821
K10099	F-box protein 2	ko04120, ko04141	M00382	1e-06	2.1e-05	0.000655664	0.000510377	0.000243092	0.000368141
K00968	choline-phosphate cytidylyltransferase	ko00440, ko00564, ko01100, ko05231	M00090	1e-06	2.1e-05	0.000824376	0.000702588	0.000698732	0.000361714
K13548	2-deoxy-scyllo-inosamine dehydrogenase	ko00524, ko01130		1e-06	2.1e-05	0.00194113	0.00315702	0.0030051	0.00162825
K13527	proteasome-associated ATPase	ko03050	M00342	1e-06	2.1e-05	0.000751797	0.00044281	0.000208806	0.000175899
K17540	inactive serine/threonine-protein kinase TEX14			1e-06	2.1e-05	0.000332536	0.000144113	4.9457e-05	0.00017481
K02914	large subunit ribosomal protein L34	ko03010	M00178	1e-06	2.1e-05	0.0217911	0.0156334	0.014261	0.0166437
K07591	threonine dehydratase operon activator protein			1e-06	2.1e-05	0.0267086	0.0387703	0.0332177	0.0283182
K02218	casein kinase 1	ko04011, ko04392		1e-06	2.1e-05	0.00829315	0.0157792	0.0150199	0.0143303
K12712	demethyldecarbamoylnovobiocin O-methyltransferase	ko00401, ko01130		1e-06	2.1e-05	0.00961739	0.0159582	0.0155491	0.0149709
K16209	lactose/raffinose/galactose permease			1e-06	2.1e-05	1.93481e-05	2.7265e-05	1.67112e-05	2.853e-06
K13117	ATP-dependent RNA helicase DDX35		M00355	1e-06	2.1e-05	7.22372e-08	2.16701e-07	1.61442e-05	7.65031e-06
K18578	xyloglucan-specific exo-beta-1,4-glucanase			1e-06	2.1e-05	0.00320381	0.0043703	0.00403498	0.00252985
K16195	eukaryotic translation initiation factor 2-alpha kinase 2	ko04141, ko04217, ko05160, ko05162, ko05164, ko05165, ko05167, ko05168, ko05169, ko05203		1e-06	2.1e-05	1.78388e-05	2.37891e-05	5.48046e-06	5.37563e-07
K05837	rod shape determining protein RodA			1e-06	2.1e-05	0.0225795	0.0163135	0.0149486	0.0174925
K03425	sec-independent protein translocase protein TatE	ko03060, ko03070	M00336	1e-06	2.1e-05	0.00275471	0.00445309	0.00342032	0.00227102
K05810	polyphenol oxidase			1e-06	2.1e-05	0.0218543	0.015485	0.0142593	0.0168058
K08771	aquaporin-7	ko03320, ko04923		1e-06	2.2e-05	0.000464525	0.000264321	0.000697968	0.000172232
K15372	taurine---2-oxoglutarate transaminase	ko00410, ko00430, ko01100		1e-06	2.2e-05	0.00684537	0.00417708	0.00259489	0.00544926
K06863	5-formaminoimidazole-4-carboxamide-1-(beta)-D-ribofuranosyl 5'-monophosphate synthetase	ko00230, ko01100, ko01110, ko01130	M00048	1e-06	2.2e-05	0.000238312	0.000507249	0.000632335	0.00053567
K01056	peptidyl-tRNA hydrolase, PTH1 family			1e-06	2.2e-05	0.0246951	0.0187387	0.0169157	0.0195329
K15054	(S)-mandelate dehydrogenase	ko00627, ko01120		1e-06	2.2e-05	0.00702579	0.0120623	0.0108146	0.00982777
K01530	phospholipid-translocating ATPase			1e-06	2.2e-05	0.0218754	0.0372692	0.0351098	0.0367153
K03466	DNA segregation ATPase FtsK/SpoIIIE, S-DNA-T family			1e-06	2.2e-05	0.027997	0.0213027	0.0184063	0.0202758
K10048	CCAAT/enhancer binding protein (C/EBP), beta	ko04657, ko04668, ko05152, ko05202		1e-06	2.2e-05	2.89918e-05	1.46708e-05	4.03541e-06	6.03567e-06
K02358	elongation factor Tu			1e-06	2.2e-05	0.0293616	0.0234107	0.0199221	0.0219528
K06207	GTP-binding protein			1e-06	2.2e-05	0.0239429	0.0174216	0.01583	0.0186513
K03415	two-component system, chemotaxis family, chemotaxis protein CheV	ko02020, ko02030	M00506	1e-06	2.2e-05	0.00301311	0.00642761	0.00690021	0.0064447
K21687	resuscitation-promoting factor RpfA			1e-06	2.2e-05	0.00645797	0.000726137	0.000452221	0.000854496
K04594	latrophilin 3			1e-06	2.3e-05	0.0070513	0.0118762	0.0129889	0.0125561
K13204	zinc finger protein 326			1e-06	2.3e-05	5.76448e-06	1.74247e-05	3.36062e-06	1.72204e-06
K06173	tRNA pseudouridine38-40 synthase			1e-06	2.3e-05	0.0233271	0.0170965	0.0157074	0.0178179
K20587	dehydrogenase	ko00524, ko01130		1e-06	2.3e-05	2.37745e-07	1.52918e-06	1.15143e-07	1.93846e-07
K03889	ubiquinol-cytochrome c reductase cytochrome c subunit	ko00190, ko01100	M00151	1e-06	2.3e-05	0.00667133	0.00416645	0.00289175	0.00579804
K07177	Lon-like protease	ko02024		1e-06	2.3e-05	0.00914611	0.00623384	0.00410419	0.00744461
K07338	uncharacterized protein			1e-06	2.3e-05	0.0219769	0.0151265	0.0138447	0.012408
K01649	2-isopropylmalate synthase	ko00290, ko00620, ko01100, ko01110, ko01210, ko01230	M00432	1e-06	2.3e-05	0.0600903	0.0439889	0.0430685	0.0495822
K12812	ATP-dependent RNA helicase UAP56/SUB2	ko03013, ko03015, ko03040, ko05164	M00406, M00430	1e-06	2.3e-05	0.00032715	0.000141861	4.23282e-05	0.00015068
K21258	orsellinic acid C3-O-methyltransferase	ko01059, ko01130	M00833, M00834	1e-06	2.3e-05	4.12054e-05	5.18996e-05	6.3782e-05	1.48682e-05
K14955	lipoprotein LprA	ko05152		1e-06	2.3e-05	6.33745e-05	2.52363e-05	9.99681e-06	7.25672e-06
K04067	primosomal replication protein N''	ko03440		1e-06	2.3e-05	0.0155397	0.0220036	0.0217086	0.0204049
K04593	latrophilin 2			1e-06	2.3e-05	0.006892	0.0117294	0.012789	0.0122074
K01892	histidyl-tRNA synthetase	ko00970	M00359, M00360	1e-06	2.3e-05	0.0239295	0.0173005	0.0157021	0.0183894
K03786	3-dehydroquinate dehydratase II	ko00400, ko01100, ko01110, ko01130, ko01230	M00022	1e-06	2.4e-05	0.0219062	0.0156641	0.0139011	0.0170441
K17309	plasmalemma vesicle-associated protein			1e-06	2.4e-05	5.96791e-07	1.43266e-06	1.9299e-07	3.41582e-08
K09319	homeobox protein engrailed	ko04341		1e-06	2.4e-05	2.4001e-06	8.48578e-06	2.11466e-06	8.72557e-07
K02351	putative membrane protein			1e-06	2.4e-05	0.0070105	0.00485775	0.00292747	0.00608118
K06942	ribosome-binding ATPase			1e-06	2.4e-05	0.0249433	0.0187114	0.0173041	0.0197044
K09486	hypoxia up-regulated 1	ko04141		1e-06	2.4e-05	0.000351256	0.000154285	4.55904e-05	0.000153681
K21272	aurachin C monooxygenase/isomerase	ko00999, ko01130	M00848	1e-06	2.4e-05	3.55418e-05	2.08884e-05	1.04031e-05	4.13834e-06
K03184	3-demethoxyubiquinol 3-hydroxylase	ko00130, ko01100, ko01110	M00117	1e-06	2.4e-05	0.0106289	0.0174034	0.0167073	0.015815
K03802	cyanophycin synthetase			1e-06	2.4e-05	0.0364352	0.0254945	0.0261828	0.0275219
K06024	segregation and condensation protein B			1e-06	2.4e-05	0.0225262	0.0163269	0.0149684	0.0174981
K01939	adenylosuccinate synthase	ko00230, ko00250, ko01100	M00049	1e-06	2.5e-05	0.022724	0.0166417	0.0150859	0.0178713
K02293	15-cis-phytoene desaturase	ko00906, ko01100, ko01110	M00097	1e-06	2.5e-05	0.00298286	0.00393321	0.00733754	0.00693132
K20816	streptothricin hydrolase			1e-06	2.5e-05	0.000367095	0.000317822	0.000215545	9.49182e-05
K14844	pumilio homology domain family member 6			1e-06	2.5e-05	0.000298563	1.04557e-05	3.6598e-05	0.000120158
K10331	ankyrin repeat and SOCS box protein 9			1e-06	2.5e-05	6.13943e-05	1.26341e-05	5.00554e-06	3.32701e-05
K06178	23S rRNA pseudouridine2605 synthase			1e-06	2.5e-05	0.023223	0.0170088	0.0155886	0.0180328
K22473	alcohol dehydrogenase (quinone), dehydrogenase subunit	ko00010, ko01100, ko01110, ko01120, ko01130		1e-06	2.5e-05	9.32931e-06	3.74208e-06	3.10531e-06	1.34531e-05
K02879	large subunit ribosomal protein L17	ko03010	M00178	1e-06	2.5e-05	0.023515	0.017177	0.0155809	0.0183929
K10617	p-cumic alcohol dehydrogenase	ko00622, ko01120, ko01220	M00419	2e-06	2.5e-05	4.01659e-05	4.23101e-05	7.19986e-06	3.30737e-05
K13612	polyketide synthase PksL			2e-06	2.5e-05	0.00625815	0.00085931	0.000687605	0.000897126
K16188	tetraprenyl-beta-curcumene synthase			2e-06	2.5e-05	6.21534e-05	2.81123e-05	1.96559e-05	1.89442e-05
K21101	2-glutathionyl-2-methylbut-3-en-1-ol dehydrogenase			2e-06	2.5e-05	0.000138595	4.31658e-05	4.74135e-05	0.000312993
K00773	queuine tRNA-ribosyltransferase			2e-06	2.5e-05	0.0255313	0.0194802	0.0179503	0.0199739
K17210	inositol transport system ATP-binding protein	ko02010	M00592	2e-06	2.5e-05	0.0011943	0.00150942	0.0040359	0.002812
K15528	fatty acid amide hydrolase	ko04723		2e-06	2.5e-05	0.000327601	0.000137455	4.04173e-05	0.000150365
K04043	molecular chaperone DnaK	ko03018, ko04212, ko05152		2e-06	2.5e-05	0.0508656	0.0251107	0.0347347	0.0341595
K15986	manganese-dependent inorganic pyrophosphatase	ko00190		2e-06	2.5e-05	0.000994621	0.00100213	0.000574881	0.000545327
K00239	succinate dehydrogenase / fumarate reductase, flavoprotein subunit	ko00020, ko00190, ko00650, ko00720, ko01100, ko01110, ko01120, ko01130, ko01200, ko05134	M00009, M00011, M00149, M00173, M00374, M00376	2e-06	2.5e-05	0.0224335	0.0161377	0.0148551	0.0176086
K01298	carboxypeptidase A2	ko04972, ko04974		2e-06	2.6e-05	0.0147409	0.0257322	0.0262929	0.0262629
K15396	tRNA (cytidine32/uridine32-2'-O)-methyltransferase			2e-06	2.6e-05	0.00983467	0.00415646	0.00282222	0.00309115
K22233	5-keto-L-gluconate epimerase	ko00562		2e-06	2.6e-05	0.000383666	0.000331016	0.000267951	9.86717e-05
K18412	trinucleotide repeat-containing gene 6 protein			2e-06	2.6e-05	1.36007e-05	6.61304e-05	2.48584e-05	3.3327e-05
K20147	nitrilotriacetate monooxygenase			2e-06	2.6e-05	1.91102e-05	4.08658e-05	1.37324e-05	4.64818e-06
K09885	aquaporin rerated protein, other eukaryote			2e-06	2.6e-05	0.000601171	0.00246594	0.00227831	0.00112464
K11018	thermolabile hemolysin		M00850	2e-06	2.6e-05	0.000245033	0.00042377	0.000313325	0.000162374
K09694	lipooligosaccharide transport system permease protein	ko02010	M00252	2e-06	2.6e-05	0.00172053	0.00301341	0.00558723	0.00450291
K13950	para-aminobenzoate synthetase	ko00790		2e-06	2.6e-05	0.00664695	0.00407181	0.00263026	0.0056987
K01696	tryptophan synthase beta chain	ko00260, ko00400, ko01100, ko01110, ko01130, ko01230	M00023	2e-06	2.6e-05	0.022714	0.0172117	0.0161277	0.0187895
K03850	alpha-1,2-glucosyltransferase	ko00510, ko01100	M00055	2e-06	2.6e-05	0.00732558	0.0113672	0.0125244	0.0133233
K18087	biphenyl 2,3-dioxygenase ferredoxin component	ko00621, ko01100, ko01120, ko01220	M00543	2e-06	2.6e-05	9.00472e-06	4.85785e-06	2.1932e-06	2.68724e-06
K14558	periodic tryptophan protein 2	ko03008		2e-06	2.7e-05	0.000563758	0.000410092	0.000223926	0.000235458
K15434	protein FAM98B			2e-06	2.7e-05	0.000265251	0.000181994	7.62724e-05	8.98378e-05
K11031	thiol-activated cytolysin	ko02024		2e-06	2.7e-05	0.000236908	0.000171186	9.60382e-05	9.57333e-05
K00342	NADH-quinone oxidoreductase subunit M	ko00190, ko01100	M00144	2e-06	2.7e-05	0.05483	0.0456971	0.0407375	0.0429507
K00894	ethanolamine kinase	ko00564, ko01100	M00092	2e-06	2.7e-05	0.000138235	0.000232497	6.92145e-05	0.000278381
K14110	energy-converting hydrogenase B subunit A			2e-06	2.7e-05	1.24654e-05	7.75576e-05	3.53199e-05	2.31447e-05
K11752	diaminohydroxyphosphoribosylaminopyrimidine deaminase / 5-amino-6-(5-phosphoribosylamino)uracil reductase	ko00740, ko01100, ko01110, ko02024	M00125	2e-06	2.7e-05	0.0236286	0.0178297	0.0167597	0.0202128
K01463	N-acetylglucosamine malate deacetylase 1			2e-06	2.7e-05	0.0113338	0.0195659	0.0233036	0.0197623
K03091	RNA polymerase sporulation-specific sigma factor			2e-06	2.7e-05	0.0322097	0.0446831	0.0386869	0.0312951
K01000	phospho-N-acetylmuramoyl-pentapeptide-transferase	ko00550, ko01100, ko01502		2e-06	2.7e-05	0.024174	0.018193	0.0157874	0.0189275
K06034	sulfopyruvate decarboxylase subunit alpha	ko00680, ko01120	M00358	2e-06	2.7e-05	0.000123969	4.326e-05	0.00011083	0.000192654
K21552	methyl halide transferase			2e-06	2.7e-05	0.00588653	0.000768499	0.00047514	0.000744231
K00620	glutamate N-acetyltransferase / amino-acid N-acetyltransferase	ko00220, ko01100, ko01110, ko01130, ko01210, ko01230	M00028, M00028	2e-06	2.7e-05	0.018675	0.0130522	0.0121463	0.0142293
K09762	uncharacterized protein			2e-06	2.7e-05	0.00623099	0.00393877	0.00243012	0.00541705
K03623	ribonuclease inhibitor			2e-06	2.8e-05	0.0220259	0.0301108	0.0294831	0.0276515
K07245	copper resistance protein D			2e-06	2.8e-05	0.00703821	0.00513504	0.00342593	0.00616051
K04429	thousand and one amino acid protein kinase	ko04010	M00688, M00689	2e-06	2.8e-05	1.8454e-05	6.70371e-05	4.02415e-05	1.39144e-05
K04790	mycobactin polyketide synthetase MbtC	ko01053		2e-06	2.8e-05	9.56277e-05	0.00013499	3.87401e-05	2.70967e-05
K19710	ATP adenylyltransferase	ko00230		2e-06	2.8e-05	0.00702449	0.00491775	0.00305533	0.00610801
K05595	multiple antibiotic resistance protein			2e-06	2.8e-05	0.0214903	0.0151667	0.0138783	0.0150947
K03801	lipoyl(octanoyl) transferase	ko00785, ko01100		2e-06	2.8e-05	0.0261983	0.0201996	0.0184214	0.0207869
K14327	regulator of nonsense transcripts 2	ko03013, ko03015	M00430	2e-06	2.9e-05	3.49919e-05	8.29707e-05	2.2216e-05	4.97767e-05
K00147	glutamate-5-semialdehyde dehydrogenase	ko00330, ko00332, ko01100, ko01110, ko01130, ko01230	M00015	2e-06	2.9e-05	0.0506854	0.0438235	0.0436938	0.046171
K20218	4-hydroxyisophthalate hydroxylase	ko00623, ko01120		2e-06	2.9e-05	2.25009e-05	1.32071e-05	6.0165e-06	7.26193e-06
K02343	DNA polymerase III subunit gamma/tau	ko00230, ko00240, ko01100, ko03030, ko03430, ko03440	M00260	2e-06	2.9e-05	0.0376297	0.0204657	0.0212231	0.0227556
K16789	thiamine transporter			2e-06	2.9e-05	1.24193e-05	8.49762e-05	3.10407e-05	2.47845e-05
K01066	acetyl esterase			2e-06	3e-05	0.020346	0.0134649	0.0116003	0.0119582
K09338	homeobox-leucine zipper protein			2e-06	3e-05	0.000150446	0.000134075	9.96778e-05	3.93909e-05
K02649	phosphoinositide-3-kinase regulatory subunit alpha/beta/delta	ko01521, ko01522, ko01524, ko04012, ko04014, ko04015, ko04024, ko04062, ko04066, ko04068, ko04070, ko04071, ko04072, ko04140, ko04150, ko04151, ko04152, ko04210, ko04211, ko04213, ko04218, ko04360, ko04370, ko04380, ko04510, ko04550, ko04611, ko04620, ko04625, ko04630, ko04650, ko04660, ko04662, ko04664, ko04666, ko04668, ko04670, ko04722, ko04725, ko04750, ko04810, ko04910, ko04914, ko04915, ko0…	M00676	2e-06	3e-05	0.0122195	0.023979	0.022093	0.0172561
K19181	1,5-anhydro-D-fructose reductase (1,5-anhydro-D-mannitol-forming)			2e-06	3e-05	0.00457966	0.00314817	0.00202823	0.00437922
K14297	nuclear pore complex protein Nup98-Nup96	ko03013, ko05164	M00427	2e-06	3e-05	0.000348141	0.000246312	0.000180683	7.32172e-05
K05602	histidinol-phosphatase	ko00340, ko01100, ko01110, ko01230	M00026	2e-06	3e-05	0.00504178	0.00326871	0.0020524	0.00450648
K12293	competence factor transport accessory protein ComB	ko02020, ko02024		2e-06	3e-05	0.00107402	0.000733966	0.000404582	0.000454483
K08744	cardiolipin synthase (CMP-forming)	ko00564, ko01100		2e-06	3.1e-05	0.00655765	0.00473024	0.00350322	0.00514647
K11083	2-aminoethylphosphonate transport system permease protein	ko02010	M00302	2e-06	3.1e-05	1.12494e-05	3.15567e-05	5.9838e-06	3.19953e-06
K16784	biotin transport system ATP-binding protein	ko02010	M00581	2e-06	3.1e-05	0.000559803	0.000322153	0.000268508	0.000160529
K08187	MFS transporter, MCP family, solute carrier family 16 (monocarboxylic acid transporters), member 10	ko04919, ko04974		2e-06	3.1e-05	0.0211464	0.0471351	0.0480611	0.0460216
K19561	pimeloyl-[acyl-carrier protein] methyl ester esterase	ko00780, ko01100	M00572	2e-06	3.1e-05	8.13796e-07	2.68585e-06	2.83428e-07	2.44384e-07
K02640	cytochrome b6-f complex subunit 5	ko00195, ko01100	M00162	2e-06	3.1e-05	0.023176	0.0330823	0.036099	0.0342695
K20469	putative heme transporter			2e-06	3.1e-05	0.0138175	0.00677717	0.00551262	0.00983197
K20217	ubiquitin-conjugating enzyme E2 E	ko04120		2e-06	3.1e-05	0	3.58496e-07	2.71278e-08	0
K01525	bis(5'-nucleosyl)-tetraphosphatase (symmetrical)	ko00230		2e-06	3.1e-05	0.0252919	0.034221	0.0325566	0.0291326
K01996	branched-chain amino acid transport system ATP-binding protein	ko02010, ko02024	M00237	2e-06	3.1e-05	0.0647401	0.099541	0.0927747	0.090497
K10532	heparan-alpha-glucosaminide N-acetyltransferase	ko00531, ko01100, ko04142	M00078	2e-06	3.1e-05	0.00668025	0.0015538	0.00110773	0.00106111
K15016	enoyl-CoA hydratase / 3-hydroxyacyl-CoA dehydrogenase	ko00720, ko01120, ko01200	M00374, M00375	2e-06	3.1e-05	0.000189381	7.67247e-05	2.69775e-05	5.18288e-05
K01803	triosephosphate isomerase (TIM)	ko00010, ko00051, ko00562, ko00710, ko01100, ko01110, ko01120, ko01130, ko01200, ko01230	M00001, M00002, M00003	2e-06	3.1e-05	0.0294912	0.0240557	0.0215274	0.0230205
K18062	cephamycin C biosynthesis protein	ko00311, ko01130	M00673	2e-06	3.1e-05	0.0065166	0.00115968	0.000802873	0.00117022
K18387	paspaline synthase	ko00403, ko01100, ko01110	M00661	2e-06	3.1e-05	1.09488e-06	4.93314e-06	1.05551e-06	8.54669e-07
K18382	NAD+-dependent secondary alcohol dehydrogenase Adh1	ko00640		2e-06	3.2e-05	0.000410478	0.000217869	0.00011072	0.000367151
K09117	uncharacterized protein			2e-06	3.2e-05	0.0210322	0.0143789	0.011882	0.0139108
K05966	triphosphoribosyl-dephospho-CoA synthase	ko02020		2e-06	3.2e-05	0.00856241	0.0181664	0.0170628	0.0149318
K00554	tRNA (guanine37-N1)-methyltransferase			2e-06	3.2e-05	0.0293428	0.0219196	0.0198219	0.0232894
K03891	ubiquinol-cytochrome c reductase cytochrome b subunit	ko00190, ko01100	M00151	2e-06	3.2e-05	0.00621077	0.00385783	0.00241856	0.00543871
K00954	pantetheine-phosphate adenylyltransferase	ko00770, ko01100	M00120	2e-06	3.2e-05	0.0312533	0.0247127	0.0219235	0.024036
K07897	Ras-related protein Rab-7A	ko04137, ko04138, ko04140, ko04144, ko04145, ko05132, ko05146, ko05152		2e-06	3.2e-05	0.00023966	0.000158557	6.34998e-05	7.08535e-05
K01923	phosphoribosylaminoimidazole-succinocarboxamide synthase	ko00230, ko01100, ko01110, ko01130	M00048	2e-06	3.2e-05	0.0221294	0.0164712	0.0147446	0.0176478
K03435	LacI family transcriptional regulator, fructose operon transcriptional repressor			2e-06	3.2e-05	0.000425643	0.000571121	0.000206382	0.000286808
K20343	peptide pheromone BlpC	ko02024		2e-06	3.3e-05	6.71489e-06	2.00421e-06	6.21416e-08	0
K07335	basic membrane protein A and related proteins			2e-06	3.3e-05	0.0244731	0.0158761	0.0142456	0.0193107
K00663	aminoglycoside 6'-N-acetyltransferase			2e-06	3.3e-05	0.057239	0.0474278	0.0336543	0.0384527
K03890	ubiquinol-cytochrome c reductase iron-sulfur subunit	ko00190, ko01100	M00151	2e-06	3.3e-05	0.00613796	0.00383793	0.00241353	0.00543677
K09890	alternative ribosome-rescue factor			2e-06	3.3e-05	0.00641882	0.0118146	0.0140353	0.0131778
K05038	solute carrier family 6 (neurotransmitter transporter, amino acid) member 5/7/9/14			2e-06	3.3e-05	0.00999742	0.0197899	0.0207905	0.0197462
K02500	cyclase	ko00340, ko01100, ko01110, ko01230	M00026	2e-06	3.3e-05	0.0203967	0.014896	0.0135089	0.0164606
K15976	putative NAD(P)H nitroreductase			2e-06	3.3e-05	0.00151035	0.00140906	0.000981486	0.000682634
K11030	protective antigen	ko04621		2e-06	3.4e-05	3.60055e-06	7.66805e-06	1.73001e-06	3.44504e-06
K11479	aurora kinase B			2e-06	3.4e-05	0.000307315	0.000233447	0.000185206	5.72428e-05
K20534	polyisoprenyl-phosphate glycosyltransferase			2e-06	3.4e-05	0.0143888	0.0173083	0.0256269	0.0243233
K14672	putative polyketide hydroxylase			2e-06	3.4e-05	2.99207e-05	4.0207e-05	1.94225e-05	1.01765e-05
K16258	mxaK protein	ko00680, ko01120		2e-06	3.4e-05	0.00459842	0.00831272	0.00766315	0.0068513
K03438	16S rRNA (cytosine1402-N4)-methyltransferase			2e-06	3.4e-05	0.0245038	0.0177455	0.0162413	0.0184784
K13099	CD2 antigen cytoplasmic tail-binding protein 2		M00354	2e-06	3.4e-05	0.00010977	0.00155059	0.00135391	0.000510478
K02227	adenosylcobinamide-phosphate synthase	ko00860, ko01100	M00122	2e-06	3.4e-05	0.0349491	0.0503219	0.051332	0.0513043
K12375	arylsulfatase I/J			2e-06	3.4e-05	0.000156892	0.000138958	0.000153735	3.79269e-05
K18955	WhiB family transcriptional regulator, redox-sensing transcriptional regulator			2e-06	3.4e-05	0.0162151	0.0102662	0.0061826	0.0148662
K15332	tRNA (uracil-5-)-methyltransferase			2e-06	3.4e-05	0.000245409	0.000135144	5.12e-05	8.978e-05
K08695	anthocyanidin reductase	ko00941, ko01110		2e-06	3.4e-05	2.22045e-05	0.000133482	0.0001188	8.38575e-05
K11427	histone-lysine N-methyltransferase, H3 lysine-79 specific	ko00310, ko05202		2e-06	3.4e-05	0.000367143	0.00024009	0.00014767	0.000167584
K02455	general secretion pathway protein F	ko03070, ko05111	M00331	2e-06	3.5e-05	0.0120533	0.00792282	0.00620948	0.00700102
K07768	two-component system, OmpR family, sensor histidine kinase SenX3	ko02020	M00443	2e-06	3.5e-05	0.00662211	0.00414515	0.0026789	0.00581723
K18535	putative oxidoreductase			2e-06	3.5e-05	0.000466465	0.000353548	0.000279097	0.000154639
K08197	MFS transporter, SIT family, siderophore-iron:H+ symporter			2e-06	3.5e-05	6.81727e-06	2.0152e-05	4.53881e-06	2.98594e-06
K20404	DEP domain-containing protein 5	ko04150		2e-06	3.5e-05	1.15662e-06	1.67578e-06	1.63618e-07	7.63975e-07
K01609	indole-3-glycerol phosphate synthase	ko00400, ko01100, ko01110, ko01130, ko01230	M00023	2e-06	3.5e-05	0.0270663	0.0190168	0.0171363	0.0212049
K01053	gluconolactonase	ko00030, ko00053, ko00930, ko01100, ko01110, ko01120, ko01130, ko01200, ko01220	M00129	2e-06	3.5e-05	0.0279806	0.0230948	0.0193088	0.0199669
K22345	glucosaminate ammonia-lyase	ko00030		2e-06	3.5e-05	0.00105879	0.000911315	0.000552454	0.000258986
K02563	UDP-N-acetylglucosamine--N-acetylmuramyl-(pentapeptide) pyrophosphoryl-undecaprenol N-acetylglucosamine transferase	ko00550, ko01100, ko01502, ko04112		2e-06	3.5e-05	0.0238111	0.0178819	0.0165876	0.0197014
K18301	TetR/AcrR family transcriptional regulator, mexJK operon transcriptional repressor		M00642	2e-06	3.5e-05	0.0152456	0.0227246	0.0237305	0.0212354
K12530	ATP-binding cassette, subfamily B, bacterial RtxB	ko02020	M00326	2e-06	3.5e-05	2.71024e-05	1.13794e-05	4.43438e-06	6.17079e-06
K10636	autocrine motility factor receptor	ko04141		2e-06	3.5e-05	4.81255e-06	1.68006e-06	2.7865e-07	1.36633e-07
K18794	beta-lactamase class D OXA-51	ko01501	M00851	2e-06	3.5e-05	0.00357025	0.00491264	0.00403228	0.00261365
K10599	pre-mRNA-processing factor 19	ko03040, ko04120	M00353, M00355	2e-06	3.5e-05	6.93793e-05	1.95743e-05	5.25129e-06	4.00293e-05
K05109	Eph receptor A8	ko04360		2e-06	3.5e-05	0.00689225	0.0136105	0.0132141	0.0128847
K14254	aminotransferase	ko00253, ko01057, ko01130	M00780, M00823	2e-06	3.6e-05	0.00604308	0.00384279	0.00263859	0.00535544
K01442	choloylglycine hydrolase	ko00120, ko00121, ko01100		2e-06	3.6e-05	0.0550945	0.0818469	0.07662	0.0748984
K10122	fructooligosaccharide transport system permease protein		M00197	2e-06	3.6e-05	0.0099892	0.0187827	0.019015	0.0166855
K16511	adapter protein MecA 1/2			2e-06	3.6e-05	0.00110382	0.00084112	0.000454006	0.000729941
K02116	ATP synthase protein I			2e-06	3.6e-05	0.0183672	0.0124811	0.0118324	0.0142577
K06939	uncharacterized protein			2e-06	3.6e-05	0.00840452	0.00246479	0.00238333	0.00241108
K06215	pyridoxal 5'-phosphate synthase pdxS subunit	ko00750		2e-06	3.6e-05	0.00637796	0.00411297	0.00263609	0.00571225
K04000	complement component 9	ko04610, ko05020, ko05146, ko05322		2e-06	3.6e-05	0.000645861	0.000735331	0.000855659	0.000224786
K18053	renilla-luciferin 2-monooxygenase			3e-06	3.6e-05	6.95402e-05	1.45007e-05	1.19488e-05	2.52899e-05
K02497	HemX protein			3e-06	3.6e-05	0.0163593	0.00933131	0.00954308	0.0122237
K22306	glucosyl-3-phosphoglycerate phosphatase			3e-06	3.6e-05	0.00579973	0.00399592	0.0024602	0.00549068
K22200	2-carboxy-D-arabinitol-1-phosphatase			3e-06	3.7e-05	4.54177e-06	1.00324e-05	4.27297e-06	1.18401e-06
K03330	glutamyl-tRNA(Gln) amidotransferase subunit E	ko00970, ko01100		3e-06	3.7e-05	0.00255386	0.00154334	0.0010794	0.00179455
K20814	Pup amidohydrolase			3e-06	3.7e-05	0.000746326	0.000461836	0.000223769	0.000161828
K13818	molybdopterin-guanine dinucleotide biosynthesis protein	ko00790, ko01100		3e-06	3.7e-05	1.86156e-05	1.54582e-05	8.15052e-06	7.4688e-05
K13007	Fuc2NAc and GlcNAc transferase			3e-06	3.7e-05	0.00394452	0.00660819	0.0074529	0.00804828
K06233	low density lipoprotein-related protein 2	ko04340, ko04918, ko04979		3e-06	3.7e-05	0.000348005	0.000351199	0.000225014	6.811e-05
K02225	cobalamin biosynthetic protein CobC	ko00860, ko01100	M00122	3e-06	3.7e-05	0.00802446	0.0148455	0.0143041	0.0137165
K08681	5'-phosphate synthase pdxT subunit	ko00750		3e-06	3.7e-05	0.00627139	0.00401727	0.00256391	0.0056727
K21293	cytochrome P450 family 619			3e-06	3.7e-05	7.49217e-05	9.46013e-05	2.40232e-05	2.04771e-05
K08043	adenylate cyclase 3	ko00230, ko01522, ko04015, ko04020, ko04022, ko04024, ko04062, ko04072, ko04114, ko04211, ko04213, ko04261, ko04270, ko04371, ko04540, ko04611, ko04713, ko04714, ko04723, ko04724, ko04725, ko04727, ko04740, ko04750, ko04911, ko04912, ko04913, ko04914, ko04915, ko04916, ko04918, ko04921, ko04923, ko04925, ko04926, ko04927, ko04928, ko04934, ko04962, ko04970, ko04971, ko04972, ko04976, ko05032, ko0…	M00695	3e-06	3.7e-05	0.000424943	0.000248634	0.000275151	0.000166842
K13038	phosphopantothenoylcysteine decarboxylase / phosphopantothenate---cysteine ligase	ko00770, ko01100	M00120	3e-06	3.7e-05	0.0289021	0.0245008	0.0221234	0.0235764
K03582	exodeoxyribonuclease V beta subunit	ko03440		3e-06	3.7e-05	0.0219705	0.0281511	0.0260143	0.0254591
K11960	urea transport system permease protein	ko02010	M00323	3e-06	3.7e-05	0.00321773	0.00633672	0.0081644	0.0069544
K12995	N-acetyl-alpha-D-glucosaminyl-diphospho-ditrans,octacis-undecaprenol 3-alpha-mannosyltransferase / rhamnosyltransferase			3e-06	3.7e-05	0.00212877	0.00297966	0.00565937	0.00452973
K13498	indole-3-glycerol phosphate synthase / phosphoribosylanthranilate isomerase	ko00400, ko01100, ko01110, ko01130, ko01230	M00023	3e-06	3.7e-05	5.81532e-05	5.52442e-05	0.000149497	2.90342e-05
K17843	KH domain-containing, RNA-binding, signal transduction-associated protein 2			3e-06	3.7e-05	1.5679e-05	8.36649e-05	4.48319e-05	2.07247e-05
K09131	uncharacterized protein			3e-06	3.7e-05	0.0118948	0.00526791	0.00397809	0.00637601
K16229	glycopeptidolipid biosynthesis protein			3e-06	3.7e-05	0.000163593	0.000274029	0.000143802	5.28584e-05
K00934	arginine kinase	ko00330		3e-06	3.8e-05	0.455586	0.751468	0.699888	0.594002
K00525	ribonucleoside-diphosphate reductase alpha chain	ko00230, ko00240, ko01100	M00053	3e-06	3.8e-05	0.0342233	0.0280781	0.0224255	0.0251062
K22214	propionyl-CoA:succinyl-CoA transferase	ko00640		3e-06	3.8e-05	0.000148496	0.000320214	0.000107066	9.88503e-05
K11231	osomolarity two-component system, sensor histidine kinase SLN1	ko02020, ko04011, ko04139	M00516	3e-06	3.8e-05	0.000152387	5.43876e-05	2.47499e-05	4.08627e-05
K03773	FKBP-type peptidyl-prolyl cis-trans isomerase FklB			3e-06	3.8e-05	0.00883331	0.00341801	0.00283425	0.00325425
K18799	O-antigen flippase			3e-06	3.8e-05	0.000755518	0.00222999	0.0020595	0.00123268
K10544	D-xylose transport system permease protein	ko02010	M00215	3e-06	3.8e-05	0.00387309	0.0028102	0.00206577	0.0041225
K18902	multidrug efflux pump		M00698	3e-06	3.8e-05	0.00249767	0.00651414	0.00526605	0.00441861
K11081	2-aminoethylphosphonate transport system substrate-binding protein	ko02010	M00302	3e-06	3.8e-05	1.40449e-05	2.63092e-05	5.925e-06	4.10953e-06
K20590	gentamicin A2 dehydrogenase	ko00524, ko01130		3e-06	3.8e-05	0.000446649	0.000144049	7.96734e-05	0.00110276
K10391	tubulin epsilon			3e-06	3.8e-05	0.000371203	0.000226537	0.000143998	0.000163946
K15967	ketoreductase	ko01057, ko01130	M00782	3e-06	3.8e-05	0.00033951	0.000112517	6.66966e-05	0.00083433
K15574	naphthyl-2-oxomethyl-succinyl-CoA thiolase subunit	ko00626, ko01120, ko01220		3e-06	3.8e-05	0.000638401	0.000321371	0.000218965	0.000233186
K19702	aminopeptidase S			3e-06	3.8e-05	0.00132889	0.00219302	0.00494731	0.00362249
K01437	aspartoacylase	ko00250, ko00340, ko01100		3e-06	3.8e-05	0.0189459	0.0266287	0.0277298	0.0245636
K00128	aldehyde dehydrogenase (NAD+)	ko00010, ko00053, ko00071, ko00280, ko00310, ko00330, ko00340, ko00380, ko00410, ko00561, ko00620, ko00625, ko00903, ko00981, ko01100, ko01110, ko01120, ko01130	M00135	3e-06	3.8e-05	0.0347359	0.0212372	0.0195862	0.0242165
K00384	thioredoxin reductase (NADPH)	ko00450		3e-06	3.9e-05	0.0950067	0.0799726	0.0797869	0.0777023
K00236	succinate dehydrogenase (ubiquinone) cytochrome b560 subunit	ko00020, ko00190, ko01100, ko01110, ko01120, ko01130, ko01200, ko04714, ko04932, ko05010, ko05012, ko05016	M00009, M00011, M00148	3e-06	3.9e-05	0.010974	0.0101023	0.00709094	0.00670781
K02228	precorrin-6A synthase	ko00860, ko01100		3e-06	3.9e-05	0.000670935	0.000799209	0.000464284	0.000262081
K03217	YidC/Oxa1 family membrane protein insertase	ko02024, ko03060, ko03070	M00335	3e-06	4e-05	0.024971	0.0186967	0.0165469	0.0195867
K06720	L-ectoine synthase	ko00260, ko01100, ko01120	M00033	3e-06	4e-05	0.000436224	0.000298825	0.000141143	0.000121283
K15555	sulfonate transport system ATP-binding protein	ko00920, ko02010	M00436	3e-06	4e-05	0.00942876	0.00438087	0.00349343	0.00429868
K16394	epothilone polyketide synthase A	ko01052		3e-06	4.1e-05	9.23167e-06	2.3732e-05	4.82361e-06	6.52566e-06
K06818	podocalyxin-like 2			3e-06	4.1e-05	0.00746031	0.0107633	0.0130548	0.0124732
K18189	translational activator of cytochrome c oxidase 1			3e-06	4.1e-05	0.0196682	0.0132856	0.0115737	0.0124256
K13581	modification methylase	ko04112		3e-06	4.1e-05	0.00970201	0.00427888	0.00293062	0.00288305
K16196	eukaryotic translation initiation factor 2-alpha kinase 4	ko04138, ko04140, ko04141, ko05160, ko05162, ko05164, ko05168, ko05169		3e-06	4.1e-05	9.81346e-05	2.80676e-05	1.00041e-05	2.28168e-05
K19950	protein transport protein SEC9			3e-06	4.2e-05	3.46669e-06	8.17642e-06	3.97084e-06	9.34569e-07
K07967	beta-1,4-galactosyltransferase 2	ko00052, ko00510, ko00513, ko00514, ko00515, ko00533, ko00601, ko01100	M00071, M00075	3e-06	4.2e-05	0.000178303	0.000114313	0.000170206	4.25742e-05
K00996	undecaprenyl-phosphate galactose phosphotransferase			3e-06	4.3e-05	0.0240632	0.0163038	0.0170825	0.0160597
K17998	iron-hydrogenase subunit beta			3e-06	4.3e-05	0.00282903	0.00333643	0.00184486	0.00224906
K18275	2-formylbenzoate dehydrogenase	ko00624		3e-06	4.3e-05	6.18646e-06	1.08065e-05	1.16965e-06	9.10063e-07
K08928	photosynthetic reaction center L subunit	ko02020	M00597	3e-06	4.3e-05	0.00807482	0.0150902	0.0143152	0.0130624
K00048	lactaldehyde reductase	ko00630, ko00640, ko01120		3e-06	4.3e-05	0.000144436	0.000337187	0.00010248	9.64696e-05
K12549	surface adhesion protein			3e-06	4.3e-05	0.0071335	0.00195264	0.00214164	0.00286425
K06876	deoxyribodipyrimidine photolyase-related protein			3e-06	4.3e-05	0.0255233	0.0355018	0.0358773	0.0380251
K02526	2-keto-3-deoxygluconate permease			3e-06	4.3e-05	0.0171431	0.0251911	0.0261708	0.0236075
K10046	GDP-D-mannose 3', 5'-epimerase	ko00053, ko00520, ko01100, ko01110	M00114	3e-06	4.3e-05	0.0016411	0.00151068	0.00110007	0.000427697
K02356	elongation factor P			3e-06	4.3e-05	0.0250263	0.0186268	0.0172227	0.0195281
K01783	ribulose-phosphate 3-epimerase	ko00030, ko00040, ko00710, ko01100, ko01110, ko01120, ko01130, ko01200, ko01230	M00004, M00007	3e-06	4.3e-05	0.0311376	0.0239389	0.0200672	0.0239076
K17832	geranial dehydrogenase	ko00281, ko01130		3e-06	4.3e-05	1.23792e-06	5.42854e-06	1.33149e-06	3.04866e-07
K13116	ATP-dependent RNA helicase DDX41			3e-06	4.3e-05	7.11334e-05	0.000106812	5.97135e-05	2.24154e-05
K08000	matrix metalloproteinase-21			3e-06	4.3e-05	0.000187123	0.000598005	9.25851e-05	0.000121022
K12284	MSHA biogenesis protein MshN			3e-06	4.4e-05	0.00443253	0.01039	0.0105525	0.0104361
K06270	protein phosphatase 1 regulatory subunit 12A	ko04022, ko04024, ko04270, ko04510, ko04611, ko04810, ko04921, ko05205		3e-06	4.4e-05	6.89013e-06	1.64753e-05	3.55691e-05	1.84728e-05
K02990	small subunit ribosomal protein S6	ko03010	M00178	3e-06	4.4e-05	0.0238397	0.0188592	0.0184132	0.0216039
K09992	uncharacterized protein			3e-06	4.4e-05	0.0139653	0.0118922	0.00915207	0.00553548
K12857	Prp8 binding protein	ko03040	M00354, M00355	3e-06	4.4e-05	0.00592961	0.00078932	0.00070447	0.000797424
K14685	solute carrier family 40 (iron-regulated transporter), member 1	ko04216, ko04978		3e-06	4.4e-05	2.54238e-05	0.000117828	0.000101384	5.90241e-05
K06936	uncharacterized protein			3e-06	4.5e-05	0.000514851	0.000594935	0.000375193	0.000209271
K21512	terminase, large subunit			3e-06	4.5e-05	0.000283697	0.000832709	0.000741202	0.00072972
K01433	formyltetrahydrofolate deformylase	ko00630, ko00670		3e-06	4.5e-05	0.0277319	0.0221993	0.0223686	0.0223508
K13000	mannosyltransferase			3e-06	4.5e-05	2.18608e-05	6.94145e-05	4.40553e-05	1.8853e-05
K13735	adhesin/invasin	ko05100		3e-06	4.5e-05	0.00852258	0.00286051	0.00286241	0.00288452
K04715	ceramide kinase	ko00600		3e-06	4.5e-05	0.0365416	0.0535114	0.0525672	0.0510361
K03424	TatD DNase family protein			3e-06	4.5e-05	0.0283193	0.0229868	0.0189252	0.0219339
K12295	two-component system, LytTR family, response regulator ComE	ko02020, ko02024	M00496	3e-06	4.5e-05	1.08944e-05	1.28146e-05	1.28375e-07	8.67628e-08
K03556	LuxR family transcriptional regulator, maltose regulon positive regulatory protein			3e-06	4.5e-05	0.0239712	0.0175826	0.01809	0.0170748
K05528	alpha 1,6-mannosyltransferase	ko00513, ko01100	M00074	3e-06	4.6e-05	0.0047473	0.0104527	0.0113169	0.0101256
K09388	uncharacterized protein			3e-06	4.6e-05	0.000134146	0.00076378	0.00052059	6.80183e-05
K09629	serine protease 33			3e-06	4.6e-05	0.0182002	0.0246676	0.0239376	0.0224272
K13113	ubiquitin-like protein 5	ko04212		3e-06	4.6e-05	0.003744	0.0103968	0.010648	0.00981994
K13776	citronellyl-CoA synthetase	ko00281		3e-06	4.6e-05	0.000222205	0.000320919	8.72028e-05	0.000122729
K14852	regulator of ribosome biosynthesis			3e-06	4.6e-05	7.10385e-05	7.95278e-05	3.47819e-05	1.44303e-05
K08900	mitochondrial chaperone BCS1			3e-06	4.6e-05	0.0100341	0.0153916	0.0154363	0.0150033
K01401	aureolysin	ko01503, ko05150		3e-06	4.6e-05	0.000136101	8.66061e-05	5.26389e-05	4.86538e-05
K00631	glycerol-3-phosphate O-acyltransferase	ko00561, ko00564, ko01100, ko01110	M00089	3e-06	4.6e-05	0.0031793	0.00618064	0.00436789	0.00321064
K22316	ribonuclease H / adenosylcobalamin/alpha-ribazole phosphatase	ko00860, ko01100, ko03030	M00122	3e-06	4.6e-05	0.00697804	0.00437095	0.00286824	0.00619215
K06794	neurocan core protein			3e-06	4.6e-05	0.00366509	0.00774902	0.00926506	0.00987459
K01197	hyaluronoglucosaminidase	ko00531, ko01100	M00076, M00077	3e-06	4.6e-05	0.0136378	0.0183267	0.0144373	0.0111084
K18651	oligoxyloglucan reducing-end-specific cellobiohydrolase			4e-06	4.6e-05	0.0060731	0.000867985	0.000567283	0.000919318
K11717	cysteine desulfurase / selenocysteine lyase	ko00450, ko01100		4e-06	4.6e-05	0.0279896	0.0181944	0.0178199	0.0212405
K18818	mannosylglycerate synthase	ko00051		4e-06	4.6e-05	0.000145697	0.00163301	0.00140406	0.000560923
K13775	citronellol/citronellal dehydrogenase	ko00281		4e-06	4.7e-05	0.00697627	0.00488269	0.00313073	0.00607402
K21962	TetR/AcrR family transcriptional regulator, transcriptional repressor of aconitase			4e-06	4.7e-05	0.00616592	0.000745551	0.000449236	0.00106661
K16698	teichuronic acid biosynthesis glycosyltransferase TuaG			4e-06	4.7e-05	0.00167279	0.00230095	0.00470703	0.00340018
K01956	carbamoyl-phosphate synthase small subunit	ko00240, ko00250, ko01100	M00051	4e-06	4.8e-05	0.0227022	0.0166477	0.0153825	0.0176457
K07117	uncharacterized protein			4e-06	4.8e-05	0.0270069	0.0698571	0.0619906	0.0403131
K00655	1-acyl-sn-glycerol-3-phosphate acyltransferase	ko00561, ko00564, ko01100, ko01110	M00089	4e-06	4.8e-05	0.0681885	0.054073	0.0514481	0.0577783
K14154	thiamine-phosphate diphosphorylase / hydroxyethylthiazole kinase	ko00730, ko01100	M00127, M00127	4e-06	4.8e-05	0.00203429	0.00187368	0.00131761	0.00118981
K02419	flagellar biosynthetic protein FliP	ko02040		4e-06	4.8e-05	0.0163736	0.0224395	0.0215827	0.0207641
K10317	F-box protein 42			4e-06	4.8e-05	0.0149638	0.0143378	0.0113348	0.00935628
K15462	protein ATS1			4e-06	4.8e-05	0.00720945	0.0178245	0.0185511	0.0165378
K14271	nicotianamine aminotransferase			4e-06	4.8e-05	0.000109975	0.00155506	0.00135301	0.000503079
K07412	cytochrome P450 family 2 subfamily B	ko00140, ko00590, ko00830, ko01100, ko05204		4e-06	4.8e-05	0.0233711	0.0362994	0.0378361	0.0372686
K08194	MFS transporter, ACS family, D-galactonate transporter			4e-06	4.8e-05	0.0028223	0.00351852	0.00348371	0.00171154
K20374	HTH-type transcriptional regulator, SHP3-responsive repressor	ko02024		4e-06	4.8e-05	4.55504e-06	6.92335e-06	2.19663e-06	2.5404e-07
K07123	uncharacterized protein			4e-06	4.9e-05	0.0327339	0.0739367	0.0842139	0.0866887
K16716	asterless			4e-06	4.9e-05	0.000286908	0.000240119	0.000216345	0.00013792
K06959	protein Tex			4e-06	4.9e-05	0.0226302	0.0182636	0.0167069	0.0155088
K08927	light-harvesting complex 1 beta chain	ko02020		4e-06	4.9e-05	0.00182641	0.00401577	0.00297234	0.00228924
K16551	A-kinase anchor protein 9			4e-06	4.9e-05	0.000744011	0.00223725	0.00191514	0.00127054
K01361	lactocepin			4e-06	4.9e-05	0.00168644	0.00210848	0.00473221	0.00312111
K00356	NADH dehydrogenase	ko00190		4e-06	5e-05	0.0265067	0.0162153	0.0146086	0.0137961
K07559	putative RNA 2'-phosphotransferase			4e-06	5e-05	0.0194833	0.0266869	0.025537	0.0229844
K05120	tyrosine kinase receptor 1			4e-06	5e-05	0.00270936	0.00359607	0.0020159	0.00174658
K02562	mannitol operon repressor			4e-06	5e-05	0.000180907	9.89912e-05	7.24665e-05	7.73726e-05
K15119	solute carrier family 25, member 39/40			4e-06	5e-05	3.30341e-05	0.000254614	0.000203585	0.000146306
K08855	cyclin G-associated kinase			4e-06	5e-05	0.00349006	0.0078822	0.00957675	0.00950305
K19411	protein arginine kinase activator			4e-06	5.2e-05	0.0010868	0.00132811	0.00134298	0.000613911
K06952	uncharacterized protein			4e-06	5.2e-05	0.0175313	0.0237508	0.0246712	0.0214118
K06103	calcium/calmodulin-dependent serine protein kinase			4e-06	5.2e-05	0.0188982	0.0263975	0.0269658	0.0253964
K16860	phospholipase D3/4	ko00564, ko00565, ko01100, ko01110		4e-06	5.2e-05	5.19218e-05	0.000184698	0.000115365	7.9434e-05
K13645	procollagen-lysine,2-oxoglutarate 5-dioxygenase 2	ko00310		4e-06	5.2e-05	0.00170749	0.000876161	0.000598359	0.000686993
K11321	bromodomain-containing protein 8			4e-06	5.3e-05	0.00912997	0.013986	0.0142131	0.0145836
K02191	cobalt-precorrin-6B (C15)-methyltransferase	ko00860		4e-06	5.3e-05	0.0548884	0.0468394	0.0444538	0.0429498
K15768	p-toluenesulfonate methyl-monooxygenase oxygenase component TsaM	ko00623, ko01120, ko01220		4e-06	5.3e-05	2.03007e-05	4.91313e-05	1.02596e-05	8.43947e-06
K00055	aryl-alcohol dehydrogenase	ko00350, ko00360, ko00622, ko00623, ko01100, ko01120, ko01220	M00537, M00538	4e-06	5.3e-05	0.00419905	0.00320847	0.00163537	0.00225832
K01873	valyl-tRNA synthetase	ko00970	M00359, M00360	4e-06	5.4e-05	0.0489417	0.0348939	0.0323722	0.03602
K15429	tRNA (guanine37-N1)-methyltransferase			4e-06	5.4e-05	0.000587672	0.000427857	0.000256269	0.000381634
K08169	MFS transporter, DHA2 family, multidrug resistance protein			4e-06	5.4e-05	0.00804038	0.00268793	0.00172079	0.00247799
K20957	diguanylate cyclase	ko05111		4e-06	5.4e-05	0.00026323	9.76696e-05	5.16439e-05	0.000580868
K21147	sulfur-carrier protein adenylyltransferase/sulfurtransferase	ko04122		4e-06	5.4e-05	0.0278621	0.0168081	0.0219448	0.0214539
K06759	contactin 1	ko04514		4e-06	5.4e-05	0.0199506	0.0271503	0.029253	0.0275059
K01234				4e-06	5.4e-05	0.00552541	0.0107242	0.00975159	0.00722901
K02869	large subunit ribosomal protein L12	ko03010	M00179	4e-06	5.4e-05	0.0001089	0.00154868	0.00134823	0.000501119
K21014	trehalose 2-sulfotransferase			4e-06	5.4e-05	0.000305873	0.000153372	3.83777e-05	0.000161564
K03169	DNA topoisomerase III			4e-06	5.4e-05	0.0231865	0.0319646	0.0292983	0.0278155
K11165	dehydrogenase/reductase SDR family member 7			4e-06	5.4e-05	0.000703988	0.00140245	0.000848495	0.000513298
K01646	citrate lyase subunit gamma (acyl carrier protein)	ko02020		4e-06	5.4e-05	6.12323e-05	0.000146341	5.75486e-05	3.72416e-05
K06891	ATP-dependent Clp protease adaptor protein ClpS			4e-06	5.5e-05	0.030724	0.0197029	0.0210923	0.0232521
K14138	acetyl-CoA synthase	ko00720, ko01120, ko01200	M00377	4e-06	5.5e-05	0.00023279	0.00197022	0.00188598	0.000773287
K03703	excinuclease ABC subunit C	ko03420		4e-06	5.5e-05	0.035869	0.0288204	0.0245837	0.0272897
K01672	carbonic anhydrase	ko00910		4e-06	5.5e-05	0.00787213	0.0174423	0.0192739	0.0193519
K22230	scyllo-inositol 2-dehydrogenase (NADP+)	ko00562, ko01120		4e-06	5.5e-05	0.00534939	0.0038622	0.00271671	0.00360312
K16411	stigmatellin polyketide synthase StiG	ko01052		4e-06	5.5e-05	0.00407844	0.0109311	0.0122802	0.0118649
K05480	ectodysplasin-A	ko04060		4e-06	5.5e-05	0.000357937	0.000226207	0.000135283	0.000153661
K14032	nuclear receptor subfamily 2 group F member 3			4e-06	5.5e-05	2.55804e-07	1.60766e-06	2.51015e-07	1.2777e-07
K08258	staphopain A			4e-06	5.5e-05	0.00265696	0.0037433	0.00338566	0.00206423
K03288	MFS transporter, MHS family, citrate/tricarballylate:H+ symporter			4e-06	5.5e-05	0.0456348	0.0638709	0.0612608	0.0540739
K13322	dTDP-4-keto-6-deoxyhexose 4-ketoreductase	ko00523, ko01130	M00800	4e-06	5.5e-05	0.00013824	0.00157757	0.00137514	0.000519533
K19190	nicotine blue oxidoreductase	ko00760, ko01120		4e-06	5.5e-05	0.000119484	0.000153836	2.98247e-05	7.76038e-05
K09810	lipoprotein-releasing system ATP-binding protein	ko02010	M00255	4e-06	5.5e-05	0.0117076	0.00713273	0.0060629	0.00583851
K19147	5-methylcytosine-specific restriction enzyme subunit McrC			4e-06	5.5e-05	0.00644669	0.00112696	0.00104546	0.00153978
K01218	mannan endo-1,4-beta-mannosidase	ko00051, ko02024		4e-06	5.5e-05	0.0159738	0.0227273	0.0201508	0.014558
K02292	beta-carotene ketolase (CrtO type)	ko00906		4e-06	5.5e-05	0.0182881	0.00807952	0.00977913	0.0108397
K12561	myristoylated alanine-rich C-kinase substrate	ko04666, ko05206		4e-06	5.6e-05	1.40295e-05	2.15015e-05	4.26218e-05	5.32038e-06
K07561	2-(3-amino-3-carboxypropyl)histidine synthase			5e-06	5.6e-05	0.00669527	0.0143177	0.0151953	0.0138091
K22352	beta-lactamase class D OXA-29	ko01501		5e-06	5.6e-05	4.29447e-05	5.07173e-05	6.25441e-05	1.55597e-05
K19610	two-component system, OmpR family, response regulator PfeR	ko02020	M00770	5e-06	5.6e-05	0.0060021	0.00115624	0.000592298	0.000833527
K02335	DNA polymerase I	ko00230, ko00240, ko01100, ko03030, ko03410, ko03420, ko03440		5e-06	5.6e-05	0.0704398	0.0573416	0.0506089	0.0566812
K17915	kinesin family member 14			5e-06	5.6e-05	0.000743116	0.000826627	0.000957919	0.00031652
K15497	molybdate/tungstate transport system ATP-binding protein	ko02010	M00423	5e-06	5.6e-05	2.70145e-05	0.000120876	0.000103129	6.17942e-05
K01934	5-formyltetrahydrofolate cyclo-ligase	ko00670, ko01100		5e-06	5.7e-05	0.0235698	0.0168073	0.0156831	0.0176527
K18199	cyclohexyl-isocyanide hydratase	ko00930		5e-06	5.7e-05	0.00811072	0.00299734	0.00230356	0.00289109
K16147	starch synthase (maltosyl-transferring)	ko00500, ko01100		5e-06	5.7e-05	0.0047545	0.00363215	0.00235677	0.0037317
K04765	nucleoside triphosphate diphosphatase	ko00230, ko00240, ko00760, ko00770, ko01100		5e-06	5.7e-05	0.00637957	0.00111732	0.0011245	0.00133557
K18197	rhamnogalacturonan endolyase			5e-06	5.7e-05	0.00671522	0.00193285	0.00118981	0.00155383
K02044	phosphonate transport system substrate-binding protein	ko02010	M00223	5e-06	5.7e-05	0.0373676	0.019775	0.0231851	0.0247602
K03465	thymidylate synthase (FAD)	ko00240, ko00670, ko01100		5e-06	5.7e-05	0.0171569	0.00886258	0.00841577	0.0104389
K10473	kelch repeat and BTB domain-containing protein 5/10			5e-06	5.7e-05	8.94896e-06	2.07034e-05	8.18334e-06	2.46882e-06
K01756	adenylosuccinate lyase	ko00230, ko00250, ko01100, ko01110, ko01130	M00048, M00049	5e-06	5.7e-05	0.0256045	0.0198855	0.0171045	0.0203556
K13912	deleted in malignant brain tumors 1 protein	ko04970		5e-06	5.7e-05	0.000843476	0.00133738	0.0040846	0.00218532
K21944	period circadian protein 1	ko04710, ko04713, ko05168		5e-06	5.7e-05	0	2.16701e-07	8.25659e-06	0
K21615	L-proline 4-hydroxylase			5e-06	5.7e-05	0	2.16701e-07	8.25659e-06	0
K17904	type II thyroxine 5'-deiodinase	ko04919		5e-06	5.7e-05	0	2.16701e-07	8.25659e-06	0
K01733	threonine synthase	ko00260, ko00750, ko01100, ko01110, ko01120, ko01230	M00018	5e-06	5.7e-05	0.0299761	0.0188807	0.0199713	0.0223995
K08093	3-hexulose-6-phosphate synthase	ko00030, ko00680, ko01100, ko01120, ko01200, ko01230	M00345, M00580	5e-06	5.7e-05	0.00737621	0.00548601	0.00415041	0.00414491
K03595	GTPase			5e-06	5.7e-05	0.04987	0.0370573	0.0372792	0.0398721
K11943	PAH dioxygenase large subunit	ko00624, ko01100, ko01120, ko01220		5e-06	5.7e-05	6.24355e-06	1.08911e-05	1.42405e-06	1.00398e-06
K07669	two-component system, OmpR family, response regulator MprA	ko02020	M00460	5e-06	5.7e-05	0.0123899	0.0022513	0.00147472	0.00229304
K18345	two-component system, OmpR family, sensor histidine kinase VanS	ko01502, ko02020	M00651, M00656	5e-06	5.7e-05	0.000152724	0.000355814	0.000102617	0.000105859
K03046	DNA-directed RNA polymerase subunit beta'	ko00230, ko00240, ko01100, ko03020	M00183	5e-06	5.8e-05	0.0302159	0.0190137	0.020457	0.0229747
K15317	asperthecin polyketide synthase			5e-06	5.8e-05	0.00301704	0.0037824	0.00167804	0.00210868
K04071				5e-06	5.8e-05	0.00983282	0.0154183	0.0156994	0.0151364
K00208	enoyl-[acyl-carrier protein] reductase I	ko00061, ko00333, ko00780, ko01100, ko01130, ko01212	M00083, M00572	5e-06	5.8e-05	0.02151	0.0167769	0.0149456	0.0170748
K10223	cholesterol 25-hydroxylase	ko00120		5e-06	5.9e-05	3.38342e-05	1.97007e-05	6.39977e-06	1.55802e-05
K09140	pre-rRNA-processing protein TSR3			5e-06	5.9e-05	0.000353491	0.000484664	0.00055999	0.000149034
K08861	polo-like kinase 2	ko04068		5e-06	5.9e-05	0.0151311	0.0218752	0.0215101	0.0218091
K05841	sterol 3beta-glucosyltransferase			5e-06	5.9e-05	0.00515744	0.00670627	0.00423612	0.00421898
K18471	methylglyoxal reductase	ko00640		5e-06	5.9e-05	0.00603046	0.000880392	0.000628372	0.000944573
K04852	voltage-dependent calcium channel R type alpha-1E	ko04010, ko04020, ko04930		5e-06	5.9e-05	1.21748e-05	2.31661e-05	5.13011e-06	3.19789e-07
K12557	myosin-binding protein C, slow-type			5e-06	6e-05	0.000112349	0.00155914	0.00135625	0.000508182
K15583	oligopeptide transport system ATP-binding protein	ko01501, ko02010, ko02024	M00439	5e-06	6e-05	0.00686307	0.00168225	0.00123003	0.00168706
K00122	formate dehydrogenase	ko00630, ko00680, ko01100, ko01120, ko01200		5e-06	6e-05	0.00768414	0.0115041	0.00991079	0.00748193
K00395	adenylylsulfate reductase, subunit B	ko00920, ko01100, ko01120	M00596	5e-06	6e-05	0.0102279	0.0228654	0.0231527	0.0209927
K20247	hercynylcysteine S-oxide lyase	ko00340		5e-06	6e-05	0.00590502	0.000709172	0.000570224	0.000832548
K01495	GTP cyclohydrolase IA	ko00790, ko01100	M00126, M00841, M00842, M00843	5e-06	6e-05	0.024427	0.0211577	0.0179937	0.0228319
K13640	MerR family transcriptional regulator, heat shock protein HspR			5e-06	6e-05	0.00669838	0.00438546	0.00313345	0.00590143
K03750	molybdopterin molybdotransferase	ko00790, ko01100		5e-06	6e-05	0.0245248	0.0190927	0.0159422	0.0202694
K03810	virulence factor			5e-06	6.1e-05	0.0102447	0.00490888	0.00734388	0.00708277
K09066	factor in the germline alpha			5e-06	6.1e-05	2.94903e-06	1.28243e-05	1.97912e-05	8.22178e-07
K21903	ArsR family transcriptional regulator, lead/cadmium/zinc/bismuth-responsive transcriptional repressor			5e-06	6.1e-05	0.00452877	0.00650495	0.0131886	0.00922744
K09767	cyclic-di-GMP-binding protein			5e-06	6.1e-05	0.0264404	0.0187344	0.0155961	0.0187483
K13571	proteasome accessory factor A		M00342	5e-06	6.1e-05	0.000760239	0.00045399	0.000217344	0.00017603
K09246	arginine metabolism regulation protein II			5e-06	6.2e-05	1.16555e-05	1.99562e-05	9.10657e-06	3.2503e-06
K01811	alpha-D-xyloside xylohydrolase			5e-06	6.2e-05	0.00117502	0.00167449	0.00078104	0.000933869
K08852	serine/threonine-protein kinase/endoribonuclease IRE1	ko04140, ko04141, ko04210, ko04932, ko05010		5e-06	6.2e-05	0.00337951	0.00790675	0.00957474	0.00939778
K20882	(R)-2-hydroxy-4-methylpentanoate CoA-transferase			5e-06	6.2e-05	8.64133e-05	6.05818e-05	1.47605e-05	3.4833e-05
K08819	cyclin-dependent kinase 12/13			5e-06	6.2e-05	2.71419e-05	2.14812e-05	2.92451e-05	2.94309e-06
K16474	intraflagellar transport protein 88			5e-06	6.2e-05	0.000205934	0.000354588	0.000233305	0.000132088
K05194	glycine receptor alpha-2	ko04080		5e-06	6.2e-05	0.00925899	0.00369094	0.00232709	0.00247225
K18917	mycoredoxin			5e-06	6.2e-05	0.0100202	0.0063269	0.00439359	0.00927205
K16878	2-furoyl-CoA dehydrogenase FAD binding subunit	ko00365, ko01120		5e-06	6.2e-05	0.000132788	9.91861e-05	2.43683e-05	0.000135627
K13096	splicing factor 4			5e-06	6.2e-05	1.98262e-05	2.97471e-05	9.19176e-06	6.12903e-06
K13886	coronin-1B/1C/6			5e-06	6.2e-05	0.000248065	0.00035862	0.000303547	0.000117946
K03336	3D-(3,5/4)-trihydroxycyclohexane-1,2-dione acylhydrolase (decyclizing)	ko00562, ko01100, ko01120		5e-06	6.2e-05	0.00397732	0.00266201	0.00165208	0.00372596
K15607	T-cell leukemia homeobox protein 3	ko05202		5e-06	6.2e-05	0.000183747	0.000365916	0.000105359	9.05362e-05
K04487	cysteine desulfurase	ko00730, ko01100, ko04122		5e-06	6.3e-05	0.0491641	0.0301338	0.0348045	0.0376911
K15506	cytochrome P450 family 98 subfamily A polypeptide 8/9	ko00940		5e-06	6.3e-05	0	7.93233e-07	8.72724e-06	2.73266e-07
K06433	small acid-soluble spore protein P (minor)			5e-06	6.4e-05	0.00031075	1.92624e-05	4.47829e-05	0.000126553
K05524	ferredoxin			6e-06	6.4e-05	0.0240472	0.0221257	0.0180715	0.0212433
K05863	solute carrier family 25 (mitochondrial adenine nucleotide translocator), member 4/5/6/31	ko04020, ko04022, ko04217, ko04218, ko05012, ko05016, ko05166		6e-06	6.4e-05	0.0183706	0.0380182	0.0356058	0.0327319
K12185	ESCRT-I complex subunit VPS37	ko04144	M00409	6e-06	6.4e-05	1.54236e-05	0.000126606	0.000103023	7.36967e-05
K02600	N utilization substance protein A			6e-06	6.4e-05	0.0304199	0.0253896	0.0221299	0.0254508
K15209	snRNA-activating protein complex subunit 2			6e-06	6.4e-05	4.40581e-07	1.43266e-06	1.37198e-07	2.18357e-07
K21604	jasmonoyl-L-amino acid hydrolase			6e-06	6.4e-05	3.16039e-06	7.99962e-06	2.20619e-06	1.65329e-06
K13478	type III effector protein PopP2	ko04626		6e-06	6.5e-05	0.000110575	0.00154833	0.00134881	0.00050182
K01299	carboxypeptidase Taq			6e-06	6.5e-05	0.00760173	0.00204704	0.0021616	0.00261837
K05913	2,4'-dihydroxyacetophenone dioxygenase	ko00363, ko01120		6e-06	6.6e-05	0.000548743	0.000416232	0.000317396	0.000197697
K13189	RNA-binding protein 14			6e-06	6.6e-05	0.000143463	5.7094e-05	3.1577e-05	0.000116775
K12583	phosphatidylinositol alpha 1,6-mannosyltransferase			6e-06	6.6e-05	0.0209191	0.00871163	0.00842502	0.0118449
K08918	chlorophyll a/b binding light-harvesting protein PcbA			6e-06	6.6e-05	0.0141306	0.0195727	0.0184319	0.0197028
K00284	glutamate synthase (ferredoxin)	ko00630, ko00910, ko01120		6e-06	6.6e-05	0.0305604	0.0320245	0.035224	0.0350789
K04496	C-terminal binding protein	ko04310, ko04330, ko05200, ko05220		6e-06	6.6e-05	0.000430737	0.000307256	0.000138268	0.000120924
K14324	histone deacetylase complex subunit SAP18	ko03013, ko03015	M00430	6e-06	6.6e-05	0.00011631	0.0015624	0.00136404	0.000505339
K17408	small subunit ribosomal protein S29			6e-06	6.6e-05	0.000575701	0.000443345	0.000250629	0.000344753
K09167	uncharacterized protein			6e-06	6.6e-05	0.000748404	0.000559595	0.00026483	0.000298301
K15471	O-methyltransferase			6e-06	6.6e-05	0.000307327	0.00035637	0.000142173	0.000136916
K17257	integrin alpha FG-GAP repeat containing protein 1			6e-06	6.7e-05	0.00366307	0.00800125	0.00931373	0.00952041
K17978	nuclear migration protein NUM1			6e-06	6.7e-05	1.96695e-05	4.62899e-05	8.70247e-06	7.1551e-06
K03654	ATP-dependent DNA helicase RecQ	ko03018		6e-06	6.7e-05	0.0526167	0.0417426	0.0477076	0.047301
K12826	splicing factor 3A subunit 2	ko03040	M00352	6e-06	6.7e-05	4.56579e-05	5.48926e-05	2.0051e-05	1.02324e-05
K09892	cell division protein ZapB			6e-06	6.7e-05	0.00525806	0.0105769	0.0114786	0.0112621
K03337	5-deoxy-glucuronate isomerase	ko00562, ko01100, ko01120		6e-06	6.7e-05	0.0039065	0.00259559	0.00157682	0.00370701
K18973	beta-lactamase class D OXA-50	ko01501		6e-06	6.7e-05	6.84026e-06	8.59952e-05	5.13929e-05	4.41347e-05
K08080	CMP-N-acetylneuraminate monooxygenase	ko00520		6e-06	6.7e-05	0.000211156	0.00166459	0.00148694	0.000652739
K03143	transcription initiation factor TFIIH subunit 3	ko03022, ko03420, ko05203	M00290	6e-06	6.7e-05	0.00620332	0.0107278	0.00962516	0.00814768
K13449	pathogenesis-related protein 1	ko04016, ko04075, ko04626		6e-06	6.7e-05	7.19581e-06	8.30145e-06	1.90221e-05	3.64368e-05
K06924	uncharacterized protein			6e-06	6.7e-05	0.00627229	0.000835991	0.00109608	0.00148431
K12503	short-chain Z-isoprenyl diphosphate synthase	ko00900, ko01110		6e-06	6.7e-05	0.00358324	0.00216364	0.00124506	0.00267026
K02821	PTS system, ascorbate-specific IIA component	ko00053, ko01100, ko01120, ko02060	M00283, M00550	6e-06	6.8e-05	0.00312237	0.00387562	0.00222983	0.00260348
K06377	sporulation-control protein			6e-06	6.8e-05	8.51206e-05	0.00023099	0.000124372	8.33459e-05
K20493	leucine-rich repeat-containing protein 16			6e-06	6.8e-05	0.000153154	0.000262829	7.11124e-05	7.64428e-05
K07480	insertion element IS1 protein InsB			6e-06	6.8e-05	0.011615	0.0265578	0.0511408	0.048888
K11082	2-aminoethylphosphonate transport system permease protein	ko02010	M00302	6e-06	6.8e-05	8.69937e-06	2.44706e-05	4.92247e-06	2.65247e-06
K04712	sphingolipid 4-desaturase/C4-monooxygenase	ko00600, ko01100, ko04071	M00094, M00099	6e-06	6.8e-05	0.0167528	0.0250002	0.0262459	0.025358
K01422	protease AXL1			6e-06	6.8e-05	0.00862823	0.0150433	0.014499	0.0135646
K21749	N-acylneuraminate/3-deoxy-D-glycero-D-galacto-nononate cytidylyltransferase	ko00520, ko01100		6e-06	6.8e-05	0.00567715	0.000358244	0.00028243	0.00061002
K00744	alpha-1,3(6)-mannosylglycoprotein beta-1,6-N-acetyl-glucosaminyltransferase	ko00510, ko01100	M00075	6e-06	6.8e-05	0.0236094	0.0341417	0.034828	0.0332821
K07566	L-threonylcarbamoyladenylate synthase			6e-06	6.8e-05	0.0374962	0.0255683	0.0253144	0.0300489
K15331	tRNA (uracil-5-)-methyltransferase			6e-06	6.8e-05	0.000181916	0.000385306	0.000146102	0.000324406
K20156	2-amino-4-deoxychorismate dehydrogenase	ko01059, ko01130	M00826	6e-06	6.8e-05	0.000191251	0.000302051	8.94118e-05	0.000123812
K15178	RNA polymerase-associated protein RTF1			6e-06	6.8e-05	0.0167605	0.0220228	0.0243506	0.0249107
K04751	nitrogen regulatory protein P-II 1	ko02020		6e-06	6.8e-05	0.0192084	0.00942929	0.0099464	0.00995886
K06907	uncharacterized protein			6e-06	6.8e-05	0.0117587	0.00725432	0.0100572	0.00934837
K02109	F-type H+-transporting ATPase subunit b	ko00190, ko00195, ko01100	M00157	6e-06	6.9e-05	0.0369287	0.0244308	0.0245333	0.0276274
K22223	phosphoglycolate phosphatase	ko00630, ko01100, ko01110, ko01130		6e-06	6.9e-05	0.00655705	0.00103464	0.000963702	0.00119883
K12617	DNA topoisomerase 2-associated protein PAT1	ko03018	M00395	6e-06	6.9e-05	5.45916e-06	8.28747e-06	1.10053e-06	5.1595e-07
K21688	resuscitation-promoting factor RpfB			6e-06	6.9e-05	0.00635163	0.0041754	0.00261709	0.0057942
K20792	N-alpha-acetyltransferase 15/16, NatA auxiliary subunit			6e-06	6.9e-05	0.00114243	0.00100419	0.000630908	0.000307913
K07571	S1 RNA binding domain protein			6e-06	6.9e-05	0.0065052	0.00490245	0.00234213	0.00353732
K12225	intracellular multiplication protein IcmX			6e-06	6.9e-05	0.000398266	0.000375696	0.0006072	0.000207233
K07304	peptide-methionine (S)-S-oxide reductase			6e-06	6.9e-05	0.0239914	0.0189703	0.0183524	0.0219359
K06378	stage II sporulation protein AA (anti-sigma F factor antagonist)			6e-06	6.9e-05	0.00602266	0.000902151	0.000631335	0.000903034
K19405	protein arginine kinase			6e-06	6.9e-05	0.00108185	0.00132078	0.00131106	0.000615762
K10027	phytoene desaturase	ko00906, ko01100, ko01110		6e-06	7e-05	0.0233303	0.0162064	0.0145661	0.018311
K17713	outer membrane protein assembly factor BamB			6e-06	7e-05	0.0158035	0.0148902	0.0118118	0.00727684
K06156	Gnt-I system low-affinity gluconate transporter			6e-06	7e-05	0.00668385	0.0142363	0.0151192	0.0139496
K12854	pre-mRNA-splicing helicase BRR2	ko03040	M00354, M00355	6e-06	7e-05	0.000222718	0.000199822	8.33369e-05	5.3062e-05
K18213	proteinaceous RNase P	ko03013		6e-06	7e-05	0.00401396	0.00932915	0.00986646	0.0105246
K00909	rhodopsin kinase	ko04062, ko04144, ko04744		6e-06	7e-05	0.0181895	0.0259283	0.0276385	0.0267033
K21256	flavin-dependent halogenase	ko01059, ko01130	M00833, M00834	6e-06	7.1e-05	0.000232716	0.000141291	5.97351e-05	6.96196e-05
K16468	centrobin			6e-06	7.2e-05	0.000257401	0.000140785	0.000178283	7.52164e-05
K01955	carbamoyl-phosphate synthase large subunit	ko00240, ko00250, ko01100	M00051	6e-06	7.2e-05	0.0295539	0.0185528	0.0194089	0.0208559
K00370	nitrate reductase / nitrite oxidoreductase, alpha subunit	ko00910, ko01120, ko02020	M00529, M00530, M00804	7e-06	7.2e-05	0.00479531	0.010421	0.0103818	0.0105147
K18330	NADP-reducing hydrogenase subunit HndA			7e-06	7.2e-05	0.00273223	0.00650942	0.00393874	0.00285267
K08650	kallikrein 8			7e-06	7.3e-05	3.2756e-05	5.93429e-05	1.80661e-05	1.23371e-05
K10200	N-acetylglucosamine transport system substrate-binding protein	ko02010	M00205	7e-06	7.3e-05	3.54675e-05	6.10038e-05	1.9547e-05	2.63892e-05
K00051	malate dehydrogenase (NADP+)	ko00620, ko00710, ko01100, ko01120, ko01200	M00172	7e-06	7.3e-05	1.21592e-05	2.36661e-05	5.15723e-06	4.22264e-07
K06795	brevican			7e-06	7.3e-05	0.00666961	0.0105237	0.00840438	0.00660728
K22311	phosphatidylinositol dimannoside acyltransferase	ko00571, ko01100		7e-06	7.3e-05	0.00621324	0.00402337	0.00266047	0.0056598
K05070	interleukin 2 receptor gamma	ko04060, ko04144, ko04151, ko04630, ko04658, ko04659, ko05162, ko05166, ko05200, ko05321, ko05340		7e-06	7.3e-05	0	9.78981e-07	1.36551e-07	7.31782e-08
K00214	biliverdin reductase	ko00860, ko01100, ko01110		7e-06	7.4e-05	0.00862737	0.00328769	0.00631447	0.00609983
K21214	NDP-hexose 4-ketoreductase	ko01059, ko01130		7e-06	7.4e-05	5.47445e-05	9.63659e-05	5.49076e-05	2.73902e-05
K15431	phloroglucinol synthase			7e-06	7.4e-05	0.000489901	0.000491667	0.000374479	0.000281873
K00257	acyl-ACP dehydrogenase			7e-06	7.4e-05	0.0155222	0.0214361	0.02035	0.0194717
K22084	methylglutamate dehydrogenase subunit A	ko00680, ko01120		7e-06	7.4e-05	5.98824e-06	4.43158e-06	3.40497e-06	2.91551e-05
K03329	amino acid exporter			7e-06	7.5e-05	0.00205138	0.00117945	0.000844473	0.00147399
K03350	anaphase-promoting complex subunit 3	ko04110, ko04111, ko04113, ko04114, ko04120, ko04914, ko05166	M00389	7e-06	7.5e-05	0.0186465	0.00293753	0.00474793	0.0039102
K12509	pilus assembly protein RcpB			7e-06	7.5e-05	0.00102066	0.000800044	0.00112227	0.00049467
K04037	light-independent protochlorophyllide reductase subunit L	ko00860, ko01100, ko01110		7e-06	7.5e-05	0.00177139	0.00321738	0.00326549	0.00438448
K00440	coenzyme F420 hydrogenase subunit alpha	ko00680, ko01100, ko01120		7e-06	7.6e-05	2.31179e-05	8.76961e-06	1.52843e-06	8.59847e-07
K06381	stage II sporulation protein D			7e-06	7.6e-05	0.0181467	0.00787211	0.0154249	0.0157922
K13572	proteasome accessory factor B			7e-06	7.6e-05	0.00931041	0.00680235	0.00480929	0.00759703
K10222	2,6-dioxo-6-phenylhexa-3-enoate hydrolase	ko00621, ko01100, ko01120, ko01220	M00543	7e-06	7.7e-05	0.00095355	0.0034421	0.00235151	0.00177221
K11386	arabinosyltransferase B	ko00572		7e-06	7.7e-05	0.0042131	0.00659854	0.00543404	0.00370048
K06925	tRNA threonylcarbamoyladenosine biosynthesis protein TsaE			7e-06	7.7e-05	0.0297992	0.0264165	0.0236788	0.0257783
K07009	uncharacterized protein			7e-06	7.7e-05	0.0023445	0.0052598	0.00603146	0.00601082
K08946	chlorosome envelope protein B			7e-06	7.8e-05	0.0572335	0.10342	0.101308	0.092604
K11352	NADH dehydrogenase (ubiquinone) 1 alpha subcomplex subunit 12	ko00190, ko01100, ko04714, ko04723, ko04932, ko05010, ko05012, ko05016	M00146	7e-06	7.8e-05	0.000150028	0.000261732	0.000353283	0.000199501
K19475	WAS/WASL-interacting protein	ko04144		7e-06	7.8e-05	0.0062618	0.000898214	0.000802576	0.00107408
K01894	glutamyl-Q tRNA(Asp) synthetase			7e-06	7.9e-05	0.0212286	0.0269199	0.0263877	0.0252266
K00943	dTMP kinase	ko00240, ko01100	M00053	7e-06	7.9e-05	0.0300034	0.0181811	0.0192602	0.0211139
K13638	MerR family transcriptional regulator, Zn(II)-responsive regulator of zntA			7e-06	8e-05	0.00225174	0.00339602	0.00581538	0.00510276
K06835	disintegrin and metalloproteinase domain-containing protein 12			7e-06	8e-05	0.00490336	0.0109634	0.0128994	0.0119083
K20533	type IV secretion system protein TrbI	ko02024		7e-06	8e-05	0.00595236	0.004474	0.00317682	0.00578101
K11911	type VI secretion system protein VasL		M00334	7e-06	8e-05	0.00638659	0.000876453	0.00093256	0.00139505
K01417	extracellular elastinolytic metalloproteinase			7e-06	8e-05	0.021999	0.0347856	0.0320011	0.0311221
K02604	origin recognition complex subunit 2	ko04110, ko04111, ko04113	M00284	7e-06	8.1e-05	0.0144702	0.0207588	0.0203357	0.0191684
K01670	naphthyl-2-methylsuccinate synthase alpha subunit	ko00626, ko01220		7e-06	8.1e-05	0.0188765	0.0247311	0.0244512	0.0225077
K01951	GMP synthase (glutamine-hydrolysing)	ko00230, ko00983, ko01100	M00050	7e-06	8.1e-05	0.0369629	0.0252572	0.02366	0.0266152
K18830	HTH-type transcriptional regulator / antitoxin PezA			8e-06	8.1e-05	3.81791e-06	2.06552e-05	2.5203e-06	1.75502e-06
K00541	nicotinamide N-methyltransferase	ko00760, ko01100		8e-06	8.1e-05	0.00197959	0.00303775	0.0026249	0.00153543
K13831	3-hexulose-6-phosphate synthase / 6-phospho-3-hexuloisomerase	ko00030, ko00680, ko01100, ko01120, ko01200, ko01230	M00345, M00580	8e-06	8.1e-05	0.000396315	0.000375334	0.000288566	0.000160998
K14062	outer membrane protein N			8e-06	8.1e-05	0.000194035	7.92183e-05	0.000143703	4.13869e-05
K21786	4-hydroxy-2,2'-bipyrrole-5-carbaldehyde O-methyltransferase	ko00333, ko01130	M00837, M00838	8e-06	8.2e-05	0.000250583	0.000367947	0.00019182	0.000123413
K19656	intraflagellar transport protein 122			8e-06	8.2e-05	6.73769e-05	1.03172e-05	3.72535e-05	1.33922e-05
K15264	25S rRNA (cytosine2278-C5)-methyltransferase			8e-06	8.2e-05	0.0138845	0.0192865	0.0176941	0.0189567
K07253	phenylpyruvate tautomerase	ko00350, ko00360		8e-06	8.2e-05	0.0125497	0.0192555	0.0206498	0.016961
K22399	pachytene checkpoint protein 2			8e-06	8.2e-05	2.38225e-06	6.79625e-06	1.60175e-06	8.69811e-07
K09991	uncharacterized protein			8e-06	8.2e-05	0.00304517	0.00226443	0.0017771	0.00183906
K03116	sec-independent protein translocase protein TatA	ko03060, ko03070	M00336	8e-06	8.3e-05	0.0301807	0.0196172	0.0206073	0.0223639
K01684	galactonate dehydratase	ko00052, ko01100, ko01120	M00552	8e-06	8.3e-05	0.00659707	0.00426447	0.00312346	0.00527983
K16901	anthranilate 3-monooxygenase (FAD) / 4-hydroxyphenylacetate 3-monooxygenase	ko00350, ko00380, ko01120, ko01220		8e-06	8.3e-05	6.39255e-07	1.15901e-06	2.69659e-07	6.03926e-06
K15082	DNA repair protein RAD7			8e-06	8.3e-05	5.89518e-08	0	6.25878e-06	0
K03495	tRNA uridine 5-carboxymethylaminomethyl modification enzyme			8e-06	8.3e-05	0.0221523	0.0129927	0.0128964	0.0124295
K17572	brefeldin A-inhibited guanine nucleotide-exchange protein 3			8e-06	8.3e-05	0.000336182	0.000190725	0.0001288	0.000149565
K19191	4-methylaminobutanoate oxidase (formaldehyde-forming)	ko00760, ko01120		8e-06	8.4e-05	0.00392953	0.003001	0.00183888	0.00342506
K19270	sugar-phosphatase			8e-06	8.4e-05	0.00718379	0.00533953	0.00356574	0.00570482
K07099	uncharacterized protein			8e-06	8.4e-05	0.00269748	0.00473895	0.00456775	0.00329832
K13491	two-component system, chemotaxis family, response regulator WspF	ko02020, ko02025	M00509	8e-06	8.5e-05	0.00676459	0.00137205	0.00352902	0.001909
K03381	catechol 1,2-dioxygenase	ko00361, ko00362, ko00364, ko00623, ko01100, ko01120, ko01220	M00568	8e-06	8.5e-05	0.00762811	0.0153021	0.0149892	0.0144002
K22476	N-acetylglutamate synthase	ko00220, ko01100, ko01110, ko01130, ko01210, ko01230		8e-06	8.6e-05	0.00533016	0.00366802	0.00228784	0.00479711
K03335	inosose dehydratase	ko00562, ko01100, ko01120		8e-06	8.6e-05	0.00490032	0.00369684	0.00274429	0.00483246
K05119	anaplastic lymphoma kinase	ko05200, ko05223		8e-06	8.6e-05	1.36157e-05	2.01363e-05	9.64314e-06	4.47453e-06
K07714	two-component system, NtrC family, response regulator AtoC	ko02020	M00500	8e-06	8.6e-05	0.0421992	0.0188185	0.0208898	0.022702
K11384	two-component system, NtrC family, response regulator AlgB	ko02020	M00505	8e-06	8.6e-05	0.00567396	0.000568527	0.000436051	0.000723566
K07156	copper resistance protein C			8e-06	8.6e-05	0.0127344	0.00849748	0.00603861	0.0117623
K16290	xylem cysteine proteinase			8e-06	8.6e-05	0.00404251	0.00755162	0.00899283	0.00894402
K15461	tRNA 5-methylaminomethyl-2-thiouridine biosynthesis bifunctional protein			8e-06	8.6e-05	0.0305858	0.0572273	0.0608969	0.057212
K05305	fucokinase	ko00051, ko00520, ko01100		8e-06	8.6e-05	0.000129824	0.000270113	6.64726e-05	7.9465e-05
K17053	tRNAThr (cytosine32-N3)-methyltransferase			8e-06	8.6e-05	0.000303436	0.000561144	0.0003064	0.000273056
K18543	choriolysin H			8e-06	8.6e-05	0.000186818	3.44058e-05	3.74012e-05	8.70418e-05
K01619	deoxyribose-phosphate aldolase	ko00030		8e-06	8.6e-05	0.0354531	0.0272871	0.0259774	0.0296624
K02148	V-type H+-transporting ATPase subunit C	ko00190, ko01100, ko04145, ko04150, ko04721, ko04966, ko05110, ko05120, ko05165, ko05323	M00160	8e-06	8.6e-05	0.0172269	0.0233072	0.0228802	0.0217593
K14451	(3S)-malyl-CoA thioesterase	ko00630, ko01120, ko01200	M00373	8e-06	8.6e-05	1.47203e-06	4.74368e-05	3.25394e-05	9.58917e-06
K09824	uncharacterized protein			8e-06	8.6e-05	0.00808342	0.0131509	0.013836	0.0139608
K13100	pre-mRNA-splicing factor CWC22			8e-06	8.6e-05	0.00553002	0.000323602	0.000250624	0.000568144
K11200	PTS system, 2-O-A-mannosyl-D-glycerate-specific IIC component	ko02060	M00305	8e-06	8.6e-05	0.000454795	0.000188066	0.000148399	0.00021687
K12533	ATP-binding cassette, subfamily C, bacterial RsaD	ko02010	M00327	8e-06	8.7e-05	1.34871e-05	7.29271e-06	3.15198e-05	2.24962e-05
K20997	polysaccharide biosynthesis protein PslA	ko02025		8e-06	8.7e-05	0.00115148	0.00134621	0.00114779	0.000642779
K21251	macrolide glycosyltransferase			8e-06	8.7e-05	5.18223e-05	0.00018032	8.49205e-05	5.36146e-05
K03727	ATP-dependent RNA helicase HelY			8e-06	8.7e-05	0.0158737	0.00933553	0.00958365	0.0108447
K11462	polycomb protein EED			8e-06	8.7e-05	9.97803e-07	2.96406e-06	3.00291e-07	9.67136e-07
K15956	daunorubicin C-13 ketoreductase	ko01057, ko01130		8e-06	8.8e-05	8.53312e-05	7.07753e-06	5.98462e-06	5.61788e-06
K03665	GTPase			8e-06	8.8e-05	0.075599	0.0949964	0.0936661	0.0938056
K09033	jun dimerization protein 2			8e-06	8.8e-05	4.91708e-06	1.21394e-05	3.75182e-06	2.18237e-06
K02279	pilus assembly protein CpaB			8e-06	8.8e-05	0.00745077	0.0187908	0.0185436	0.016643
K01188	beta-glucosidase	ko00460, ko00500, ko00940, ko01100, ko01110		9e-06	8.8e-05	0.000253913	0.000148859	7.07733e-05	8.26231e-05
K20344	ATP-binding cassette, subfamily C, bacteriocin exporter	ko02010, ko02024		9e-06	8.8e-05	0.00585245	0.000546495	0.000442856	0.00088072
K14155	cystathione beta-lyase	ko00270, ko00450, ko01100, ko01110, ko01230		9e-06	8.8e-05	0.0147175	0.00743497	0.00718038	0.00827588
K21594	translation factor GUF1, mitochondrial			9e-06	8.8e-05	8.51059e-05	1.44133e-05	9.18334e-06	1.92166e-05
K07395	putative proteasome-type protease			9e-06	8.8e-05	0.0276118	0.0325478	0.0373543	0.0388279
K03386	peroxiredoxin (alkyl hydroperoxide reductase subunit C)	ko04214		9e-06	8.9e-05	0.0390736	0.0250065	0.024477	0.0242265
K13816	DSF synthase	ko02020, ko02024		9e-06	8.9e-05	0.0027372	0.00581094	0.00470513	0.00358129
K11367	chromodomain-helicase-DNA-binding protein 1			9e-06	8.9e-05	0.0289685	0.0573348	0.0574178	0.0533026
K02020	molybdate transport system substrate-binding protein	ko02010	M00189	9e-06	8.9e-05	0.0764108	0.0899962	0.0955528	0.0948414
K00956	sulfate adenylyltransferase subunit 1	ko00230, ko00261, ko00450, ko00920, ko01100, ko01120, ko01130	M00176, M00596	9e-06	8.9e-05	0.0194056	0.028308	0.0189929	0.0172309
K04077	chaperonin GroEL	ko03018, ko04212, ko04940, ko05134, ko05152		9e-06	8.9e-05	0.0429879	0.0298717	0.030324	0.0345509
K02464	general secretion pathway protein O	ko03070	M00331	9e-06	8.9e-05	0.0114196	0.0230315	0.0290912	0.0304242
K01589	5-(carboxyamino)imidazole ribonucleotide synthase	ko00230, ko01100, ko01110, ko01130	M00048	9e-06	8.9e-05	0.03223	0.0238052	0.0209298	0.0241506
K11997	tripartite motif-containing protein 2/3			9e-06	8.9e-05	0.000144823	0.000279055	0.000450911	0.000463672
K03575	A/G-specific adenine glycosylase	ko03410		9e-06	8.9e-05	0.0288705	0.0246144	0.0197971	0.0214561
K17530	doublecortin-like kinase 3			9e-06	8.9e-05	3.22658e-06	7.26462e-06	2.20758e-06	2.62085e-06
K08300	ribonuclease E	ko03018	M00394	9e-06	8.9e-05	0.0296344	0.0180615	0.0187562	0.0200079
K13643	Rrf2 family transcriptional regulator, iron-sulfur cluster assembly transcription factor			9e-06	8.9e-05	0.0172073	0.0118096	0.0101313	0.0102576
K20798	small RNA 2'-O-methyltransferase			9e-06	8.9e-05	9.75083e-05	0.000104289	9.07237e-05	4.01535e-05
K01902	succinyl-CoA synthetase alpha subunit	ko00020, ko00640, ko00660, ko00720, ko01100, ko01110, ko01120, ko01130, ko01200	M00009, M00011, M00173, M00374, M00620	9e-06	8.9e-05	0.0232504	0.0177528	0.0165897	0.0180127
K05288	phosphatidylinositol glycan, class O	ko00563, ko01100		9e-06	9e-05	2.89427e-05	1.22049e-05	6.13591e-06	3.03919e-06
K18770	penicillin-binding protein 4	ko00550		9e-06	9e-05	0.000473323	0.000345254	0.000131454	0.00110457
K06130	lysophospholipase II	ko00564		9e-06	9e-05	0.00597597	0.0101507	0.0110988	0.011374
K19041	E3 ubiquitin-protein ligase RNF38/44			9e-06	9.1e-05	9.7988e-05	1.40763e-05	9.15755e-06	2.02848e-05
K13015	UDP-N-acetyl-D-glucosamine dehydrogenase	ko00520		9e-06	9.1e-05	0.00630062	0.00449911	0.00347207	0.00601294
K09118	uncharacterized protein			9e-06	9.1e-05	0.0132701	0.00621145	0.00794445	0.0107694
K15184	AF4/FMR2 family member 1	ko05202		9e-06	9.1e-05	0.000276533	0.00172378	0.00146048	0.000653502
K06176	tRNA pseudouridine13 synthase			9e-06	9.1e-05	0.012642	0.0288496	0.0374465	0.0381069
K07772	two-component system, OmpR family, torCAD operon response regulator TorR	ko02020	M00455	9e-06	9.1e-05	0.00647691	0.00112997	0.00111017	0.00150484
K01134	arylsulfatase A	ko00600, ko04142		9e-06	9.1e-05	0.013877	0.0140799	0.0142361	0.00776159
K10100	F-box protein 6	ko04141	M00382	9e-06	9.1e-05	0.000327114	0.000336555	0.000157886	0.00027032
K07025	putative hydrolase of the HAD superfamily			9e-06	9.1e-05	0.0189174	0.0148406	0.0138016	0.0122828
K14729	multifunctional beta-oxidation protein			9e-06	9.3e-05	0.00602813	0.000834144	0.000442332	0.000911913
K13999	cytoskeleton-associated protein 4	ko04141		9e-06	9.3e-05	0.000153854	0.00160507	0.00140672	0.000538803
K14623	DNA-damage-inducible protein D			9e-06	9.4e-05	0.00128242	0.00167525	0.00156788	0.000856459
K03567	glycine cleavage system transcriptional repressor	ko02026		9e-06	9.4e-05	0.0729719	0.100102	0.0946677	0.0948849
K21148	[CysO sulfur-carrier protein]-thiocarboxylate-dependent cysteine synthase	ko04122		9e-06	9.4e-05	0.0030799	0.00183461	0.00091719	0.00335809
K15019	3-hydroxypropionyl-coenzyme A dehydratase	ko00720, ko01120, ko01200	M00375	9e-06	9.4e-05	3.19185e-05	1.43132e-05	5.55994e-06	1.48998e-05
K09422	transcription factor MYB, plant			9e-06	9.4e-05	0.00268226	0.00300801	0.00171395	0.00201203
K21814	serine/threonine-protein phosphatase CPPED1			9e-06	9.4e-05	0.000347201	0.000388836	0.000371309	0.000183838
K03144	transcription initiation factor TFIIH subunit 4	ko03022, ko03420, ko05203	M00290	9e-06	9.4e-05	0.0141684	0.0219	0.0222995	0.0200164
K11159	carotenoid cleavage dioxygenase			9e-06	9.4e-05	0.00183933	0.00258913	0.0073926	0.00478238
K01665	para-aminobenzoate synthetase component I	ko00790		9e-06	9.4e-05	0.0485267	0.0627402	0.0638143	0.0667472
K02525	LacI family transcriptional regulator, kdg operon repressor			9e-06	9.4e-05	0.00625016	0.0101799	0.0110036	0.0109177
K04767	acetoin utilization protein AcuB			9e-06	9.4e-05	0.00757875	0.00238886	0.00226945	0.00238537
K07712	two-component system, NtrC family, nitrogen regulation response regulator GlnG	ko02020	M00497	9e-06	9.4e-05	0.0111463	0.0077783	0.00570985	0.0059435
K20373	HTH-type transcriptional regulator, SHP2-responsive activator	ko02024		9e-06	9.4e-05	3.58355e-05	5.14407e-05	2.84639e-05	2.2082e-06
K08041	adenylate cyclase 1	ko00230, ko01522, ko04015, ko04020, ko04022, ko04024, ko04062, ko04072, ko04114, ko04211, ko04213, ko04261, ko04270, ko04371, ko04540, ko04611, ko04713, ko04714, ko04720, ko04723, ko04724, ko04725, ko04727, ko04750, ko04911, ko04912, ko04913, ko04914, ko04915, ko04916, ko04918, ko04921, ko04923, ko04925, ko04926, ko04927, ko04928, ko04934, ko04970, ko04971, ko04972, ko04976, ko05032, ko05142, ko0…	M00695	9e-06	9.5e-05	0.00014071	4.19448e-05	0.000107791	1.78097e-05
K06824	nephronectin			1e-05	9.5e-05	0.00295854	0.00159857	0.0011579	0.00181061
K12856	pre-mRNA-processing factor 8	ko03040	M00354, M00355	1e-05	9.6e-05	1.55314e-05	6.04202e-06	3.32558e-06	2.78348e-06
K07100	putative phosphoribosyl transferase			1e-05	9.6e-05	0.0170246	0.0114365	0.0120463	0.0125269
K06881	bifunctional oligoribonuclease and PAP phosphatase NrnA	ko00920, ko01100, ko01120		1e-05	9.6e-05	0.0135052	0.0309225	0.0357226	0.035214
K08149	MFS transporter, SP family, solute carrier family 2 (facilitated glucose transporter), member 12			1e-05	9.6e-05	4.13343e-05	0.00016174	9.63011e-05	5.47943e-05
K01569	oxalate decarboxylase	ko00630, ko01100		1e-05	9.7e-05	0.000747023	0.000707435	0.00047013	0.000299334
K13286	invasin C	ko05100, ko05131, ko05132		1e-05	9.7e-05	0.0308715	0.0441023	0.0437765	0.0404883
K21866	ion channel POLLUX/CASTOR			1e-05	9.7e-05	0.00602147	0.000649035	0.000530171	0.000978388
K15627	tether containing UBX domain for GLUT4	ko05202		1e-05	9.7e-05	0.000104123	0.000225098	6.65352e-05	7.24297e-05
K16922	putative peptide zinc metalloprotease protein			1e-05	9.7e-05	0.00854528	0.00348919	0.00352227	0.00259233
K12292	ATP-binding cassette, subfamily C, bacterial, competence factor transporting protein	ko02010, ko02020, ko02024		1e-05	9.7e-05	3.836e-06	9.76359e-06	2.73716e-07	2.11633e-07
K00394	adenylylsulfate reductase, subunit A	ko00920, ko01100, ko01120	M00596	1e-05	9.7e-05	0.0215568	0.0325767	0.0313685	0.0302284
K13542	uroporphyrinogen III methyltransferase / synthase	ko00860, ko01100, ko01110, ko01120	M00121, M00846, M00846	1e-05	9.7e-05	0.0141286	0.0203351	0.0214065	0.0231596
K01954	carbamoyl-phosphate synthase	ko00240, ko00250, ko01100	M00051	1e-05	9.7e-05	0.0176341	0.0235429	0.0230382	0.021983
K13216	nuclear inhibitor of protein phosphatase 1			1e-05	9.8e-05	5.84656e-05	3.00208e-05	1.16755e-05	1.1664e-05
K06255	heparan sulfate proteoglycan 2 (perlecan)	ko04512, ko05161, ko05205		1e-05	9.9e-05	0.000131498	0.000264787	6.80759e-05	7.67363e-05
K13488	chemotaxis-related protein WspB	ko02020, ko02025		1e-05	9.9e-05	0.0135336	0.00588101	0.00796207	0.00764303
K01608	tartronate-semialdehyde synthase	ko00630, ko01100		1e-05	9.9e-05	0.00108371	0.00179696	0.00076912	0.00119874
K17061	two-component system, response regulator AauR	ko02020	M00653	1e-05	9.9e-05	0.000186006	0.000594962	0.000348331	0.000272394
K12739	peptidyl-prolyl cis-trans isomerase-like 6			1e-05	9.9e-05	0.000856497	0.00237422	0.00190343	0.00134607
K06265	dystroglycan 1	ko04512, ko05410, ko05412, ko05414, ko05416		1e-05	9.9e-05	2.95078e-05	2.74977e-05	5.15651e-06	3.11125e-05
K14728	phthiodiolone/phenolphthiodiolone dimycocerosates ketoreductase			1e-05	9.9e-05	0.000958991	0.000834018	0.00023219	0.000468432
K12574	ribonuclease J	ko03018		1e-05	0.0001	0.0183869	0.0110751	0.0109837	0.0139343
K01950	NAD+ synthase (glutamine-hydrolysing)	ko00760, ko01100	M00115	1e-05	0.0001	0.0204443	0.0147549	0.0134122	0.0165551
K22419	Delta4-3-oxosteroid 5beta-reductase			1e-05	0.0001	0.000206103	7.70026e-05	4.49676e-05	6.54808e-05
K08135	collagen, type XV, alpha	ko04974		1e-05	0.0001	3.73287e-06	7.20105e-06	1.95477e-06	1.38454e-06
K20112	PTS system, galactose-specific IIA component	ko02060	M00807	1e-05	0.0001	1.24074e-05	1.07332e-05	3.05561e-07	2.49296e-07
K03497	chromosome partitioning protein, ParB family			1e-05	0.0001	0.0550455	0.0234772	0.0274029	0.0254129
K03277	heptosyltransferase IV	ko00540, ko01100		1e-05	0.0001	0.0271692	0.0373716	0.0367351	0.0369611
K06793	versican core protein	ko04514		1e-05	0.0001	0.0252739	0.0553105	0.0597863	0.0585196
K16366	endothelin-1	ko04066, ko04668, ko04916, ko04926, ko04933, ko05418		1e-05	0.000101	0	2.43708e-07	8.27621e-06	0
K07694	two-component system, NarL family, vancomycin resistance associated response regulator VraR	ko02020	M00480	1e-05	0.000101	0.0199459	0.0409574	0.0430885	0.0418164
K06604	flagellar rod protein FlaI			1e-05	0.000101	1.81592e-07	8.39516e-08	1.66767e-07	6.30192e-07
K06943	nucleolar GTP-binding protein	ko03008		1e-05	0.000101	0.0245597	0.0392537	0.0379099	0.0359337
K00524	ribonucleotide reductase, class II	ko00230, ko00240, ko01100	M00053	1e-05	0.000101	0.0218476	0.0332352	0.037642	0.0346094
K19231	fibronectin-binding autotransporter adhesin			1e-05	0.000101	0.00915546	0.00759855	0.00493001	0.00317174
K04760	transcription elongation factor GreB			1e-05	0.000102	0.00540008	0.0065239	0.00415355	0.00404472
K08158	MFS transporter, DHA1 family, multidrug resistance protein			1e-05	0.000102	8.09135e-06	1.93976e-06	9.58138e-07	6.21178e-06
K05746	enabled	ko04360, ko04810		1e-05	0.000102	0.013878	0.0212505	0.0251361	0.0250987
K09588	cytochrome P450 family 90 subfamily A polypeptide 1	ko00905, ko01110	M00371	1.1e-05	0.000102	0.000319898	0.000237918	0.000567097	0.000146436
K03142	transcription initiation factor TFIIH subunit 2	ko03022, ko03420, ko05203	M00290	1.1e-05	0.000102	0.0140438	0.02075	0.0199553	0.0185332
K01699	propanediol dehydratase large subunit	ko00640		1.1e-05	0.000103	0.0331462	0.0460475	0.0439994	0.0443491
K15216	RNA polymerase I-specific transcription initiation factor RRN3			1.1e-05	0.000104	0.0107044	0.017621	0.0170289	0.0154755
K18852	D-amino-acid N-acetyltransferase	ko00360		1.1e-05	0.000104	0.00184185	0.00109618	0.000832675	0.00174559
K19272	aminoglycoside 3'-phosphotransferase I			1.1e-05	0.000105	1.96586e-05	9.11795e-06	2.64989e-06	2.33147e-06
K13587	two-component system, cell cycle sensor histidine kinase and response regulator CckA	ko02020, ko04112	M00512	1.1e-05	0.000105	0.00749204	0.002691	0.00235796	0.00210529
K02223	circadian locomoter output cycles kaput protein	ko04710, ko04711, ko04728, ko05168		1.1e-05	0.000105	0.007198	0.0133401	0.0132098	0.011992
K06986	uncharacterized protein			1.1e-05	0.000105	0.00844848	0.0130617	0.0104583	0.00809936
K09139	uncharacterized protein			1.1e-05	0.000105	3.08325e-05	0.000148593	0.000141008	7.85887e-05
K02902	large subunit ribosomal protein L28	ko03010	M00178	1.1e-05	0.000105	0.0264065	0.0217657	0.0185004	0.0207644
K07474	phage terminase small subunit			1.1e-05	0.000105	0.000230259	0.000336798	0.000365403	0.000113624
K02676	type IV pilus assembly protein PilZ			1.1e-05	0.000105	0.022191	0.0294057	0.0282687	0.027253
K16368	diacylglycerol kinase (CTP)	ko00564, ko01100, ko01110		1.1e-05	0.000105	6.2534e-05	0.00016977	0.00016284	0.000117915
K13366	polyamine oxidase	ko00330, ko00410, ko01100		1.1e-05	0.000105	0.000636964	0.00258089	0.00134873	0.000718141
K09705	uncharacterized protein			1.1e-05	0.000105	0.00775903	0.00317098	0.00222598	0.00333374
K01465	dihydroorotase	ko00240, ko01100	M00051, M00051	1.1e-05	0.000106	0.0339986	0.023646	0.024031	0.0256689
K10743	ribonuclease H2 subunit A	ko03030		1.1e-05	0.000106	9.26936e-06	6.72189e-06	8.72024e-06	1.40047e-06
K22445	4,4'-diapolycopenoate synthase			1.1e-05	0.000107	0.00456802	0.00285086	0.00197155	0.00429054
K14190	GDP-L-galactose phosphorylase	ko00053, ko01100, ko01110	M00114	1.1e-05	0.000107	0.00491576	0.0105442	0.0111267	0.0106336
K08141	MFS transporter, SP family, general alpha glucoside:H+ symporter			1.1e-05	0.000107	0.00555479	0.000292421	0.000222498	0.000520905
K19076	CRISPR-associated protein Cmr2			1.1e-05	0.000107	0.0126115	0.00192486	0.0046283	0.00439913
K11914	sigma-54 dependent transcriptional regulator			1.1e-05	0.000108	0.0049367	0.00996745	0.0104345	0.0103444
K21970	5-methylcytosine rRNA methyltransferase NSUN4			1.1e-05	0.000108	3.21324e-05	0.000150629	0.000142366	7.51038e-05
K04024	ethanolamine utilization protein EutJ			1.1e-05	0.000109	4.03848e-05	0.000140262	6.1897e-05	5.23516e-05
K04075	tRNA(Ile)-lysidine synthase			1.2e-05	0.00011	0.0309416	0.0242371	0.023819	0.0251642
K16648	arabinofuranan 3-O-arabinosyltransferase	ko00571, ko00572		1.2e-05	0.00011	0.00807466	0.0134418	0.0142886	0.0129483
K19354	heptose III glucuronosyltransferase			1.2e-05	0.000111	0.0195535	0.00449253	0.00668337	0.00785085
K17328	xylobiose transport system permease protein	ko02010	M00619	1.2e-05	0.000111	5.18024e-05	1.92896e-05	3.90145e-05	5.41399e-05
K00586	diphthine methyl ester synthase			1.2e-05	0.000111	2.83184e-05	2.81395e-05	5.53796e-06	1.58519e-05
K06217	phosphate starvation-inducible protein PhoH and related proteins			1.2e-05	0.000111	0.0238087	0.018709	0.0185894	0.0204949
K20720	reticulon-4	ko05010		1.2e-05	0.000111	2.77592e-06	1.67604e-08	0	8.90164e-08
K06208	chorismate mutase	ko00400, ko01100, ko01110, ko01130, ko01230	M00024, M00025	1.2e-05	0.000111	0.0128191	0.00606518	0.00770919	0.0104013
K00821	acetylornithine/N-succinyldiaminopimelate aminotransferase	ko00220, ko00300, ko01100, ko01110, ko01120, ko01130, ko01210, ko01230	M00016, M00028, M00845	1.2e-05	0.000112	0.0240789	0.0192619	0.0181966	0.0205566
K15983	3-ketosteroid 9alpha-monooxygenase subunit B	ko00984, ko01100, ko01120		1.2e-05	0.000113	0.000458691	0.000593763	0.000299838	0.000245469
K02530	DeoR family transcriptional regulator, lactose phosphotransferase system repressor			1.2e-05	0.000113	0.000795047	0.000495035	0.000314681	0.00098811
K03741	arsenate reductase			1.2e-05	0.000113	0.0293271	0.0251584	0.0222704	0.0230971
K19607	X-linked retinitis pigmentosa GTPase regulator			1.2e-05	0.000113	0.00722467	0.00197606	0.00194536	0.00186462
K20550	prosolanapyrone-II oxidase / prosolanapyrone-III cycloisomerase			1.2e-05	0.000113	3.63187e-06	8.448e-06	4.32829e-06	1.12544e-06
K11292	transcription elongation factor SPT6			1.2e-05	0.000113	0.00410988	0.00884673	0.0097863	0.00930083
K04115	benzoyl-CoA reductase subunit D	ko00362, ko01100, ko01120, ko01220	M00541	1.2e-05	0.000113	0.00801545	0.0125062	0.0132668	0.0128729
K08094	6-phospho-3-hexuloisomerase	ko00030, ko00680, ko01100, ko01120, ko01200, ko01230	M00345, M00580	1.2e-05	0.000114	0.0152469	0.0114366	0.00770862	0.00811557
K03790	[ribosomal protein S5]-alanine N-acetyltransferase			1.2e-05	0.000114	0.0871705	0.0961639	0.102573	0.103426
K02261	cytochrome c oxidase subunit 2	ko00190, ko01100, ko04260, ko04714, ko04932, ko05010, ko05012, ko05016	M00154	1.2e-05	0.000114	0.00316749	0.00388874	0.00392356	0.00255258
K02846	N-methyl-L-tryptophan oxidase			1.2e-05	0.000114	0.00635854	0.0107827	0.00953652	0.00615008
K12253	5-guanidino-2-oxopentanoate decarboxylase	ko00330, ko01100		1.2e-05	0.000114	0.000166983	0.000289085	0.000125908	0.000303566
K18675	N,N'-diacetylchitobiose phosphorylase	ko00520		1.2e-05	0.000115	5.18572e-05	3.11145e-05	1.91356e-05	7.5277e-05
K22396	xylonate dehydratase	ko00040		1.2e-05	0.000115	0.00052235	0.00056784	0.000322018	0.000194063
K09190	uncharacterized protein			1.2e-05	0.000115	0.000805842	0.00051786	0.000200879	0.000550736
K06949	ribosome biogenesis GTPase / thiamine phosphate phosphatase	ko00730, ko01100		1.2e-05	0.000116	0.0327738	0.0282813	0.0254677	0.027253
K08829	male germ cell-associated kinase			1.2e-05	0.000116	1.2455e-05	2.50034e-05	5.61754e-06	6.72831e-07
K18649	inositol-phosphate phosphatase / L-galactose 1-phosphate phosphatase / histidinol-phosphatase	ko00053, ko00340, ko00562, ko01100, ko01110, ko01230, ko04070	M00026, M00114, M00131	1.2e-05	0.000117	0.00393963	0.00635836	0.00711687	0.00633523
K19334	biofilm protein TabA			1.2e-05	0.000117	0.000554568	0.000775939	0.000377864	0.000435543
K09685	purine operon repressor			1.3e-05	0.000117	0.00274505	0.00213748	0.00120933	0.00156994
K05710	3-phenylpropionate/trans-cinnamate dioxygenase ferredoxin component	ko00360, ko01120, ko01220	M00545	1.3e-05	0.000117	0.00959841	0.00726969	0.00565141	0.00930171
K00065	2-dehydro-3-deoxy-D-gluconate 5-dehydrogenase	ko00040		1.3e-05	0.000118	0.0252495	0.0198012	0.0178669	0.0183924
K05363	serine/alanine adding enzyme	ko00550, ko01100		1.3e-05	0.000118	0.0234154	0.0348402	0.0358117	0.0364934
K06968	23S rRNA (cytidine2498-2'-O)-methyltransferase			1.3e-05	0.000118	0.00522176	0.0153909	0.0118115	0.00920561
K09008	NADH dehydrogenase [ubiquinone] 1 alpha subcomplex assembly factor 3	ko04714		1.3e-05	0.000118	0.0272261	0.0408557	0.0386031	0.0364598
K15061	OH-DDVA oxygenase	ko00627, ko01120		1.3e-05	0.000118	0.000152537	0.00160593	0.00137529	0.000532767
K07609	nestin			1.3e-05	0.000118	0.00151576	0.00328075	0.0032175	0.00280327
K14351	arylacetamide deacetylase-like 3/4			1.3e-05	0.000118	7.05621e-05	0.000122354	8.18871e-05	2.99279e-05
K12531	ATP-binding cassette, subfamily B, bacterial RtxE	ko02020	M00326	1.3e-05	0.000118	0.000587071	0.000607951	0.000776211	0.000295616
K00111	glycerol-3-phosphate dehydrogenase	ko00564, ko01110		1.3e-05	0.000118	0.0311939	0.0241157	0.0204263	0.0244932
K07610	desmin	ko05410, ko05412, ko05414		1.3e-05	0.000118	0.000137539	0.00156832	0.00135761	0.000518585
K01191	alpha-mannosidase	ko00511		1.3e-05	0.000119	0.0139572	0.00893963	0.0105057	0.0113522
K10400	kinesin family member 15			1.3e-05	0.000119	0.000327327	0.000515222	0.000146664	0.00013491
K16421	4-hydroxymandelate synthase	ko00261, ko01055, ko01130		1.3e-05	0.000119	5.75659e-06	2.35166e-06	1.06974e-06	1.40467e-06
K11560	kinetochore protein Mis13/DSN1			1.3e-05	0.000119	0.018889	0.0275146	0.0287022	0.027261
K02067	phospholipid/cholesterol/gamma-HCH transport system substrate-binding protein	ko02010	M00210, M00669, M00670	1.3e-05	0.000119	0.0299081	0.0263279	0.0211404	0.0205302
K01414	oligopeptidase A			1.3e-05	0.000119	0.0721623	0.102898	0.0982036	0.0996398
K06251	vitronectin	ko04151, ko04510, ko04512, ko04610, ko05165, ko05205		1.3e-05	0.000119	3.53901e-06	1.46906e-05	3.67633e-06	2.07044e-06
K00123	formate dehydrogenase major subunit	ko00630, ko00680, ko01100, ko01120, ko01200		1.3e-05	0.00012	0.0322909	0.0298275	0.0248924	0.0275641
K10370	tropomodulin			1.3e-05	0.00012	1.21364e-05	2.31369e-05	5.14565e-06	3.19789e-07
K02601	transcriptional antiterminator NusG			1.3e-05	0.00012	0.0341065	0.0271629	0.0239746	0.0281167
K15075	DNA repair/transcription protein MET18/MMS19			1.3e-05	0.00012	4.89942e-06	1.78391e-05	2.60482e-05	1.8121e-05
K02152	V-type H+-transporting ATPase subunit G	ko00190, ko01100, ko04145, ko04150, ko04721, ko04966, ko05110, ko05120, ko05165, ko05323	M00160	1.3e-05	0.00012	0.00748062	0.00582274	0.00439722	0.00445537
K18958	WhiB family transcriptional regulator, redox-sensing transcriptional regulator			1.3e-05	0.00012	0.00594449	0.00386302	0.00239543	0.00546248
K15857	CDP-3, 6-dideoxy-D-glycero-D-glycero-4-hexulose-5-epimerase	ko00520		1.3e-05	0.00012	0.00011963	0.000279738	0.000469971	0.000302009
K21949	N-(2-amino-2-carboxyethyl)-L-glutamate synthase			1.3e-05	0.000121	0.000259023	0.000457648	0.000309387	0.000178756
K00227	Delta7-sterol 5-desaturase	ko00100, ko01100, ko01110, ko01130	M00101, M00102	1.3e-05	0.000121	0.00332681	0.00419919	0.00649014	0.00535045
K17830	digeranylgeranylglycerophospholipid reductase	ko00564		1.3e-05	0.000121	0.00714525	0.00218416	0.0022449	0.00220581
K20508	olivetolic acid cyclase	ko00999		1.3e-05	0.000121	0.000454907	0.000343924	0.000277088	0.000180957
K06091	MAGUK p55 subfamily member 5	ko04390, ko04391, ko04530, ko05165		1.3e-05	0.000121	0.00665931	0.0145836	0.0117849	0.00836916
K14372	cytochrome P450 hydroxylase	ko00522, ko01052, ko01130	M00777	1.3e-05	0.000122	3.80705e-05	2.9234e-05	1.46213e-05	1.08367e-05
K15192	TATA-binding protein-associated factor			1.3e-05	0.000122	0.00113677	0.002396	0.00296286	0.00310069
K18129	TetR/AcrR family transcriptional regulator, mexXY operon repressor	ko01501	M00643	1.3e-05	0.000122	8.32497e-05	5.91202e-05	1.41609e-05	8.80837e-05
K00261	glutamate dehydrogenase (NAD(P)+)	ko00220, ko00250, ko00471, ko00910, ko01100, ko01120, ko01200, ko04217, ko04964	M00740	1.3e-05	0.000122	0.115659	0.0987484	0.0795604	0.0930116
K16867	NUDT16-like protein 1	ko05205		1.4e-05	0.000123	0.000354437	0.00022534	0.000557785	0.000135131
K03252	translation initiation factor 3 subunit C	ko03013		1.4e-05	0.000123	0.00019494	0.000128548	4.89613e-05	5.64857e-05
K15878	rieske iron-sulfur protein			1.4e-05	0.000125	0.000163972	0.000125502	9.70398e-05	7.20687e-05
K07074	uncharacterized protein			1.4e-05	0.000125	0.0086252	0.0030671	0.0051737	0.00374307
K06409	stage V sporulation protein B			1.4e-05	0.000125	0.00601901	0.000675262	0.00064627	0.00128105
K02986	small subunit ribosomal protein S4	ko03010	M00178, M00179	1.4e-05	0.000125	0.029753	0.0180987	0.0187853	0.0205637
K03911	antithrombin III	ko04610		1.4e-05	0.000126	0.0110195	0.016148	0.0169161	0.0155613
K11517	(S)-2-hydroxy-acid oxidase	ko00630, ko01100, ko01110, ko01120, ko01130, ko01200, ko04146	M00532	1.4e-05	0.000126	0.000552566	0.0004308	0.00025851	0.000203429
K21971	methyltransferase NSUN6			1.4e-05	0.000127	3.5306e-06	7.60886e-06	6.00398e-07	1.23048e-07
K12713	decarbamoylnovobiocin carbamoyltransferase	ko00401, ko01130		1.4e-05	0.000128	0.0230384	0.0371689	0.0391395	0.0376985
K01091	phosphoglycolate phosphatase	ko00630, ko01100, ko01110, ko01130		1.4e-05	0.000128	0.0805724	0.0856367	0.0923216	0.0837929
K09735	uncharacterized protein			1.4e-05	0.000129	0.00299888	0.00878989	0.00923287	0.00868106
K08131	collagen, type IX, alpha	ko04151, ko04510, ko04512, ko04974, ko05165		1.4e-05	0.000129	0.000178141	0.000334886	0.000185722	0.000154069
K21831	cholinesterase			1.4e-05	0.000129	4.11153e-05	0.000161863	8.57219e-05	7.97125e-05
K08180	MFS transporter, MCP family, solute carrier family 16 (monocarboxylic acid transporters), member 3	ko05230		1.4e-05	0.000129	0.0107041	0.0183622	0.0177737	0.0165659
K11433	histone-lysine N-methyltransferase SETMAR	ko00310		1.4e-05	0.000129	0.00550945	0.0101305	0.00808369	0.00753569
K12345	3-oxo-5-alpha-steroid 4-dehydrogenase 3	ko00140		1.4e-05	0.000129	0	1.02545e-06	2.28411e-07	7.31782e-08
K00812	aspartate aminotransferase	ko00220, ko00250, ko00270, ko00330, ko00350, ko00360, ko00400, ko00401, ko00950, ko00960, ko01100, ko01110, ko01130, ko01210, ko01230		1.4e-05	0.000129	0.0284162	0.0211065	0.0194536	0.0209634
K21779	2-methyl-3-n-amyl-dihydropyrrolel dehydrogenase	ko00333, ko01130	M00837	1.4e-05	0.000129	5.6431e-05	0.000128093	0.000117156	9.49437e-05
K12506	2-C-methyl-D-erythritol 4-phosphate cytidylyltransferase / 2-C-methyl-D-erythritol 2,4-cyclodiphosphate synthase	ko00900, ko01100, ko01110, ko01130	M00096, M00096	1.4e-05	0.000129	0.00738563	0.00595411	0.00444125	0.00764941
K02935	large subunit ribosomal protein L7/L12	ko03010	M00178	1.4e-05	0.00013	0.0294233	0.0176432	0.0186461	0.0195571
K15529	ADP-ribose 1''-phosphate phosphatase			1.4e-05	0.00013	0.0024436	0.00653268	0.00533283	0.00316434
K07273	lysozyme			1.5e-05	0.00013	0.0243023	0.0165939	0.0146657	0.0152786
K03635	molybdopterin synthase catalytic subunit	ko00790, ko01100, ko04122		1.5e-05	0.00013	0.0360984	0.0411973	0.0394752	0.0371518
K11071	spermidine/putrescine transport system permease protein	ko02010	M00299	1.5e-05	0.00013	0.0194209	0.00723964	0.00742696	0.00928117
K09733	(5-formylfuran-3-yl)methyl phosphate synthase	ko00680		1.5e-05	0.000132	0.00314224	0.00891112	0.00937439	0.00864163
K03530	DNA-binding protein HU-beta			1.5e-05	0.000132	0.0375719	0.0210421	0.0235211	0.0231063
K10061	C-type lectin superfamily 4 member G			1.5e-05	0.000132	2.53749e-05	1.62843e-05	8.21946e-06	9.41056e-06
K04781	salicylate synthetase	ko01053, ko01110, ko01130		1.5e-05	0.000132	8.4317e-05	0.000104631	2.39202e-05	4.94029e-05
K15884	bifunctional aromatase (cyclase/dehydratase)	ko01056, ko01130	M00778	1.5e-05	0.000132	1.41164e-05	4.18844e-06	2.00397e-05	3.33643e-05
K02282	pilus assembly protein CpaE			1.5e-05	0.000132	0.00488248	0.0115367	0.0125252	0.0124704
K10160	toll-like receptor 4	ko04064, ko04066, ko04145, ko04151, ko04217, ko04620, ko04621, ko05130, ko05132, ko05133, ko05134, ko05140, ko05142, ko05144, ko05145, ko05146, ko05152, ko05161, ko05162, ko05164, ko05170, ko05205, ko05321, ko05323	M00686	1.5e-05	0.000134	0.000710454	0.00195687	0.00180165	0.00112266
K21310	methanethiol S-methyltransferase	ko00920		1.5e-05	0.000134	0.000253336	0.000543418	0.000228897	0.000247718
K08485	phosphocarrier protein NPr	ko02060		1.5e-05	0.000134	0.000300228	0.00029332	0.000157652	0.000107119
K07000	uncharacterized protein			1.5e-05	0.000134	0.0336559	0.0279846	0.0259577	0.0272032
K07611	lamin B	ko04210, ko04214		1.5e-05	0.000134	0.00145983	0.000889164	0.000645887	0.000701969
K14652	3,4-dihydroxy 2-butanone 4-phosphate synthase / GTP cyclohydrolase II	ko00740, ko00790, ko01100, ko01110	M00125, M00125, M00840	1.5e-05	0.000134	0.020907	0.0158631	0.0141428	0.0157904
K11308	histone acetyltransferase MYST1			1.5e-05	0.000134	6.16245e-07	2.38918e-06	4.93396e-07	2.41165e-07
K08132	collagen, type XII, alpha	ko04974		1.5e-05	0.000134	0.000178253	0.000333352	0.000534799	0.000379127
K07747	beta-site APP-cleaving enzyme 2 (memapsin 1)	ko05010		1.5e-05	0.000135	0.0114752	0.0168058	0.0147348	0.0120877
K02173	putative kinase			1.5e-05	0.000136	0.00780706	0.0174685	0.0186369	0.018732
K07359	calcium/calmodulin-dependent protein kinase kinase 2	ko04140, ko04152, ko04211, ko04920, ko04921, ko05034		1.5e-05	0.000136	1.534e-05	2.67934e-05	8.56105e-06	1.63916e-06
K01585	arginine decarboxylase	ko00330, ko01100	M00133	1.5e-05	0.000136	0.0188828	0.00857514	0.0135464	0.0144498
K11201	PTS system, fructose-specific IIA-like component		M00306	1.5e-05	0.000136	4.25338e-05	0.000164801	8.78365e-05	5.73129e-05
K22502	lycopene beta-cyclase	ko00906, ko01100, ko01110		1.5e-05	0.000137	0.00566462	0.0035595	0.00226458	0.00548091
K12294	two-component system, LytTR family, sensor histidine kinase ComD	ko02020, ko02024	M00496	1.6e-05	0.000137	1.12159e-05	1.42032e-05	2.48682e-07	1.68427e-07
K04162	5-hydroxytryptamine receptor 6	ko04020, ko04024, ko04080, ko04726		1.6e-05	0.000137	4.08082e-05	2.50116e-05	6.31965e-05	4.01097e-05
K04647	huntingtin-associated protein 1	ko04727, ko05016		1.6e-05	0.000137	0.000536537	0.00022504	0.000123837	0.000272363
K13274	cell wall-associated protease			1.6e-05	0.000138	0.00742921	0.01053	0.0121511	0.0119269
K03391	pentachlorophenol monooxygenase	ko00361, ko00364, ko01100, ko01120		1.6e-05	0.000138	0.0111866	0.0188223	0.0169261	0.0157132
K02278	prepilin peptidase CpaA			1.6e-05	0.000138	0.00696838	0.0161146	0.0160396	0.0177467
K07325	archaeal flagellin FlaB			1.6e-05	0.000138	0.0125995	0.0174152	0.0181504	0.0172176
K08738	cytochrome c	ko01524, ko02020, ko04115, ko04210, ko04214, ko04215, ko04932, ko05010, ko05012, ko05014, ko05016, ko05134, ko05145, ko05152, ko05161, ko05163, ko05164, ko05167, ko05168, ko05170, ko05200, ko05210, ko05222, ko05416		1.6e-05	0.000138	0.0221765	0.0221564	0.0158152	0.0175893
K10408	dynein heavy chain, axonemal	ko05016		1.6e-05	0.000138	0.000894648	0.000624447	0.000455296	0.000451177
K09000	CRISPR-associated protein Cmr4			1.6e-05	0.000138	0.0123945	0.00186628	0.00452948	0.00415024
K12138	hydrogenase-4 component C			1.6e-05	0.000138	0.000403995	0.000618307	0.000266475	0.000339782
K06901	putative MFS transporter, AGZA family, xanthine/uracil permease			1.6e-05	0.000138	0.0140317	0.00659865	0.00679838	0.00866812
K03496	chromosome partitioning protein			1.6e-05	0.000138	0.0821	0.0414896	0.0532933	0.0527065
K21125	mucin-5AC	ko04657		1.6e-05	0.000139	0.00721628	0.00185509	0.00152216	0.00201991
K12422	long chain fatty acid CoA ligase FadD10			1.6e-05	0.00014	4.64655e-05	4.32003e-05	1.4743e-05	1.2136e-05
K21260	calicheamicin 4-deoxy-4-thio-alpha-D-digitoxosyltransferase	ko01059, ko01130	M00833	1.6e-05	0.00014	1.26792e-05	8.70592e-06	1.95612e-06	4.85188e-06
K00329	NADH dehydrogenase	ko00190		1.6e-05	0.000141	0.021996	0.0120344	0.0116093	0.0116024
K11808	phosphoribosylaminoimidazole carboxylase	ko00230, ko01100, ko01110	M00048	1.6e-05	0.000141	0.0151102	0.0308475	0.030618	0.0295944
K06047	tubulin---tyrosine ligase			1.6e-05	0.000141	5.61242e-05	5.6446e-05	7.16589e-05	2.01483e-05
K00995	CDP-diacylglycerol---glycerol-3-phosphate 3-phosphatidyltransferase	ko00564, ko01100		1.6e-05	0.000141	0.041342	0.0343599	0.0292825	0.0376537
K06149	universal stress protein A			1.6e-05	0.000142	0.018544	0.0131431	0.0136194	0.0125949
K09663	beta-1,6-N-acetylglucosaminyltransferase 4	ko00512, ko01100	M00056	1.6e-05	0.000142	0.0037278	0.00907081	0.0094588	0.00953319
K18079	PTEN homologous phosphatase			1.6e-05	0.000142	0.00380808	0.00899537	0.00952239	0.00939523
K04520	amyloid beta A4 protein	ko04726, ko05010		1.6e-05	0.000142	0.00486886	0.00841081	0.00796937	0.00690172
K20158	pseudooxynicotine oxidase	ko00760, ko01120	M00811	1.6e-05	0.000143	6.17328e-06	1.25505e-05	1.9126e-06	2.63489e-06
K07783	MFS transporter, OPA family, sugar phosphate sensor protein UhpC	ko02020		1.6e-05	0.000143	0.00114519	0.00120289	0.000999018	0.000417331
K08836	STE20-like kinase	ko04114		1.7e-05	0.000143	1.63846e-05	9.83607e-06	3.77099e-06	5.32574e-06
K18472	acetyl-CoA/propionyl-CoA carboxylase carboxyl transferase subunit	ko00061, ko00280, ko00620, ko00630, ko00640, ko01100, ko01110, ko01120, ko01130, ko01200, ko01212	M00082, M00741	1.7e-05	0.000144	0.00357099	0.00217147	0.0012369	0.00374589
K09758	aspartate 4-decarboxylase	ko00250, ko00270, ko01100, ko01230		1.7e-05	0.000144	0.000708617	0.00209317	0.0017333	0.00119146
K11130	H/ACA ribonucleoprotein complex subunit 3	ko03008	M00425	1.7e-05	0.000144	4.70037e-05	8.14399e-05	1.42953e-05	8.23845e-05
K00491	nitric-oxide synthase, bacterial	ko00220, ko00330, ko01100, ko01110		1.7e-05	0.000144	0.0065451	0.010706	0.0108881	0.0116507
K01744	aspartate ammonia-lyase	ko00250, ko01100		1.7e-05	0.000145	0.0246956	0.0319671	0.0299995	0.0278695
K15224	bromodomain adjacent to zinc finger domain protein 2A			1.7e-05	0.000145	0.00379306	0.00992944	0.0118432	0.0107713
K14761	ribosome-associated protein			1.7e-05	0.000145	0.0129512	0.0021791	0.004058	0.00358562
K01295	glutamate carboxypeptidase			1.7e-05	0.000145	0.00710564	0.0054806	0.00401467	0.00728872
K15473	effector protein SdeA	ko05134		1.7e-05	0.000145	6.14948e-05	5.76422e-05	7.89288e-05	2.08965e-05
K09891	uncharacterized protein			1.7e-05	0.000146	0.00471475	0.00992471	0.0106691	0.0106708
K18816	aminoglycoside 6'-N-acetyltransferase I			1.7e-05	0.000146	0.00105187	0.00153883	0.00388315	0.00235468
K00570	phosphatidylethanolamine/phosphatidyl-N-methylethanolamine N-methyltransferase	ko00564, ko01100, ko01110	M00091	1.7e-05	0.000146	0.0270304	0.0214776	0.0213568	0.0203464
K20190	Hermansky-Pudlak syndrome 3 protein			1.7e-05	0.000146	0.00565114	0.00035293	0.000289157	0.000686738
K13210	far upstream element-binding protein			1.7e-05	0.000146	0.00276412	0.00194609	0.000954368	0.0013815
K01920	glutathione synthase	ko00270, ko00480, ko01100	M00118	1.7e-05	0.000146	0.0218659	0.0156541	0.0145623	0.0149238
K12693	strictosidine beta-D-glucosidase	ko00901, ko01100, ko01110		1.7e-05	0.000146	0.000218834	0.000115086	0.000176068	0.000344748
K18555	fluoroquinolone resistance protein		M00729	1.7e-05	0.000147	0.00639301	0.000788353	0.0010018	0.00147436
K09961	uncharacterized protein			1.7e-05	0.000147	0.00013445	6.132e-05	9.07712e-05	3.10404e-05
K13258	2-hydroxyisoflavanone dehydratase	ko00943, ko01110		1.7e-05	0.000147	0.000343356	0.000243164	0.000156565	0.000156206
K15560	protein NRD1			1.7e-05	0.000147	0.00280897	0.00227601	0.00103266	0.00155427
K03486	GntR family transcriptional regulator, trehalose operon transcriptional repressor			1.7e-05	0.000147	0.0798965	0.117323	0.116117	0.108437
K19919	cysteine-rich secretory protein			1.7e-05	0.000147	2.37136e-05	4.74039e-05	8.89325e-05	3.10088e-05
K21302	phosphatidylinositol-3-phosphatase	ko00562, ko01100, ko05152		1.7e-05	0.000147	0.000299944	0.000213417	0.00010368	0.000103665
K14267	N-succinyldiaminopimelate aminotransferase	ko00300, ko01100, ko01120, ko01230	M00016	1.7e-05	0.000147	0.0110654	0.0256308	0.0278762	0.0269124
K09818	manganese/iron transport system substrate-binding protein		M00243	1.7e-05	0.000147	0.00519518	0.00802691	0.010386	0.00895532
K21457	phenylpyruvate C(3)-methyltransferase			1.7e-05	0.000147	1.80574e-05	7.16982e-06	5.36645e-06	2.21063e-06
K07444	putative N6-adenine-specific DNA methylase			1.7e-05	0.000147	0.0809845	0.112963	0.122935	0.121291
K00526	ribonucleoside-diphosphate reductase beta chain	ko00230, ko00240, ko01100	M00053	1.7e-05	0.000147	0.0510238	0.0356001	0.0322446	0.0355556
K11070	spermidine/putrescine transport system permease protein	ko02010	M00299	1.7e-05	0.000148	0.0187759	0.00694307	0.00704174	0.00881616
K17335	nuclear factor of activated T-cells 5			1.7e-05	0.000148	0.00018452	0.000151857	0.000103084	0.000116484
K14974	6-hydroxynicotinate 3-monooxygenase	ko00760, ko01120	M00622	1.7e-05	0.000148	0.00559012	0.000357811	0.000249571	0.000551896
K07789	multidrug efflux pump	ko02020	M00648	1.7e-05	0.000149	0.00509566	0.00683438	0.00989207	0.00911886
K00518	nickel superoxide dismutase			1.8e-05	0.00015	0.00838784	0.00723372	0.00557211	0.0079199
K13103	tuftelin-interacting protein 11			1.8e-05	0.000152	0.000320614	0.000208144	0.000534705	0.000131994
K11854	ubiquitin carboxyl-terminal hydrolase 35/38			1.8e-05	0.000152	0.000483907	0.000627437	0.000698077	0.000187079
K20341	immunity protein	ko02024		1.8e-05	0.000153	2.32925e-06	6.67975e-06	3.30774e-07	1.77475e-07
K16903	L-tryptophan---pyruvate aminotransferase	ko00380, ko01100		1.8e-05	0.000153	0.000292026	0.000206494	0.000547142	0.000128862
K07014	uncharacterized protein			1.8e-05	0.000153	0.013237	0.0346225	0.0382532	0.0349094
K06957	tRNA(Met) cytidine acetyltransferase			1.8e-05	0.000154	0.0531922	0.0921451	0.0834451	0.074689
K10458	kelch-like protein 21			1.8e-05	0.000154	2.79075e-05	8.09122e-06	2.70677e-05	4.4521e-05
K06346	spoIIIJ-associated protein			1.8e-05	0.000154	0.0134636	0.00669768	0.00802711	0.0104893
K10682	two-component system, OmpR family, response regulator SaeR	ko02020	M00468	1.8e-05	0.000154	0.000184231	0.0015725	0.00136465	0.000539013
K15639	PHYB activation tagged suppressor 1	ko00905		1.8e-05	0.000154	0.00142177	0.00285631	0.00274312	0.00184229
K15994	demethyllactenocin mycarosyltransferase	ko00522, ko01052, ko01130	M00773	1.8e-05	0.000155	0.000292133	0.000207126	0.000547506	0.000129248
K12218	intracellular multiplication protein IcmP			1.8e-05	0.000155	0.0051192	0.00835337	0.00987503	0.00947876
K04740	calpain-12			1.8e-05	0.000155	0.000204918	0.000315566	0.000537476	0.000447651
K11838	ubiquitin carboxyl-terminal hydrolase 7	ko04068, ko05168, ko05169, ko05203		1.8e-05	0.000156	1.21364e-05	2.3068e-05	5.13011e-06	3.53947e-07
K18703	succinate---hydroxymethylglutarate CoA-transferase			1.9e-05	0.000156	0.00557684	0.00411377	0.00257308	0.00367709
K14950	manganese-transporting P-type ATPase			1.9e-05	0.000156	0.000592653	0.000421517	0.000259839	0.000342554
K04023	ethanolamine transporter			1.9e-05	0.000157	0.0100399	0.0210484	0.0217424	0.0214455
K01194	alpha,alpha-trehalase	ko00500, ko01100		1.9e-05	0.000157	0.00842701	0.0111697	0.00887751	0.0073571
K09007	GTP cyclohydrolase IB	ko00790, ko01100	M00126	1.9e-05	0.000157	0.0033715	0.00421132	0.00281196	0.00266591
K12092	cag pathogenicity island protein 7	ko05120	M00564	1.9e-05	0.000157	0.00174532	0.00336033	0.00291258	0.00211666
K21471	peptidoglycan DL-endopeptidase CwlO			1.9e-05	0.000158	0.0752511	0.0412991	0.046677	0.0515911
K09943	uncharacterized protein			1.9e-05	0.000159	0.000282916	0.000491229	0.000134648	0.000216201
K12683	serum resistance protein	ko05133		1.9e-05	0.00016	0.00257261	0.00180662	0.000814724	0.00133286
K04783	yersiniabactin salicyl-AMP ligase	ko01053		1.9e-05	0.00016	2.87906e-05	3.07662e-05	1.34053e-05	1.64945e-05
K00785	beta-galactosamide-alpha-2,3-sialyltransferase			1.9e-05	0.00016	0.0406428	0.0570584	0.0572344	0.0567481
K03884	NADH-ubiquinone oxidoreductase chain 6	ko00190, ko01100, ko04714, ko04723, ko05012	M00142	1.9e-05	0.00016	0.0917007	0.12202	0.108328	0.100974
K09036	transcription factor MAFB	ko04928		1.9e-05	0.00016	0.000343978	0.000192324	0.000105225	0.000236538
K07067	diadenylate cyclase			1.9e-05	0.00016	0.0818273	0.116643	0.104581	0.0929564
K04735	transcription factor p65	ko01523, ko04010, ko04014, ko04024, ko04062, ko04064, ko04066, ko04071, ko04137, ko04151, ko04210, ko04211, ko04218, ko04380, ko04620, ko04621, ko04622, ko04623, ko04625, ko04657, ko04658, ko04659, ko04660, ko04662, ko04668, ko04722, ko04917, ko04920, ko04926, ko04931, ko04932, ko04933, ko05030, ko05120, ko05131, ko05132, ko05133, ko05134, ko05140, ko05142, ko05145, ko05146, ko05152, ko05160, ko0…	M00686	1.9e-05	0.00016	0.0266106	0.0378065	0.0383749	0.0354289
K15518	deoxyguanosine kinase	ko00230		1.9e-05	0.00016	0.00168196	0.00148394	0.00110704	0.000809485
K01815	4-deoxy-L-threo-5-hexosulose-uronate ketol-isomerase	ko00040		1.9e-05	0.00016	0.0105081	0.017828	0.0172763	0.0156247
K16880	2-oxoglutaroyl-CoA hydrolase	ko00365, ko01120		1.9e-05	0.00016	0.000318116	0.000255396	9.37052e-05	0.000236173
K01399	pseudolysin	ko01503, ko02024		1.9e-05	0.00016	0.000316098	0.000294909	0.000317069	9.80365e-05
K00504	peptidylglycine monooxygenase			1.9e-05	0.00016	0.00412904	0.00519895	0.00459779	0.00302753
K00619	amino-acid N-acetyltransferase	ko00220, ko01100, ko01110, ko01130, ko01210, ko01230	M00028	1.9e-05	0.000161	0.0124943	0.00533642	0.00629427	0.00777267
K09624	neurotrypsin			1.9e-05	0.000161	0.000673304	0.000502632	0.000869895	0.000300457
K03537	ribonuclease P/MRP protein subunit POP5	ko03008, ko03013		1.9e-05	0.000161	0.0379017	0.0603379	0.0628184	0.0629029
K00244	fumarate reductase flavoprotein subunit	ko00020, ko00190, ko00620, ko00650, ko00720, ko01100, ko01110, ko01120, ko01130, ko01200, ko02020	M00009, M00011, M00150, M00173	1.9e-05	0.000162	0.0237496	0.0299326	0.0270048	0.0269679
K16457	centrosomal protein CEP76			1.9e-05	0.000162	0.00290296	0.00856482	0.00901192	0.00848602
K12268	accessory secretory protein Asp1			2e-05	0.000162	1.33702e-05	1.12139e-05	3.31475e-06	9.37112e-07
K01347	IgA-specific serine endopeptidase			2e-05	0.000162	0.000217646	0.000140394	6.84549e-05	8.62071e-05
K21695	protein AaeX			2e-05	0.000162	3.13637e-05	3.1434e-05	1.3283e-05	1.88616e-05
K06131	cardiolipin synthase A/B	ko00564, ko01100		2e-05	0.000163	0.0186426	0.0153035	0.0115679	0.0133043
K02836	peptide chain release factor 2			2e-05	0.000163	0.0268755	0.0201668	0.0186215	0.0220237
K08618	a disintegrin and metalloproteinase with thrombospondin motifs 2			2e-05	0.000164	0.00280995	0.00926199	0.0093939	0.00833592
K20932	hydrazine synthase subunit	ko00910, ko01120		2e-05	0.000164	0.000198471	0.000167145	8.94015e-05	0.000319053
K16937	thiosulfate dehydrogenase [quinone] large subunit	ko00920, ko01120		2e-05	0.000165	0.00415474	0.00290722	0.00199976	0.0045918
K01510	apyrase	ko00230, ko00240, ko05169		2e-05	0.000165	6.1019e-05	6.67091e-05	8.25234e-05	2.35709e-05
K04626	taste receptor type 1 member 3	ko04742, ko04973		2e-05	0.000165	2.94669e-05	2.10539e-05	1.68399e-05	5.31234e-06
K08266	target of rapamycin complex subunit LST8	ko04136, ko04138, ko04140, ko04150, ko04151, ko04714		2e-05	0.000166	4.44239e-05	0.000154481	0.000110975	5.04308e-05
K03570	rod shape-determining protein MreC			2e-05	0.000166	0.0567414	0.0518696	0.0418601	0.0444091
K04583	glucagon receptor	ko04080, ko04922		2e-05	0.000166	0.00969453	0.015633	0.0177859	0.018567
K02245	competence protein ComGC		M00429	2e-05	0.000168	0.000254287	0.000135525	0.000132929	4.48832e-05
K03340	diaminopimelate dehydrogenase	ko00300, ko01100, ko01110, ko01230	M00526	2e-05	0.000168	0.000274298	0.00041353	0.00012048	0.000124834
K12210	intracellular multiplication protein IcmF			2.1e-05	0.000169	5.69635e-05	6.03784e-05	7.53562e-05	2.09709e-05
K12215	intracellular multiplication protein IcmM			2.1e-05	0.000169	5.69635e-05	6.03784e-05	7.53562e-05	2.09709e-05
K00105	alpha-glycerophosphate oxidase	ko00564, ko01110		2.1e-05	0.000169	0.0030549	0.00235736	0.00118715	0.00167086
K16009	glycosyltransferase OleGII	ko00522, ko01052, ko01130	M00775	2.1e-05	0.000169	1.6799e-06	1.95593e-05	2.00725e-05	3.04657e-06
K08483	phosphotransferase system, enzyme I, PtsI	ko02060		2.1e-05	0.000169	0.00484008	0.00632291	0.00416536	0.00402275
K10020	octopine/nopaline transport system permease protein	ko02010	M00231	2.1e-05	0.000169	6.86644e-05	7.15135e-06	8.12677e-06	3.13924e-05
K01462	peptide deformylase			2.1e-05	0.000169	0.0430085	0.0325514	0.0325098	0.0342216
K16047	3-hydroxy-9,10-secoandrosta-1,3,5(10)-triene-9,17-dione monooxygenase	ko00984, ko01100, ko01120		2.1e-05	0.000169	0.000688062	0.000779357	0.000237428	0.000418713
K10568	endonuclease VIII-like 2	ko03410		2.1e-05	0.00017	0.000300833	0.000218362	0.000583277	0.000146576
K18224	propane 2-monooxygenase small subunit	ko00640		2.1e-05	0.00017	0.0283715	0.0680158	0.0748618	0.0725576
K06169	tRNA-(ms[2]io[6]A)-hydroxylase			2.1e-05	0.00017	0.00949136	0.00444101	0.00699359	0.00657456
K11191	PTS system, N-acetylmuramic acid-specific IIB component	ko00520, ko02060	M00303	2.1e-05	0.00017	0.00658274	0.0167397	0.0176298	0.0154182
K18672	diadenylate cyclase			2.1e-05	0.000171	0.00999269	0.00516773	0.00789087	0.00777381
K21822	8'-apo-carotenoid 13,14-cleaving dioxygenase			2.1e-05	0.000171	1.39504e-05	7.175e-06	3.14967e-06	2.71505e-06
K18289	itaconate CoA-transferase	ko00660		2.1e-05	0.000171	0.00129097	0.00220957	0.0010226	0.00143768
K03658	DNA helicase IV			2.1e-05	0.000172	0.00329512	0.00686767	0.00845628	0.00867237
K13471	disease resistance protein	ko04626		2.1e-05	0.000172	7.03979e-06	6.48456e-06	3.42339e-05	1.45556e-06
K21469	serine-type D-Ala-D-Ala carboxypeptidase	ko00550		2.1e-05	0.000172	0.00396398	0.00312142	0.00245456	0.00250658
K15969	tetracenomycin F1 monooxygenase	ko01057, ko01130	M00783	2.1e-05	0.000173	6.59523e-06	6.13079e-05	3.38077e-05	1.07931e-05
K01647	citrate synthase	ko00020, ko00630, ko01100, ko01110, ko01120, ko01130, ko01200, ko01210, ko01230	M00009, M00010, M00012, M00740	2.1e-05	0.000174	0.0281883	0.0219217	0.0188063	0.0210223
K12278	MSHA biogenesis protein MshG			2.1e-05	0.000174	0.00358834	0.00927112	0.00948467	0.00950696
K17758	ADP-dependent NAD(P)H-hydrate dehydratase			2.1e-05	0.000174	0.0182986	0.0132977	0.012933	0.0144174
K16015	oxidoreductase	ko01051, ko01130		2.1e-05	0.000174	8.00129e-05	5.6517e-05	0.000180675	0.000177251
K03432	proteasome alpha subunit	ko03050	M00342, M00343	2.2e-05	0.000175	0.000747412	0.000627324	0.000370156	0.000275411
K03289	MFS transporter, NHS family, nucleoside permease			2.2e-05	0.000175	0.00481386	0.010767	0.0107237	0.00819292
K01144	exodeoxyribonuclease V			2.2e-05	0.000175	0.014451	0.00963518	0.0102727	0.0084713
K15938	glycosyltransferase	ko01057, ko01130		2.2e-05	0.000175	8.04217e-07	1.9714e-06	1.59254e-07	1.65472e-07
K17744	L-galactose dehydrogenase	ko00053, ko01100, ko01110	M00114	2.2e-05	0.000175	0.000663377	0.000721778	0.000526808	0.000371141
K15293	protein unc-13 A/B/C	ko04721		2.2e-05	0.000175	0.00257665	0.00650555	0.00800458	0.00807355
K06929	uncharacterized protein			2.2e-05	0.000176	0.0154705	0.00949317	0.00795292	0.0116568
K08357	tetrathionate reductase subunit A	ko00920, ko01120, ko02020		2.2e-05	0.000176	5.35429e-05	6.51487e-05	7.13513e-05	0.000182606
K07442	tRNA (adenine57-N1/adenine58-N1)-methyltransferase catalytic subunit			2.2e-05	0.000177	0.00799284	0.00718075	0.00537365	0.00739275
K11103	aerobic C4-dicarboxylate transport protein	ko02020		2.2e-05	0.000177	0.0101851	0.00552322	0.00491485	0.00442127
K14199	staphylococcal complement inhibitor	ko05150		2.2e-05	0.000177	0.00283159	0.00652847	0.00809287	0.00800938
K02958	small subunit ribosomal protein S15e	ko03010	M00177	2.2e-05	0.000178	0.0213669	0.0304292	0.0296624	0.028043
K07090	uncharacterized protein			2.2e-05	0.000179	0.0955176	0.0690141	0.0685165	0.0751549
K12601	superkiller protein 8	ko03018	M00392	2.2e-05	0.000179	3.20982e-07	1.4984e-06	2.20359e-07	2.99729e-07
K18131	MarR family transcriptional regulator, repressor of the mexAB-oprM multidrug resistance operon	ko01501	M00718	2.2e-05	0.00018	0.00404344	0.00918864	0.00964603	0.00982566
K20413	hepatitis A virus cellular receptor 1			2.3e-05	0.000181	3.09687e-06	7.35563e-06	1.60517e-06	1.28397e-06
K19183	festuclavine dehydrogenase	ko00901, ko01130		2.3e-05	0.000181	6.05548e-07	2.43279e-06	1.81334e-07	4.16717e-07
K08854	BMP2 inducible kinase	ko05202		2.3e-05	0.000181	0.00224379	0.00622454	0.00775197	0.00770535
K02421	flagellar biosynthetic protein FliR	ko02040		2.3e-05	0.000181	0.0371184	0.0480153	0.0444524	0.0450793
K19826	(S)-6-hydroxynicotine oxidase	ko00760, ko01120	M00810	2.3e-05	0.000182	5.20567e-06	3.14933e-06	4.08208e-07	9.6962e-07
K10799	tankyrase			2.3e-05	0.000182	0.000322115	0.000257548	0.000184026	0.000103556
K18692	ATP-dependent RNA helicase CshB			2.3e-05	0.000182	3.65539e-05	4.67042e-05	1.18809e-05	1.07535e-05
K03343	putrescine oxidase	ko00330, ko01100		2.3e-05	0.000182	0.00622765	0.00101459	0.000694511	0.00124738
K03279	UDP-glucose:(galactosyl)LPS alpha-1,2-glucosyltransferase	ko00540, ko01100	M00080	2.3e-05	0.000182	0.0361987	0.0558198	0.0494534	0.0443301
K15169	mediator of RNA polymerase II transcription subunit 26			2.3e-05	0.000183	0.0108306	0.0183487	0.0137005	0.0102942
K22130	3-dehydro-4-phosphotetronate decarboxylase			2.3e-05	0.000183	0.00602872	0.000824931	0.000484239	0.000928946
K17246	putative chitobiose transport system permease protein	ko02010	M00601	2.3e-05	0.000184	0.00643085	0.000861339	0.00321565	0.00252655
K04585	parathyroid hormone receptor 1	ko04080, ko04928, ko04961		2.3e-05	0.000184	0.00965876	0.0157173	0.018073	0.0186059
K12836	splicing factor U2AF 35 kDa subunit	ko03040, ko05131		2.3e-05	0.000185	0.00323274	0.00865408	0.00904198	0.00894231
K09772	cell division inhibitor SepF			2.3e-05	0.000185	0.01358	0.00642288	0.0101465	0.0117631
K05236	coatomer subunit alpha			2.3e-05	0.000185	0.00359971	0.00266292	0.00145905	0.00205277
K18789	xylogalacturonan beta-1,3-xylosyltransferase			2.3e-05	0.000185	0.000136793	0.000264063	6.93755e-05	7.84115e-05
K16178	dimethylamine---corrinoid protein Co-methyltransferase	ko00680, ko01120, ko01200	M00563	2.3e-05	0.000185	0.00203814	0.00607067	0.00761677	0.0075823
K02355	elongation factor G			2.3e-05	0.000186	0.038209	0.0263755	0.0288537	0.0316883
K05516	curved DNA-binding protein			2.3e-05	0.000186	0.0263278	0.0203563	0.032942	0.030447
K19047	TetR/AcrR family transcriptional regulator, repressor of tetCD			2.3e-05	0.000186	2.2842e-05	2.93098e-05	6.64429e-06	6.49085e-06
K04013	cytochrome c-type protein NrfB			2.4e-05	0.000187	0.000750712	0.00088633	0.000973721	0.000349891
K07221	phosphate-selective porin OprO and OprP			2.4e-05	0.000188	0.00296	0.00335472	0.00238877	0.00162652
K20473	neuroblastoma-amplified sequence			2.4e-05	0.000188	3.49362e-05	4.41502e-05	4.68882e-05	1.06938e-05
K11150	retinol dehydrogenase 8	ko00830, ko01100		2.4e-05	0.000188	5.41861e-06	1.36642e-05	6.12809e-06	3.13699e-06
K19423	glycosyltransferase EpsE			2.4e-05	0.000189	0.00248215	0.00214735	0.00151395	0.00122713
K12771	sporulation-specific protein 1	ko04113		2.4e-05	0.000189	0.0206582	0.0297478	0.0315058	0.030332
K00542	guanidinoacetate N-methyltransferase	ko00260, ko00330, ko01100	M00047	2.4e-05	0.000191	4.41783e-05	1.76723e-05	1.01143e-05	8.69864e-06
K05369	15,16-dihydrobiliverdin:ferredoxin oxidoreductase	ko00860, ko01110		2.4e-05	0.000192	0.00694854	0.00444786	0.00236788	0.00406452
K14859	ribosome biogenesis protein SSF1/2			2.5e-05	0.000193	0.000296246	0.000219096	0.000558687	0.000136448
K09213	hunchback			2.5e-05	0.000194	4.0377e-05	1.99517e-05	2.33685e-05	1.20873e-05
K16561	succinoglycan biosynthesis protein ExoI			2.5e-05	0.000195	4.13161e-05	9.69549e-05	0.000160029	8.73735e-05
K15297	regulating synaptic membrane exocytosis protein 2	ko04911		2.5e-05	0.000196	0.00240279	0.00669333	0.00802702	0.00784546
K18556	NADH-dependent fumarate reductase subunit A	ko00720, ko01120, ko01200	M00173	2.5e-05	0.000196	0.00941068	0.0268243	0.0312054	0.0319607
K11069	spermidine/putrescine transport system substrate-binding protein	ko02010	M00299	2.5e-05	0.000197	0.0190449	0.00696607	0.00707809	0.00899865
K08648	hyaluronan binding protein 2			2.5e-05	0.000197	6.86947e-05	0.00016469	0.000145324	0.000124815
K08838	serine/threonine-protein kinase 24/25/MST4			2.5e-05	0.000197	1.37348e-07	2.01261e-06	9.64084e-06	1.10829e-06
K14379	tartrate-resistant acid phosphatase type 5	ko00740, ko01100, ko04142, ko04380, ko05323		2.5e-05	0.000197	0.0082846	0.00253474	0.00439801	0.00291547
K10753	histone chaperone ASF1			2.5e-05	0.000197	0.000140065	0.000154522	0.000208017	6.85352e-05
K02372	3-hydroxyacyl-[acyl-carrier-protein] dehydratase	ko00061, ko00780, ko01100, ko01212	M00083, M00572	2.5e-05	0.000198	0.0179568	0.0143216	0.0140985	0.0130324
K01062	platelet-activating factor acetylhydrolase	ko00565, ko01100, ko01110, ko01130		2.5e-05	0.000198	0.00557821	0.000382993	0.000292612	0.000652741
K00004	(R,R)-butanediol dehydrogenase / meso-butanediol dehydrogenase / diacetyl reductase	ko00650		2.5e-05	0.000198	0.0049358	0.0034788	0.00180529	0.00261684
K07107	acyl-CoA thioester hydrolase			2.5e-05	0.000199	0.0336387	0.0283746	0.0235549	0.0247491
K02519	translation initiation factor IF-2			2.5e-05	0.000199	0.0630267	0.0551704	0.0512877	0.0559439
K15600	putative hydroxymethylpyrimidine transport system ATP-binding protein	ko02010	M00442	2.6e-05	0.000199	0.000396984	0.000177738	0.000102768	0.000914629
K06294	spore germination protein D			2.6e-05	0.0002	0.00041433	0.000643761	0.000296944	0.00024324
K18446	triphosphatase			2.6e-05	0.0002	0.00665542	0.0139202	0.0143039	0.0136959
K16846	(2R)-sulfolactate sulfo-lyase subunit beta	ko00270		2.6e-05	0.0002	0.00827413	0.013542	0.00971991	0.00939214
K01083	3-phytase	ko00562		2.6e-05	0.0002	0.019738	0.0243916	0.0293387	0.0244209
K12446	L-arabinokinase	ko00520, ko01100		2.6e-05	0.000201	0.0804104	0.125952	0.126848	0.120036
K09936	bacterial/archaeal transporter family-2 protein	ko02024		2.6e-05	0.000201	0.0126678	0.00540646	0.00626862	0.0082449
K07799	membrane fusion protein, multidrug efflux system	ko02020	M00648	2.6e-05	0.000201	0.0104847	0.00516778	0.00688115	0.00512936
K03254	translation initiation factor 3 subunit A	ko03013		2.6e-05	0.000201	0.00244398	0.00629282	0.00784871	0.00773238
K13098	RNA-binding protein FUS	ko05202		2.6e-05	0.000202	0.00698375	0.00148727	0.00355511	0.0025717
K15276	solute carrier family 35 (adenosine 3'-phospho 5'-phosphosulfate transporter), member B2			2.6e-05	0.000202	0.00212314	0.00615956	0.00771335	0.00767628
K13958	kelch-like protein 36			2.6e-05	0.000202	0.000930658	0.000638835	0.000385981	0.000512439
K10396	kinesin family member 5	ko04144, ko04728		2.6e-05	0.000202	0.00881096	0.0107518	0.00872016	0.00727667
K03831	molybdopterin adenylyltransferase	ko00790, ko01100, ko04122		2.6e-05	0.000202	0.0038823	0.00481537	0.00291636	0.00310578
K08811	testis-specific serine kinase			2.6e-05	0.000203	0.00221915	0.0068274	0.00813971	0.00767228
K13877	2,5-dioxopentanoate dehydrogenase	ko00040, ko00053		2.6e-05	0.000203	0.00447028	0.00317767	0.00216991	0.00385564
K20309	trafficking protein particle complex subunit 12			2.6e-05	0.000203	1.03241e-06	9.80228e-08	8.03932e-07	3.92028e-06
K16926	energy-coupling factor transport system substrate-specific component		M00582	2.6e-05	0.000204	0.00240227	0.00182834	0.000838837	0.00131332
K05334	solute carrier family 6 (neurotransmitter transporter) member 19	ko04974, ko04978		2.6e-05	0.000204	0.00448765	0.0104976	0.012027	0.0112541
K13081	leucoanthocyanidin reductase	ko00941, ko01110		2.7e-05	0.000205	0.00245066	0.00187991	0.000886584	0.00134626
K13922	propionaldehyde dehydrogenase	ko00640		2.7e-05	0.000206	0.000157807	7.09609e-05	0.000115638	3.84609e-05
K00195	acetyl-CoA decarbonylase/synthase complex subunit epsilon	ko00680, ko01120, ko01200	M00422	2.7e-05	0.000208	5.12309e-05	0.000159693	0.000418836	0.000236095
K09695	lipooligosaccharide transport system ATP-binding protein	ko02010	M00252	2.7e-05	0.000208	0.0254458	0.0678398	0.0886691	0.0950267
K01885	glutamyl-tRNA synthetase	ko00860, ko00970, ko01100, ko01110, ko01120	M00121, M00359, M00360, M00846	2.7e-05	0.000209	0.0350316	0.029097	0.0280874	0.0278197
K07404	6-phosphogluconolactonase	ko00030, ko01100, ko01110, ko01120, ko01130, ko01200	M00004, M00006, M00008	2.7e-05	0.000209	0.013796	0.0215463	0.0199628	0.0185658
K07149	uncharacterized protein			2.7e-05	0.00021	0.0074503	0.0052326	0.00351238	0.00637637
K19118	CRISPR-associated protein Csd2			2.7e-05	0.00021	0.00579894	0.000617536	0.000564205	0.000940112
K08848	receptor-interacting serine/threonine-protein kinase 4			2.7e-05	0.00021	0.000101938	1.49811e-05	1.06209e-05	6.15322e-05
K02632	phycoerythrocyanin alpha-cysteine-84 phycoviolobilin lyase/isomerase subunit PecF	ko00196		2.7e-05	0.00021	0.00581256	0.0163861	0.0174792	0.0171538
K15148	mediator of RNA polymerase II transcription subunit 7			2.7e-05	0.00021	0.00039525	0.000237654	0.000137228	0.000158555
K15480	effector protein DrrA/SidM	ko05134		2.7e-05	0.00021	0.00253587	0.00677674	0.00830784	0.00811501
K06975	uncharacterized protein			2.7e-05	0.00021	0.00629439	0.00561084	0.00346294	0.00373043
K04078	chaperonin GroES			2.7e-05	0.00021	0.0537955	0.0473459	0.037054	0.0411658
K05208	glutamate receptor ionotropic, NMDA 1	ko04014, ko04015, ko04020, ko04024, ko04080, ko04713, ko04720, ko04724, ko05010, ko05014, ko05016, ko05030, ko05031, ko05033, ko05034		2.8e-05	0.00021	0.000225889	0.00171795	0.0014576	0.000604504
K00818	acetylornithine aminotransferase	ko00220, ko01100, ko01110, ko01130, ko01210, ko01230	M00028	2.8e-05	0.000211	0.0140341	0.0222162	0.021534	0.0196372
K02085	adenomatosis polyposis coli protein	ko04310, ko04390, ko04550, ko04810, ko04934, ko05165, ko05166, ko05200, ko05206, ko05210, ko05213, ko05217, ko05224, ko05225, ko05226		2.8e-05	0.000211	0.00576656	0.0163265	0.0173678	0.0170737
K11800	WD repeat-containing protein 22			2.8e-05	0.000214	0.00230354	0.00615737	0.00770956	0.0077762
K14753	guanine nucleotide-binding protein subunit beta-2-like 1 protein	ko05162		2.8e-05	0.000214	0.0056663	0.000406513	0.000310108	0.000557598
K02626	arginine decarboxylase	ko00330, ko01100	M00133	2.8e-05	0.000214	0.0148278	0.0307005	0.0312605	0.0299225
K08800	NUAK family, SNF1-like kinase			2.8e-05	0.000215	0.418737	0.739878	0.737765	0.667634
K11246	SHO1 osmosensor	ko04011		2.8e-05	0.000216	0.00242663	0.00690244	0.00821552	0.00783788
K19580	1,3,6,8-tetrahydroxynaphthalene synthase			2.8e-05	0.000217	0.000150078	0.000269721	9.4569e-05	7.21271e-05
K02531	transcriptional antiterminator			2.8e-05	0.000217	6.89939e-06	1.10351e-05	9.66573e-07	7.21458e-07
K19353	heptose-I-phosphate ethanolaminephosphotransferase	ko00540		2.9e-05	0.000217	0.000158061	0.000410926	0.000254272	0.000188684
K18557	NADH-dependent fumarate reductase subunit B	ko00720, ko01200	M00173	2.9e-05	0.000218	0.0139365	0.0378898	0.0433008	0.0431885
K07320	ribosomal protein L3 glutamine methyltransferase			2.9e-05	0.000218	0.00369134	0.00435937	0.00267919	0.00302236
K01359	proprotein convertase subtilisin/kexin type 1			2.9e-05	0.000218	0.00493998	0.00988933	0.0117759	0.0120356
K06909	phage terminase large subunit			2.9e-05	0.000219	0.00506368	0.0108973	0.010578	0.0104384
K06580	ammonium transporter Rh			2.9e-05	0.000219	2.59803e-05	1.87428e-05	5.50026e-06	1.78086e-06
K07015	uncharacterized protein			2.9e-05	0.000219	0.0119781	0.00685334	0.00903012	0.00990733
K18564	methyltransferase	ko00332, ko01130		2.9e-05	0.000221	0.00631751	0.0152835	0.0193632	0.0199451
K14136	decaprenyl-phosphate phosphoribosyltransferase			2.9e-05	0.000222	0.00663443	0.00175358	0.00133346	0.00196497
K11777	HAD superfamily phosphatase			2.9e-05	0.000222	0.00640884	0.000788096	0.00302136	0.00238164
K08610	disintegrin and metalloproteinase domain-containing protein 21			2.9e-05	0.000222	0.00209663	0.00607496	0.00762761	0.00760774
K14113	energy-converting hydrogenase B subunit D			2.9e-05	0.000223	1.3315e-05	8.035e-05	3.28438e-05	1.54219e-05
K22010	two-component system, response regulator PdtaR		M00839	3e-05	0.000223	0.0135889	0.00641567	0.00701818	0.00790458
K00237	succinate dehydrogenase (ubiquinone) membrane anchor subunit	ko00020, ko00190, ko01100, ko01110, ko01120, ko01130, ko01200, ko04714, ko04932, ko05010, ko05012, ko05016	M00009, M00011, M00148	3e-05	0.000224	0.00146676	0.000710292	0.000467706	0.000461842
K12662	U4/U6 small nuclear ribonucleoprotein PRP4	ko03040	M00354	3e-05	0.000224	0.00579036	0.000518422	0.00045505	0.000698182
K03754	translation initiation factor eIF-2B subunit beta	ko03013		3e-05	0.000225	0.00210244	0.00384549	0.00469576	0.00301078
K05379	phycoerythrin-associated linker protein	ko00196		3e-05	0.000226	7.06181e-05	1.8621e-05	3.71423e-05	0.000221237
K12216	intracellular multiplication protein IcmN			3e-05	0.000226	5.79715e-05	6.16197e-05	7.70527e-05	2.2841e-05
K17202	erythritol transport system substrate-binding protein	ko02010	M00590	3e-05	0.000226	0.000234712	0.000173682	6.75792e-05	0.000120134
K08115	chondroitin sulfate proteoglycan 4			3e-05	0.000226	2.68976e-05	5.19506e-06	3.23971e-06	3.2363e-05
K08641	zinc D-Ala-D-Ala dipeptidase	ko01502, ko02020	M00651	3e-05	0.000226	0.0150622	0.00485169	0.00744814	0.00731673
K02688	transcriptional regulator, propionate catabolism operon regulatory protein			3e-05	0.000226	0.00596326	0.0160421	0.0175325	0.0169699
K16566	exopolysaccharide production protein ExoY			3e-05	0.000228	9.57865e-05	0.000115173	0.000105301	0.00022008
K01560	2-haloacid dehalogenase	ko00361, ko00625, ko01100, ko01120		3.1e-05	0.000229	0.0109916	0.00659088	0.00456996	0.00567753
K18567	MFS transporter, DHA1 family, purine base/nucleoside efflux pump			3.1e-05	0.000229	0.00382636	0.00874854	0.00911096	0.00921689
K05887	quinate/shikimate dehydrogenase	ko00400, ko01100, ko01110, ko01130		3.1e-05	0.000229	0.00915668	0.0155802	0.014886	0.013956
K06168	tRNA-2-methylthio-N6-dimethylallyladenosine synthase			3.1e-05	0.000229	0.0447773	0.0764249	0.0843571	0.0851467
K09749	uncharacterized protein			3.1e-05	0.000229	0.000318984	0.000762534	0.00057888	0.000577077
K21496	toxin			3.1e-05	0.000231	3.16402e-06	4.53683e-06	2.94865e-07	2.56853e-07
K19754	dynein regulatry complex protein 1			3.1e-05	0.000231	5.74279e-08	1.43451e-06	1.74844e-07	1.46079e-07
K07219	putative molybdopterin biosynthesis protein			3.1e-05	0.000232	0.0240667	0.0467114	0.0397494	0.037262
K02172	bla regulator protein blaR1	ko01501	M00627	3.1e-05	0.000233	0.00428693	0.00391577	0.00355119	0.00248613
K10301	F-box protein 21			3.1e-05	0.000233	0.00364253	0.00496825	0.00661841	0.00617167
K18568	CoA pyrophosphatase	ko00332, ko01130		3.1e-05	0.000233	0.00254752	0.00696359	0.00831044	0.00794419
K08853	AP2-associated kinase			3.1e-05	0.000234	0.00215437	0.00611332	0.00763385	0.00762523
K01315	plasminogen	ko04080, ko04610, ko05150, ko05164		3.1e-05	0.000234	0.000114373	0.000257098	0.00023514	0.000193768
K09553	stress-induced-phosphoprotein 1	ko05020		3.1e-05	0.000234	0.023945	0.00335692	0.00794838	0.00597227
K10848	DNA excision repair protein ERCC-4	ko03420, ko03460		3.1e-05	0.000234	6.88852e-05	0.000197492	0.000115961	8.39038e-05
K01369	legumain	ko04142, ko04612		3.1e-05	0.000234	0.000783208	0.00236293	0.00203644	0.00127894
K11194	PTS system, fructose-specific IIA component	ko00051, ko02060	M00304	3.1e-05	0.000234	0.00530293	0.0133142	0.0161946	0.0160016
K12298	bile salt-stimulated lipase	ko00100, ko00561, ko01100, ko04972, ko04975	M00098	3.2e-05	0.000234	0.019763	0.028347	0.0312182	0.0317981
K02086	DNA replication protein			3.2e-05	0.000235	0.00584285	0.0149524	0.0168716	0.0168475
K06633	membrane-associated tyrosine- and threonine-specific cdc2-inhibitory kinase	ko04110, ko04114, ko04914		3.2e-05	0.000236	7.72452e-07	1.98696e-06	3.51116e-07	1.21609e-07
K03919	DNA oxidative demethylase			3.2e-05	0.000237	0.00146299	0.00197885	0.0012161	0.00104025
K08218	MFS transporter, PAT family, beta-lactamase induction signal transducer AmpG	ko01501	M00628	3.2e-05	0.000238	0.0159712	0.0114723	0.0111806	0.0108652
K11192	PTS system, N-acetylmuramic acid-specific IIC component	ko00520, ko02060	M00303	3.2e-05	0.000238	0.00330852	0.00788515	0.00882003	0.00876717
K13381	bifunctional chitinase/lysozyme	ko00520, ko01100		3.2e-05	0.000239	0.00253951	0.00780182	0.00839193	0.00820184
K08952	chlorosome envelope protein I			3.2e-05	0.000239	0.00588891	0.000632457	0.000634657	0.000961892
K02005	HlyD family secretion protein			3.2e-05	0.000239	0.258337	0.415768	0.379509	0.300122
K05802	potassium-dependent mechanosensitive channel			3.2e-05	0.00024	0.0153935	0.00585008	0.00846418	0.00759018
K04073	acetaldehyde dehydrogenase	ko00360, ko00362, ko00620, ko00621, ko00622, ko00650, ko01100, ko01120, ko01220	M00545, M00569	3.2e-05	0.00024	0.00867948	0.012305	0.0128037	0.0105358
K06474	CD34 antigen	ko04514, ko04640		3.2e-05	0.00024	0.023853	0.0401276	0.0352713	0.0314187
K08054	calnexin	ko04141, ko04145, ko04612, ko04918, ko05166		3.2e-05	0.00024	0.000200843	0.00164772	0.00140032	0.000570281
K00094	galactitol-1-phosphate 5-dehydrogenase	ko00052, ko01100		3.2e-05	0.00024	0.026209	0.0422271	0.0406301	0.0363919
K17619	magnesium-dependent phosphatase 1			3.2e-05	0.00024	0.000345297	0.000197256	0.000149713	0.000164279
K14392	sodium/pantothenate symporter			3.3e-05	0.00024	0.0053548	0.00420228	0.0020155	0.00291092
K06147	ATP-binding cassette, subfamily B, bacterial			3.3e-05	0.00024	0.0827993	0.0458034	0.0652646	0.0623993
K20045	intersectin			3.3e-05	0.00024	0.000737309	0.00176129	0.00257851	0.00275285
K11798	bromodomain and WD repeat domain containing protein 1/3			3.3e-05	0.00024	0.00277441	0.00777357	0.00841175	0.00834254
K12734	peptidyl-prolyl cis-trans isomerase-like 3			3.3e-05	0.000241	0.0308863	0.043458	0.0439651	0.0472974
K02503	histidine triad (HIT) family protein			3.3e-05	0.000241	0.0329857	0.0275784	0.0249787	0.0263952
K05853	Ca2+ transporting ATPase, sarcoplasmic/endoplasmic reticulum	ko04020, ko04022, ko04972, ko05010		3.3e-05	0.000241	0.00620228	0.0129225	0.0123057	0.0114821
K17487	7,8-dihydroneopterin 2',3'-cyclic phosphate phosphodiesterase	ko00790, ko01100		3.3e-05	0.000241	0.00551462	0.0143806	0.0160856	0.0144161
K01749	hydroxymethylbilane synthase	ko00860, ko01100, ko01110, ko01120	M00121, M00846	3.3e-05	0.000242	0.018018	0.0133788	0.0131829	0.0127137
K08809	striated muscle-specific serine/threonine protein kinase			3.3e-05	0.000242	0.00354253	0.00882036	0.00919475	0.00910219
K22022	mucin-21			3.3e-05	0.000244	0.00125774	0.0011928	0.00093456	0.000726761
K18326	MFS transporter, DHA2 family, multidrug resistance protein	ko02020		3.3e-05	0.000244	9.87518e-05	5.00762e-05	3.7028e-05	5.08611e-05
K09127	CRISPR-associated protein Cmr3			3.3e-05	0.000245	0.00706185	0.0016179	0.00429998	0.00375172
K06338	spore coat protein SA			3.3e-05	0.000245	0.0062617	0.00104261	0.00110093	0.00153652
K00462	biphenyl-2,3-diol 1,2-dioxygenase	ko00361, ko00621, ko01100, ko01120, ko01220	M00543	3.3e-05	0.000245	4.55303e-05	1.74202e-05	9.50577e-06	7.31609e-06
K13262	isoflavone-7-O-methyltransferase	ko00943		3.3e-05	0.000245	0.0048073	0.0102155	0.0129911	0.0138673
K20777	exonuclease 3'-5' domain-containing protein 2			3.4e-05	0.000245	3.92931e-05	0.000144639	0.000230386	0.0001298
K16327	putative LysE/RhtB family amino acid efflux pump			3.4e-05	0.000245	0.00589544	0.000816243	0.000484197	0.000850485
K01790	dTDP-4-dehydrorhamnose 3,5-epimerase	ko00521, ko00523, ko01130	M00793	3.4e-05	0.000246	0.032103	0.0218903	0.0219946	0.0230442
K02630	phycoerythrocyanin-associated rod linker protein	ko00196		3.4e-05	0.000246	0.0171046	0.0436435	0.0446544	0.0423914
K05781	putative phosphonate transport system ATP-binding protein			3.4e-05	0.000246	0.00354673	0.00257422	0.00148605	0.00395658
K19356	lytic cellulose monooxygenase (C1-hydroxylating)			3.4e-05	0.000246	4.41137e-06	1.02944e-05	4.04173e-06	1.55973e-06
K06287	septum formation protein			3.4e-05	0.000246	0.0294016	0.0238224	0.0195951	0.022472
K10278	F-box and leucine-rich repeat protein 12			3.4e-05	0.000246	0.00771785	0.0174575	0.0208642	0.0214639
K12220	intracellular multiplication protein IcmR			3.4e-05	0.000247	0.000531802	0.00061937	0.000344104	0.000566279
K08092	3-dehydro-L-gulonate 2-dehydrogenase	ko00040, ko00053		3.4e-05	0.000247	0.000245783	0.000421809	0.00014281	0.000200761
K11632	bacitracin transport system permease protein	ko02010, ko02020	M00314, M00737, M00738	3.4e-05	0.000248	0.00255344	0.00696615	0.00828543	0.00794518
K16557	succinoglycan biosynthesis protein ExoA			3.4e-05	0.000248	0.00619378	0.0039733	0.00258598	0.00571949
K02083	allantoate deiminase	ko00230, ko01120		3.4e-05	0.000248	0.00377097	0.00889835	0.00943596	0.00937881
K18874	type III effector protein AvrRps4	ko04626		3.4e-05	0.000248	6.26127e-06	1.37349e-05	9.87105e-06	2.40392e-06
K14946	RNA binding protein fox-1			3.4e-05	0.000249	0.0306679	0.0678802	0.0697297	0.0672562
K04281	calpastatin			3.4e-05	0.000249	0.000501102	0.00035932	0.000235703	0.000322575
K02084	apoptotic protease-activating factor	ko01524, ko04115, ko04210, ko04214, ko04215, ko05010, ko05012, ko05014, ko05016, ko05134, ko05152, ko05161, ko05200, ko05222	M00685	3.4e-05	0.000249	0.0051779	0.0125108	0.0130281	0.0122665
K10831	taurine transport system ATP-binding protein	ko00920, ko02010	M00435	3.4e-05	0.000249	0.00399277	0.00694898	0.00862369	0.00949498
K15490	glucosyltransferase Lgt1/2/3	ko05134		3.4e-05	0.000249	6.13712e-05	6.53892e-05	8.35113e-05	2.41766e-05
K05665	ATP-binding cassette, subfamily C (CFTR/MRP), member 1	ko01523, ko02010, ko04071, ko04977, ko05206		3.4e-05	0.000249	4.03543e-05	0.000137104	0.000108857	7.84187e-05
K02678	C-ets-1	ko04013, ko04014, ko04218, ko04320, ko05166, ko05200, ko05211		3.5e-05	0.000249	0.00348445	0.0087293	0.0091463	0.00906321
K09555	BCL2-associated athanogene 1	ko04141		3.5e-05	0.00025	0.0644482	0.123158	0.124084	0.112023
K13281	UV DNA damage endonuclease			3.5e-05	0.00025	0.00884828	0.00351184	0.00603489	0.00350912
K18491	homeobox protein ESX1	ko04550		3.5e-05	0.00025	0.00270645	0.00647845	0.00789631	0.00796854
K05534	mannan polymerase II complex HOC1 subunit	ko00513, ko01100	M00074	3.5e-05	0.00025	0.00321698	0.00860542	0.00900879	0.00886216
K14513	ethylene-insensitive protein 2	ko04016, ko04075		3.5e-05	0.00025	0.00498791	0.00957798	0.0102855	0.00947225
K04026	ethanolamine utilization protein EutL			3.5e-05	0.000254	0.0036376	0.00895284	0.00931406	0.00927764
K10909	two-component system, autoinducer 2 sensor kinase/phosphatase LuxQ	ko02020, ko02024, ko05111	M00513	3.5e-05	0.000254	0.00579207	0.000636624	0.000514921	0.000746501
K05661	ATP-binding cassette, subfamily B (MDR/TAP), member 6	ko02010		3.5e-05	0.000254	9.04063e-05	3.24197e-05	1.62176e-05	1.63477e-05
K06023	HPr kinase/phosphorylase			3.5e-05	0.000255	0.00407832	0.00517003	0.00342597	0.00336086
K00060	threonine 3-dehydrogenase	ko00260		3.5e-05	0.000255	0.00714529	0.00565267	0.00508271	0.00363336
K11656	chromatin accessibility complex protein 1			3.6e-05	0.000255	0.00366957	0.00797856	0.00932182	0.00890597
K19302	undecaprenyl-diphosphatase	ko00550		3.6e-05	0.000255	0.0324135	0.0217617	0.0217019	0.022764
K03705	heat-inducible transcriptional repressor			3.6e-05	0.000255	0.0608558	0.0689265	0.0678364	0.0728638
K12296	competence protein ComX	ko02020, ko02024		3.6e-05	0.000255	1.84701e-05	1.98912e-05	7.75332e-06	7.80506e-07
K02001	glycine betaine/proline transport system permease protein	ko02010	M00208	3.6e-05	0.000255	0.022783	0.0334091	0.0314429	0.0316432
K06133	4'-phosphopantetheinyl transferase	ko00770		3.6e-05	0.000255	0.00913889	0.00434993	0.00716069	0.00676267
K15487	effector protein SdbA	ko05134		3.6e-05	0.000256	5.82085e-05	6.75661e-05	8.07e-05	2.39184e-05
K11021	insecticidal toxin complex protein TccC			3.6e-05	0.000257	0.00178773	0.00253721	0.00256784	0.000996383
K01702	3-isopropylmalate dehydratase	ko00290, ko01100, ko01110, ko01210, ko01230	M00432	3.6e-05	0.000257	0.0231025	0.0359635	0.0353498	0.0330413
K19896	mucin TcMUCII			3.6e-05	0.000257	7.34777e-05	4.99632e-05	2.20619e-05	6.13989e-05
K02048	sulfate transport system substrate-binding protein	ko00920, ko02010	M00185	3.6e-05	0.000257	0.0485435	0.0419532	0.0368625	0.044732
K21137	membrane fusion protein, multidrug efflux system		M00821	3.6e-05	0.000258	0.000605198	0.00051394	0.000383298	0.000224674
K13482	xanthine dehydrogenase large subunit	ko00230, ko01100, ko01120	M00546	3.6e-05	0.000258	0.0194328	0.014152	0.0138735	0.0134984
K02209	DNA replication licensing factor MCM5	ko03030, ko04110, ko04111, ko04113	M00285	3.6e-05	0.000258	0.01985	0.0279884	0.0282384	0.0294414
K16862	mitochondrial cardiolipin hydrolase			3.6e-05	0.000258	0.00758291	0.00301663	0.0059616	0.00575343
K06071	protein kinase N	ko04151, ko05132		3.6e-05	0.000258	0.0109296	0.0161157	0.016361	0.01497
K19721	collagen, type V/XI/XXIV/XXVII, alpha	ko04974		3.6e-05	0.000259	0.000919986	0.00143187	0.000859496	0.000802849
K13939	dihydroneopterin aldolase / 2-amino-4-hydroxy-6-hydroxymethyldihydropteridine diphosphokinase / dihydropteroate synthase	ko00790, ko01100	M00126	3.6e-05	0.000259	0.00496171	0.0123409	0.0128969	0.0121021
K12430	4-hydroxyphenylalkanoate synthase			3.7e-05	0.00026	0.0173441	0.0252511	0.0260258	0.0258196
K14307	nucleoporin p58/p45	ko03013	M00427	3.7e-05	0.000261	4.13294e-05	4.50788e-05	4.42063e-05	1.76981e-05
K11008	cytotoxic necrotizing factor 1			3.7e-05	0.000261	0.00355496	0.00882533	0.0091979	0.00914994
K18640	plasmid segregation protein ParM			3.7e-05	0.000261	0.00680976	0.00113929	0.00334075	0.0023181
K07168	CBS domain-containing membrane protein			3.7e-05	0.000261	0.0178159	0.0142761	0.0141338	0.0118697
K22322	A-factor type gamma-butyrolactone 1'-reductase (1S-forming)			3.7e-05	0.000262	0.000487383	0.000428234	0.000407678	0.000182765
K04286	melatonin receptor type 1B	ko04080, ko04713		3.7e-05	0.000262	4.69318e-05	7.2301e-05	3.47692e-05	5.27257e-05
K08746	solute carrier family 27 (fatty acid transporter), member 2	ko03320, ko04146, ko04931		3.7e-05	0.000262	2.1259e-05	6.66184e-05	3.64786e-05	1.68532e-05
K18918	RHH-type transcriptional regulator, rel operon repressor / antitoxin RelB			3.7e-05	0.000262	0.000918658	0.00227366	0.00195025	0.00161317
K06938	uncharacterized protein			3.7e-05	0.000262	0.0115673	0.0204249	0.0189338	0.0191877
K09988	D-lyxose ketol-isomerase	ko00040		3.7e-05	0.000262	0.00334022	0.00333375	0.00279179	0.0023339
K00277	protein-lysine 6-oxidase			3.7e-05	0.000262	0.0145065	0.0208792	0.0208016	0.0187973
K11383	two-component system, NtrC family, sensor histidine kinase KinB	ko02020	M00505	3.7e-05	0.000262	0.00629082	0.000972631	0.00321346	0.00174871
K18049	methylphosphonate synthase	ko00440		3.7e-05	0.000264	0.00148613	0.00259211	0.0022321	0.00131527
K11972	E3 ubiquitin-protein ligase RNF19A			3.8e-05	0.000266	0.000339137	0.000511893	0.000730801	0.000618649
K07315	phosphoserine phosphatase RsbU/P			3.8e-05	0.000266	0.127739	0.0319531	0.0529145	0.0449661
K16044	scyllo-inositol 2-dehydrogenase (NADP+)	ko00562, ko01120		3.8e-05	0.000266	0.00346985	0.0031064	0.00217614	0.00257764
K21344	D-glycero-beta-D-manno-heptose-7-phosphate kinase	ko00540, ko01100	M00064	3.8e-05	0.000267	0.00151051	0.00208932	0.000936302	0.00173231
K08677	kumamolisin			3.8e-05	0.000267	0.000808987	0.000658433	0.000413702	0.000294903
K14751	2,3-dihydroxyethylbenzene 1,2-dioxygenase	ko00642, ko01100, ko01120, ko01220		3.8e-05	0.000268	0.00238713	0.00593616	0.00549614	0.00425335
K00736	alpha-1,6-mannosyl-glycoprotein beta-1,2-N-acetylglucosaminyltransferase	ko00510, ko00513, ko01100	M00075	3.8e-05	0.000268	6.92005e-05	0.000314103	0.00046874	0.000215374
K09015	Fe-S cluster assembly protein SufD			3.8e-05	0.000268	0.0190677	0.0127343	0.0127188	0.0145636
K07086	uncharacterized protein			3.8e-05	0.000268	0.0438559	0.034954	0.0323781	0.0339705
K10856	acetone carboxylase, gamma subunit			3.8e-05	0.000268	0.0134768	0.0316363	0.0298271	0.0269723
K02433	aspartyl-tRNA(Asn)/glutamyl-tRNA(Gln) amidotransferase subunit A	ko00970, ko01100		3.8e-05	0.000268	0.0363286	0.0313495	0.0274355	0.0299549
K11797	PH-interacting protein			3.8e-05	0.000268	0.00335881	0.0105677	0.0110077	0.0111799
K06203	CysZ protein			3.8e-05	0.000269	0.00713773	0.00206627	0.00180601	0.00213902
K00845	glucokinase	ko00010, ko00052, ko00500, ko00520, ko00521, ko00524, ko01100, ko01110, ko01120, ko01130, ko01200	M00001, M00549	3.8e-05	0.000269	0.0815031	0.0715941	0.0721245	0.0756405
K02157	axin 1	ko04310, ko04390, ko04550, ko04934, ko05165, ko05200, ko05210, ko05213, ko05217, ko05224, ko05225, ko05226		3.9e-05	0.000271	0.0114466	0.0135493	0.0127093	0.00897396
K08152	MFS transporter, DHA1 family, multidrug resistance protein B			3.9e-05	0.000271	6.9036e-05	0.000167578	0.000104728	5.30721e-05
K02684	DNA primase small subunit	ko00230, ko00240, ko01100, ko03030	M00261	3.9e-05	0.000271	0.00348267	0.00872673	0.00913872	0.00905739
K18403	male-specific lethal 3			3.9e-05	0.000272	0.00347848	0.00868597	0.00909063	0.00904441
K18205	non-reducing end beta-L-arabinofuranosidase			3.9e-05	0.000272	0.00347852	0.00868625	0.00909072	0.00904444
K00768	nicotinate-nucleotide--dimethylbenzimidazole phosphoribosyltransferase	ko00860, ko01100	M00122	3.9e-05	0.000272	0.00400956	0.00748814	0.00667105	0.00613938
K03689	cytochrome b6-f complex subunit 8	ko00195, ko01100	M00162	3.9e-05	0.000272	0.0296488	0.0390849	0.0380231	0.0381597
K06816	golgi apparatus protein 1	ko04514		3.9e-05	0.000272	0.0241751	0.0348118	0.0316533	0.0286402
K19564	choline transport protein			3.9e-05	0.000272	0.00410041	0.00276704	0.00175548	0.00350857
K18484	myogenic factor 5	ko04550		3.9e-05	0.000272	0.00247239	0.00617457	0.00772676	0.0078544
K17828	dihydroorotate dehydrogenase (NAD+) catalytic subunit	ko00240, ko01100	M00051	3.9e-05	0.000272	0.00631232	0.00432433	0.00306888	0.00597372
K01738	cysteine synthase	ko00270, ko00920, ko01100, ko01110, ko01120, ko01130, ko01200, ko01230	M00021	3.9e-05	0.000273	0.0381256	0.0280871	0.0326735	0.0340003
K13668	phosphatidyl-myo-inositol dimannoside synthase	ko00571, ko01100		3.9e-05	0.000273	0.0244182	0.0109954	0.0127549	0.0131703
K08314	fructose-6-phosphate aldolase 2			3.9e-05	0.000273	0.00349758	0.00872322	0.00911135	0.00907281
K09966	uncharacterized protein			3.9e-05	0.000275	0.0130864	0.00790794	0.00733583	0.00651522
K15993	O-mycaminosyltylonolide 6-deoxyallosyltransferase	ko00522, ko01052, ko01130	M00773	4e-05	0.000276	2.6245e-05	8.69513e-05	0.000183527	7.74798e-05
K05313	glutamate receptor, ionotropic, invertebrate			4e-05	0.000277	0.00793849	0.0208391	0.0218247	0.0205033
K18815	aminoglycoside 6'-N-acetyltransferase I			4e-05	0.000277	0.000148571	0.000190394	0.000355573	0.000202267
K00022	3-hydroxyacyl-CoA dehydrogenase	ko00062, ko00071, ko00280, ko00281, ko00310, ko00380, ko00650, ko00930, ko01100, ko01110, ko01120, ko01130, ko01212	M00032, M00085, M00087	4e-05	0.000278	4.49631e-05	1.9018e-05	1.02621e-05	9.54305e-06
K00589	uroporphyrin-III C-methyltransferase	ko00860, ko01100, ko01110, ko01120	M00846	4e-05	0.000278	0.00638352	0.00134192	0.00126433	0.00132528
K09150	uncharacterized protein			4e-05	0.000278	0.00281628	0.00784375	0.00850837	0.00844287
K03328	polysaccharide transporter, PST family			4e-05	0.000279	0.0170095	0.00656662	0.0105743	0.00970047
K14650	transcription initiation factor TFIID subunit 3	ko03022, ko05168		4e-05	0.00028	4.37654e-05	8.79648e-05	3.2304e-05	2.24469e-05
K00146	phenylacetaldehyde dehydrogenase	ko00360, ko00643, ko01100, ko01120		4.1e-05	0.00028	0.00143254	0.000992814	0.000658187	0.000767557
K19142	CRISPR-associated protein Cmr6			4.1e-05	0.00028	0.00692531	0.00155134	0.00423306	0.00358465
K05323	potassium channel subfamily K, invertebrate			4.1e-05	0.00028	0.00621878	0.0164566	0.0175256	0.0172842
K11381	2-oxoisovalerate dehydrogenase E1 component	ko00280, ko00640, ko01100, ko01110, ko01130	M00036	4.1e-05	0.00028	0.00575988	0.00927106	0.00846706	0.0076346
K05977	2'-hydroxybiphenyl-2-sulfinate desulfinase			4.1e-05	0.000281	0.0323132	0.0436425	0.0414199	0.0376029
K18802	glutamine amidotransferase			4.1e-05	0.000281	0.000441922	0.00061431	0.000688627	0.000281524
K22087	methylglutamate dehydrogenase subunit D	ko00680, ko01120		4.1e-05	0.000281	8.57497e-06	7.49208e-06	1.79983e-05	2.73197e-05
K08810	triple functional domain protein			4.1e-05	0.000282	0.00348306	0.00872799	0.00913188	0.00905378
K05302	N-lysine methyltransferase SETD6			4.1e-05	0.000282	0.00348257	0.00872649	0.00913127	0.00905191
K05283	phosphatidylinositol glycan, class W	ko00563, ko01100	M00065	4.1e-05	0.000282	0.00348265	0.00872687	0.00913154	0.00905215
K05533	mannan polymerase II complex ANP1 subunit	ko00513, ko01100	M00074	4.1e-05	0.000282	0.00348494	0.00872903	0.00913545	0.00905894
K05532	mannan polymerase II complex MNN11 subunit	ko00513, ko01100	M00074	4.1e-05	0.000282	0.0034815	0.00872584	0.00913114	0.0090518
K02681	prepilin peptidase dependent protein C			4.1e-05	0.000282	0.00348717	0.00873521	0.0091357	0.00905396
K02680	prepilin peptidase dependent protein B			4.1e-05	0.000283	0.00351033	0.00874479	0.00914137	0.00911359
K05666	ATP-binding cassette, subfamily C (CFTR/MRP), member 2	ko01523, ko01524, ko02010, ko04976		4.1e-05	0.000284	7.15455e-05	0.000185345	0.000128096	9.551e-05
K18569	hydrolase	ko00332, ko01130		4.2e-05	0.000286	0.00657535	0.0177257	0.0214088	0.0214333
K08315	hydrogenase 3 maturation protease			4.2e-05	0.000286	0.0149694	0.0320168	0.0352475	0.0334392
K18888	ATP-binding cassette, subfamily B, multidrug efflux pump	ko02010	M00706	4.2e-05	0.000286	9.05064e-06	1.05328e-05	2.22681e-06	1.20856e-06
K00336	NADH-quinone oxidoreductase subunit G	ko00190, ko01100	M00144	4.2e-05	0.000288	0.0430548	0.0340801	0.0280437	0.033233
K07668	two-component system, OmpR family, response regulator VicR	ko02020	M00459	4.2e-05	0.000288	0.0211238	0.0381936	0.0328772	0.0269989
K12489	Arf-GAP with coiled-coil, ANK repeat and PH domain-containing protein	ko04144		4.2e-05	0.000289	2.86926e-05	8.43115e-05	3.87579e-05	3.1069e-05
K11410	short/branched chain acyl-CoA dehydrogenase	ko00280, ko01100, ko01110		4.2e-05	0.000289	0.00229421	0.00131952	0.000733539	0.00198767
K02682	prepilin peptidase dependent protein D			4.2e-05	0.000289	0.00387571	0.00905125	0.00950845	0.0092906
K15997	3-alpha-mycarosylerythronolide B desosaminyl transferase auxiliary protein	ko00522, ko01052, ko01130	M00774	4.2e-05	0.00029	6.15475e-05	7.76671e-05	3.30497e-05	7.86671e-05
K13298	dual 3',5'-cyclic-AMP and -GMP phosphodiesterase 11	ko00230, ko04934, ko05032		4.2e-05	0.00029	0.0059741	0.00457212	0.00313032	0.00411815
K15384	aspyridone synthetase, hybrid polyketide synthase / nonribosomal peptide synthetase			4.2e-05	0.00029	0.00368892	0.00895826	0.00965043	0.00945361
K17993	sulfhydrogenase subunit alpha	ko00920		4.3e-05	0.000291	0.000288483	0.000271613	0.000178541	0.000151957
K10440	ribose transport system permease protein	ko02010	M00212	4.3e-05	0.000292	0.0109417	0.00883177	0.00617349	0.0100607
K01193	beta-fructofuranosidase	ko00052, ko00500, ko01100		4.3e-05	0.000292	0.0123686	0.00742571	0.00821691	0.00682185
K04056	type III secretion protein O	ko03070	M00332	4.3e-05	0.000292	0.0030756	0.00663743	0.00802552	0.00816956
K18237	ribose 1,5-bisphosphate isomerase			4.3e-05	0.000292	0.0139526	0.0353438	0.0419023	0.0423112
K18577	mannosylglycoprotein endo-beta-mannosidase			4.3e-05	0.000292	0.00318179	0.00212775	0.00109904	0.00220952
K05385	bilin biosynthesis protein	ko00196, ko01100		4.3e-05	0.000293	0.00354022	0.0049063	0.00322811	0.00314455
K14779	ATP-dependent RNA helicase DDX52/ROK1			4.3e-05	0.000294	0.000107609	4.13346e-05	2.91214e-05	3.56228e-05
K12798	NACHT, LRR and PYD domains-containing protein 1	ko04621		4.3e-05	0.000294	8.20531e-05	9.39229e-06	1.45768e-05	9.69313e-06
K22107	TetR/AcrR family transcriptional regulator, cholesterol catabolism regulator			4.3e-05	0.000294	0.00190006	0.00186035	0.000863168	0.00126095
K08313	fructose-6-phosphate aldolase 1			4.3e-05	0.000294	0.00529312	0.0125064	0.0130358	0.0124755
K13938	dihydromonapterin reductase / dihydrofolate reductase	ko00670, ko00790, ko01100		4.3e-05	0.000294	0.00355737	0.00875014	0.00914474	0.00907014
K21278	dual specificity protein phosphatase 1	ko04010, ko04726, ko05418		4.4e-05	0.000296	1.04153e-05	1.67229e-05	4.93122e-05	1.85881e-05
K10124	carbohydrate-specific outer membrane porin			4.4e-05	0.000296	0.00266385	0.00769781	0.00832498	0.00824281
K15521	D-inositol-3-phosphate glycosyltransferase			4.4e-05	0.000296	0.0228802	0.0120207	0.0207966	0.0192622
K15786	aspartate-semialdehyde dehydrogenase	ko00260		4.4e-05	0.000296	0.011712	0.0313863	0.0352957	0.0326883
K21034	cytochrome P450 family 104			4.4e-05	0.000297	7.18068e-05	6.7173e-05	1.36608e-05	2.67398e-05
K18151	ureidoglycolate amidohydrolase	ko00230, ko01100, ko01120		4.4e-05	0.000297	0.00014854	0.000354669	0.000466221	0.000369097
K12708	4-hydroxy-3-prenylphenylpyruvate oxygenase / 4-hydroxy-3-prenylbenzoate synthase	ko00401, ko01130		4.4e-05	0.000297	0.00446605	0.0087402	0.00740549	0.00677223
K01826	5-carboxymethyl-2-hydroxymuconate isomerase	ko00350, ko01120, ko01220	M00533	4.4e-05	0.000297	0.0171929	0.0232091	0.0218353	0.0209928
K12415	competence-stimulating peptide	ko02020, ko02024		4.4e-05	0.000297	4.51588e-06	7.95133e-06	3.0265e-07	1.16126e-07
K03274	ADP-L-glycero-D-manno-heptose 6-epimerase	ko00540, ko01100	M00064	4.4e-05	0.000297	0.0332195	0.0497215	0.0461885	0.0460297
K07206	tuberous sclerosis 1	ko04072, ko04140, ko04150, ko04151, ko04152, ko04211, ko04218, ko04714, ko04910, ko05163, ko05165, ko05231		4.4e-05	0.000297	0.00399351	0.00841894	0.0092104	0.0092291
K03733	integrase/recombinase XerC			4.4e-05	0.000298	0.0284984	0.0167972	0.0169158	0.0164754
K07574	RNA-binding protein			4.4e-05	0.000299	0.00402245	0.00493475	0.00307994	0.00329626
K04480	methanol---5-hydroxybenzimidazolylcobamide Co-methyltransferase	ko00680, ko01120, ko01200	M00356	4.4e-05	0.000299	7.97708e-06	1.59363e-05	5.52179e-06	3.84486e-06
K14081	methanol corrinoid protein	ko00680, ko01120, ko01200	M00356	4.4e-05	0.000299	0.00385993	0.00331089	0.00225436	0.00264898
K03499	trk system potassium uptake protein			4.5e-05	0.0003	0.027518	0.013993	0.0169027	0.021998
K03110	fused signal recognition particle receptor	ko02024, ko03060, ko03070	M00335	4.5e-05	0.0003	0.0728917	0.0666375	0.0656268	0.0660463
K18688	3-oxocholest-4-en-26-oate---CoA ligase			4.5e-05	0.0003	0.000258122	0.000271551	9.26185e-05	0.000165191
K15367	secretion system chaperone SseA			4.5e-05	0.0003	2.22715e-06	6.15116e-06	1.15721e-06	1.62912e-05
K17779	mitochondrial import inner membrane translocase subunit TIM10B			4.5e-05	0.000301	3.15353e-05	1.47362e-05	5.2645e-06	1.25532e-05
K18227	p-cumate 2,3-dioxygenase ferredoxin reductase component	ko00622, ko01120, ko01220	M00539	4.5e-05	0.000301	0.0256817	0.0575072	0.0690107	0.0718192
K09942	uncharacterized protein			4.5e-05	0.000301	0.0134728	0.0037766	0.00917934	0.00827678
K12720	peptidyl carrier protein	ko00401		4.5e-05	0.000302	0.00375849	0.00924135	0.00998345	0.0102162
K14217	interferon-induced protein with tetratricopeptide repeats 1	ko05160, ko05168		4.5e-05	0.000302	6.41611e-05	2.21354e-05	2.90299e-05	2.87105e-05
K18302	membrane fusion protein, multidrug efflux system		M00642	4.5e-05	0.000302	0.0196315	0.0296731	0.0303209	0.0288072
K10401	kinesin family member 18/19			4.5e-05	0.000303	0.000425873	0.000374484	0.000202523	0.000176431
[truncated: 3,896 more rows]

## Sheet: Module (PICRUSt)
Module	Definition	Orthology	Pathway	p-value	p-value (FDR)	Surface 1_Billings_M	Surface 2_Billings_M	Surface 3_Billings_M	Surface 4_Billings_M
M00829	3,6-Dimethylsalicylyl-CoA biosynthesis, malonyl-CoA => 6-methylsalicylate => 3,6-dimethylsalicylyl-CoA	K15320	ko01059, ko01130	0	0	0.00012299	0.000147285	2.9289e-05	9.13578e-06
M00783	Tetracenomycin C/8-demethyltetracenomycin C biosynthesis, tetracenomycin F2 => tetracenomycin C/8-demethyltetracenomycin C	K15969, K15971	ko01057, ko01130	0	0	0.00244464	0.0029037	0.00118318	0.000891116
M00522	SalK-SalR two-component regulatory system	K14988, K14989	ko02020	0	1e-06	8.04969e-05	0.000111652	2.83881e-05	4.72998e-06
M00580	Pentose phosphate pathway, archaea, fructose 6P => ribose 5P	K08094, K08093, K13831, K01807	ko00030, ko01100, ko01120, ko01200, ko01230	0	2e-06	0.0831631	0.0666223	0.0574567	0.0548956
M00271	PTS system, beta-glucoside-specific II component	K02755, K02756, K02757	ko02060	0	2e-06	0.0665279	0.0295339	0.0247348	0.0261472
M00267	PTS system, N-acetylglucosamine-specific II component	K02802, K02803, K02804	ko00520, ko02060	0	2e-06	0.00132729	0.00194062	0.00074543	0.000486506
M00234	Cystine transport system	K02424, K10010	ko02010	0	2e-06	0.0194687	0.00658239	0.0065262	0.00734486
M00784	Elloramycin biosynthesis, 8-demethyltetracenomycin C => elloramycin A	K19568, K19570	ko01057, ko01130	0	3e-06	0.00109421	0.00104296	0.00033789	0.000184357
M00260	DNA polymerase III complex, bacteria	K02337, K14159, K02338, K02340, K02341, K02343, K02344	ko03030, ko03430, ko03440	0	5e-06	0.540941	0.43859	0.394834	0.417269
M00290	Holo-TFIIH complex	K03142, K03143, K03144, K10843, K10844	ko03420	0	5e-06	0.0990291	0.133541	0.141932	0.128579
M00681	Activin signaling	K04667	ko04350, ko04550	0	6e-06	0.000232606	0.000231136	0.000123117	4.1199e-05
M00004	Pentose phosphate pathway (Pentose phosphate cycle)	K01057, K07404, K01783, K01807, K00616, K01810, K06859	ko00030, ko01100, ko01120, ko01200	0	6e-06	0.575603	0.540108	0.531285	0.537734
M00098	Acylglycerol degradation	K01046, K12298, K14452, K14674	ko00561, ko01100	0	6e-06	0.138561	0.158889	0.177695	0.172853
M00489	DctS-DctR (C4-dicarboxylate transport) two-component regulatory system	K11691, K11692	ko02020	0	6e-06	0.000191857	0.00069733	0.000720194	0.000393735
M00445	EnvZ-OmpR (osmotic stress response) two-component regulatory system	K07659	ko02020	0	6e-06	0.081088	0.0505232	0.048366	0.048892
M00153	Cytochrome bd ubiquinol oxidase	K00425, K00426	ko00190	0	7e-06	0.0999303	0.134468	0.141761	0.125438
M00053	Pyrimidine deoxyribonuleotide biosynthesis, CDP/CTP => dCDP/dCTP,dTDP/dTTP	K00524, K00525, K00526, K10808, K00940, K18533, K00527, K01520, K13998, K00943, K00940	ko00240, ko01100	0	7e-06	0.611784	0.600386	0.565696	0.562491
M00693	Cell cycle - G2/M transition	K02087, K07760	ko04110, ko04111	0	7e-06	0.126329	0.206903	0.204099	0.180162
M00568	Catechol ortho-cleavage, catechol => 3-oxoadipate	K03381	ko00362, ko01100, ko01120, ko01220	0	7e-06	0.120884	0.16244	0.16156	0.155364
M00817	Lantibiotic transport system	K20490	ko02010	0	8e-06	0.00239255	0.00211934	0.00135501	0.000579846
M00336	Twin-arginine translocation (Tat) system	K03116, K03118, K03425	ko03070	0	1e-05	0.145023	0.115123	0.103768	0.112804
M00571	AlgE-type Mannuronan C-5-Epimerase transport system	K12340		0	1e-05	0.0682156	0.0629737	0.050626	0.0462646
M00259	Heme transport system	K02193	ko02010	0	1e-05	0.0445413	0.0364902	0.0280663	0.030215
M00513	LuxQN/CqsS-LuxU-LuxO (quorum sensing) two-component regulatory system	K10909	ko02020, ko05111	0	1e-05	0.0231643	0.0128829	0.00895919	0.00861643
M00325	alpha-Hemolysin/cyclolysin transport system	K11004, K11003, K12340	ko02010, ko03070	0	1e-05	0.0702332	0.0658621	0.0530647	0.0501309
M00821	Multidrug resistance, efflux pump TriABC-TolC	K21136, K21137, K12340		0	1e-05	0.0713334	0.0675961	0.0547872	0.0504583
M00696	Multidrug resistance, efflux pump AcrEF-TolC	K12340		0	1e-05	0.0688768	0.0641883	0.0501609	0.0459546
M00326	RTX toxin transport system	K12530, K12531, K12340		0	1.1e-05	0.068752	0.0635775	0.0510019	0.0456822
M00635	Tetracycline resistance, TetAB(46) transporter	K18216	ko02010	0	1.1e-05	4.95226e-05	4.30501e-05	1.62639e-05	6.77153e-06
M00709	Macrolide resistance, MacAB-TolC transporter	K07637, K07660, K12340		0	1.1e-05	0.140453	0.129107	0.11133	0.0972487
M00122	Cobalamin biosynthesis, cobinamide => cobalamin	K00798, K19221, K02232, K02225, K02227, K02231, K00768, K02226, K22316, K02233	ko00860, ko01100	0	1.1e-05	0.371874	0.480897	0.526069	0.501858
M00209	Osmoprotectant transport system	K05846	ko02010	0	1.1e-05	0.0299794	0.0462157	0.0576397	0.0511992
M00040	Tyrosine biosynthesis, prephanate => pretyrosine => tyrosine	K15226	ko00400, ko01100, ko01110, ko01230	1e-06	1.2e-05	0.0435013	0.0351708	0.0294339	0.0284097
M00180	RNA polymerase II, eukaryotes	K03006, K03010, K03011	ko03020, ko05016	1e-06	1.3e-05	0.0138273	0.00254488	0.00201731	0.00339412
M00739	Cationic peptide transport system	K19229	ko02010	1e-06	1.3e-05	0.0189241	0.00677755	0.0050669	0.00646725
M00642	Multidrug resistance, efflux pump MexJK-OprM	K18301, K18302		1e-06	1.4e-05	0.0923073	0.144009	0.148237	0.137961
M00157	F-type ATPase, prokaryotes and chloroplasts	K02111, K02112, K02113, K02114, K02115, K02108, K02109, K02110	ko00190, ko00195	1e-06	1.5e-05	0.436657	0.317429	0.305101	0.345319
M00382	SCF-FBS complex	K03868, K10099, K10100	ko04120, ko04141	1e-06	1.5e-05	0.00208899	0.00186525	0.000891013	0.00141748
M00015	Proline biosynthesis, glutamate => proline	K00931, K00147, K00286	ko00330, ko01100, ko01230	1e-06	1.5e-05	0.199929	0.168565	0.164207	0.174762
M00807	PTS system, galactose-specific II component	K20112, K20113, K20114	ko02060	1e-06	1.5e-05	6.75794e-05	6.8198e-05	1.97935e-06	1.22636e-06
M00381	SCF-SKP2 complex	K03868, K03875	ko04110, ko04120, ko05168	1e-06	1.6e-05	0.00264699	0.00272594	0.00200238	0.00120372
M00725	Cationic antimicrobial peptide (CAMP) resistance, dltABCD operon	K03367	ko01503	1e-06	1.6e-05	0.0770289	0.107873	0.107815	0.100996
M00845	Arginine biosynthesis, glutamate => acetylcitrulline => arginine	K00145, K00821, K01755	ko00220, ko01100, ko01230	1e-06	1.7e-05	0.244638	0.220879	0.209551	0.21979
M00071	Glycosphingolipid biosynthesis, neolacto-series, LacCer => nLc4Cer	K07967	ko00601, ko01100	1e-06	1.9e-05	0.000524264	0.000385941	0.000460216	0.000172017
M00335	Sec (secretion) system	K03072, K03074, K12257, K03073, K03075, K03076, K03210, K03217, K03110, K03106	ko03070	1e-06	2e-05	0.663252	0.590868	0.56661	0.5912
M00183	RNA polymerase, bacteria	K03040, K03043, K03046, K03060, K03048	ko03020	1e-06	2e-05	0.253259	0.201326	0.197538	0.212583
M00050	Guanine ribonucleotide biosynthesis IMP => GDP,GTP	K00088, K01951, K00940, K00873	ko00230, ko01100	1e-06	2e-05	0.459996	0.418492	0.409107	0.441718
M00051	Uridine monophosphate biosynthesis, glutamine (+ PRPP) => UMP	K01465, K01954, K01955, K01956, K01465, K00254, K17828, K00762, K01591	ko00240, ko01100	1e-06	2.1e-05	0.632941	0.550801	0.540153	0.565665
M00728	Cationic antimicrobial peptide (CAMP) resistance, envelope protein folding and degrading factors DegP and DsbA	K07640, K07662, K04771, K03673	ko01503	1e-06	2.1e-05	0.166108	0.148837	0.158763	0.129683
M00007	Pentose phosphate pathway, non-oxidative phase, fructose 6P => ribose 5P	K00616, K01783, K01807	ko00030, ko01100, ko01120, ko01200, ko01230	1e-06	2.1e-05	0.344704	0.310493	0.296459	0.307315
M00172	C4-dicarboxylic acid cycle, NADP - malic enzyme type	K00051, K01006	ko00710, ko01100, ko01120, ko01200	2e-06	2.3e-05	0.155392	0.197731	0.195003	0.197448
M00596	Dissimilatory sulfate reduction, sulfate => H2S	K00956, K00957, K00394, K00395	ko00920, ko01100, ko01120	2e-06	2.4e-05	0.145585	0.229155	0.213664	0.200865
M00529	Denitrification, nitrate => nitrogen	K00370, K02568, K00368, K15864	ko00910, ko01120	2e-06	2.4e-05	0.100753	0.148219	0.146079	0.13919
M00525	Lysine biosynthesis, acetyl-DAP pathway, aspartate => lysine	K00928, K00133, K00215, K01778, K01586	ko00300, ko01100, ko01230	2e-06	2.5e-05	0.383805	0.32983	0.305381	0.324136
M00541	Benzoyl-CoA degradation, benzoyl-CoA => 3-hydroxypimeloyl-CoA	K04113, K04115, K07537	ko00362, ko01100, ko01120, ko01220	2e-06	2.5e-05	0.0237145	0.0394461	0.0384178	0.0356959
M00697	Multidrug resistance, efflux pump MdtEF-TolC	K12340		2e-06	2.7e-05	0.0969969	0.0955913	0.0874832	0.0786298
M00104	Bile acid biosynthesis, cholesterol => cholate/chenodeoxycholate	K01796, K12405, K11992	ko00120, ko01100	2e-06	3.1e-05	0.0840928	0.121674	0.115069	0.105566
M00780	Tetracycline/oxytetracycline biosynthesis, pretetramide => tetracycline/oxytetracycline	K14254	ko00253, ko01057, ko01130	2e-06	3.1e-05	0.0142189	0.0101153	0.00700913	0.0114229
M00018	Threonine biosynthesis, aspartate => homoserine => threonine	K00928, K12526, K00133, K02203, K01733	ko00260, ko01100, ko01110, ko01230	3e-06	3.1e-05	0.360801	0.312358	0.294521	0.316288
M00661	Paspaline biosynthesis, geranylgeranyl-PP + indoleglycerol phosphate => paspaline	K18387	ko00403, ko01100, ko01110	2e-06	3.1e-05	3.05198e-06	1.08587e-05	2.31597e-06	1.78733e-06
M00150	Fumarate reductase, prokaryotes	K00244, K00246	ko00190	3e-06	3.1e-05	0.0905633	0.133487	0.129538	0.106731
M00056	O-glycan biosynthesis, mucin type core	K00710, K09662, K09663	ko00512, ko01100	3e-06	3.2e-05	0.0329728	0.0627925	0.0675947	0.0692923
M00159	V/A-type ATPase, prokaryotes	K02107	ko00190	3e-06	3.8e-05	0.0344844	0.0473432	0.0489819	0.0473476
M00439	Oligopeptide transport system	K15580, K15583, K10823	ko02010	3e-06	4e-05	0.0468397	0.0296453	0.0250827	0.0220403
M00022	Shikimate pathway, phosphoenolpyruvate + erythrose-4P => chorismate	K03856, K01735, K13829, K03785, K03786, K13832, K13830, K13829, K00800, K13830, K01736	ko00400, ko01100, ko01110, ko01130, ko01230	3e-06	4e-05	0.539218	0.479147	0.45828	0.466841
M00460	MprB-MprA (maintenance of persistent infection) two-component regulatory system	K07669	ko02020	4e-06	4.5e-05	0.0278346	0.0063799	0.00449334	0.00629656
M00443	SenX3-RegX3 (phosphate starvation response) two-component regulatory system	K07768	ko02020	4e-06	4.6e-05	0.0137961	0.00945195	0.00649989	0.0116602
M00078	Heparan sulfate degradation	K01136, K01565, K10532, K01205, K01195	ko00531, ko01100	4e-06	4.6e-05	0.100264	0.078361	0.0740453	0.0592808
M00240	Iron complex transport system	K02013	ko02010	4e-06	4.6e-05	0.234347	0.302247	0.301493	0.308884
M00686	Toll-like receptor signaling	K10160, K18809, K04734, K02580, K04735	ko04064, ko04620	4e-06	4.6e-05	0.250943	0.359731	0.368504	0.329805
M00537	Xylene degradation, xylene => methylbenzoate	K00055	ko00622, ko01100, ko01120, ko01220	4e-06	4.6e-05	0.0089032	0.00749262	0.00405461	0.00532057
M00077	Chondroitin sulfate degradation	K01135, K01197, K01195, K01132	ko00531, ko01100	4e-06	4.6e-05	0.056702	0.0672475	0.0614433	0.0409318
M00830	Neocarzinostatin naphthoate moiety biosynthesis, malonyl-CoA => 2-hydroxy-5-methyl-1-naphthoate => 2-hydroxy-7-methoxy-5-methyl-1-naphthoyl-CoA	K20423	ko01059, ko01130	5e-06	4.7e-05	0.0036525	0.00398797	0.00187656	0.00234582
M00575	Pertussis pathogenicity signature, T1SS	K11004, K07389, K11003, K12340	ko05133	5e-06	5e-05	0.0904922	0.0804703	0.0634102	0.0648426
M00526	Lysine biosynthesis, DAP dehydrogenase pathway, aspartate => lysine	K00928, K12526, K00133, K00215, K03340, K01586, K12526	ko00300, ko01100, ko01230	5e-06	5.1e-05	0.296941	0.254123	0.234797	0.252845
M00677	Wnt signaling	K02375, K02353	ko04310	5e-06	5.3e-05	0.00636934	0.0142363	0.0136994	0.0101508
M00372	Abscisic acid biosynthesis, beta-carotene => abscisic acid	K09840, K09841, K09842	ko00906, ko01100, ko01110	5e-06	5.3e-05	0.0641405	0.0940133	0.0879421	0.0834622
M00003	Gluconeogenesis, oxaloacetate => fructose-6P	K15633, K15635, K00134, K00150, K01803, K01624, K03841, K11532, K01086, K04041	ko00010, ko00020, ko01100	5e-06	5.3e-05	0.69554	0.634348	0.63617	0.656395
M00770	PfeS-PfeR (enterobactin-dependent iron acquisition) two-component regulatory system	K19610	ko02020	6e-06	5.4e-05	0.0128263	0.00255665	0.00138293	0.00194828
M00296	BER complex	K02330	ko03410	6e-06	5.4e-05	0.0819941	0.106078	0.109379	0.110324
M00844	Arginine biosynthesis, ornithine => arginine	K00611, K01755	ko00220, ko01100, ko01230	6e-06	5.4e-05	0.186813	0.166646	0.157059	0.168465
M00654	ParS-ParR (polymyxin-adaptive resistance) two-component regulatory system	K18073	ko01501, ko02020	6e-06	5.4e-05	0.0265634	0.0394068	0.0405979	0.0407357
M00023	Tryptophan biosynthesis, chorismate => tryptophan	K01657, K00766, K01817, K01609, K13498, K01695, K01696	ko00400, ko01100, ko01110, ko01230	6e-06	5.8e-05	0.457732	0.405191	0.386954	0.405011
M00299	Spermidine/putrescine transport system	K11069, K11070, K11071, K11072	ko02010	8e-06	6.8e-05	0.16685	0.0680238	0.0674838	0.0765635
M00468	SaeS-SaeR (staphylococcal virulence regulation) two-component regulatory system	K10682	ko02020	8e-06	6.8e-05	0.000875117	0.00387514	0.00336947	0.00183245
M00252	Lipooligosaccharide transport system	K09694, K09695	ko02010	8e-06	6.8e-05	0.0562339	0.154907	0.212944	0.227093
M00551	Benzoate degradation, benzoate => catechol / methylbenzoate => methylcatechol	K05549, K05784	ko00362, ko00622, ko01100, ko01120, ko01220	9e-06	7.6e-05	0.0676146	0.0917867	0.09022	0.0903564
M00718	Multidrug resistance, efflux pump MexAB-OprM	K18131, K03585, K18138		9e-06	7.8e-05	0.154521	0.200441	0.193436	0.180363
M00367	C10-C20 isoprenoid biosynthesis, non-plant eukaryotes	K01823, K00804	ko00900, ko01100, ko01110	9e-06	7.9e-05	0.0353218	0.0225131	0.0254293	0.0262748
M00327	S-Layer protein transport system	K12533		1e-05	8.3e-05	2.95714e-05	1.56724e-05	7.13773e-05	5.11381e-05
M00304	PTS system, fructose-specific II component	K11194	ko00051, ko02060	1e-05	8.6e-05	0.0139258	0.032758	0.0408848	0.0399045
M00480	VraS-VraR (cell-wall peptidoglycan synthesis) two-component regulatory system	K07694	ko02020	1.1e-05	8.8e-05	0.0411326	0.0887955	0.0965101	0.0935878
M00496	ComD-ComE (competence) two-component regulatory system	K12294, K12295	ko02020	1.1e-05	8.8e-05	4.54293e-05	5.68084e-05	8.05239e-07	5.35372e-07
M00527	Lysine biosynthesis, DAP aminotransferase pathway, aspartate => lysine	K00928, K12526, K00133, K00215, K10206, K01778, K01586, K12526	ko00300, ko01110, ko01230	1.2e-05	9.2e-05	0.391419	0.311601	0.310086	0.324851
M00096	C5 isoprenoid biosynthesis, non-mevalonate pathway	K01662, K12506, K00919, K12506, K03526, K03527, K01823	ko00900, ko01100, ko01110	1.2e-05	9.3e-05	0.487594	0.447975	0.436972	0.454305
M00074	N-glycan biosynthesis, high-mannose type	K05528, K05529, K05529, K05531, K05532, K05533, K05534, K05535	ko00510, ko00513, ko01100	1.3e-05	9.7e-05	0.0650832	0.159662	0.174066	0.17196
M00851	Carbapenem resistance	K18794, K18793, K21277	ko01501	1.3e-05	0.000101	0.0225332	0.0295135	0.0243828	0.016892
M00072	N-glycosylation by oligosaccharyltransferase	K12670	ko00510, ko01100	1.6e-05	0.00012	0.006106	0.0118222	0.0145492	0.009139
M00284	Origin recognition complex	K02603, K02604	ko04110, ko04111, ko04113	1.7e-05	0.000122	0.0394112	0.0524463	0.0505087	0.0526119
M00720	Multidrug resistance, efflux pump VexEF-TolC	K18989, K12340		1.8e-05	0.000134	0.0730276	0.0694186	0.0618254	0.0529263
M00535	Isoleucine biosynthesis, pyruvate => 2-oxobutanoate	K01703, K01704	ko00290, ko01100, ko01210, ko01230	1.8e-05	0.000134	0.209948	0.19541	0.188773	0.203594
M00169	CAM (Crassulacean acid metabolism), light	K01006	ko00710, ko01100, ko01120, ko01200	1.9e-05	0.000135	0.11178	0.152382	0.14698	0.145054
M00213	L-Arabinose transport system	K10537, K10539	ko02010	2e-05	0.000142	0.00112341	0.0020656	0.00123903	0.000829831
M00165	Reductive pentose phosphate cycle (Calvin cycle)	K01601, K01602, K00150, K00134, K01624, K03841, K11532, K01086, K04041, K01624, K11532, K01086, K01807	ko00710, ko01100, ko01120, ko01200	2e-05	0.000142	0.742009	0.652213	0.696211	0.718775
M00197	Putative fructooligosaccharide transport system	K10120, K10122, K10112		2.1e-05	0.000146	0.0492224	0.0578967	0.0684235	0.0588403
M00552	D-galactonate degradation, De Ley-Doudoroff pathway, D-galactonate => glycerate-3P	K01684, K00134	ko00052, ko01100	2.2e-05	0.000148	0.195862	0.172205	0.171351	0.180907
M00673	Cephamycin C biosynthesis, aminoadipate + cycteine + valine => cephamycin C	K04126, K04127, K04128, K18062, K18063	ko00311, ko01130	2.2e-05	0.000148	0.0306917	0.0204346	0.0258159	0.0227158
M00699	Multidrug resistance, efflux pump AmeABC	K03585, K18138, K18904		2.2e-05	0.000148	0.149159	0.174406	0.167697	0.155549
M00339	RaxAB-RaxC type I secretion system	K13409, K12340	ko04626	2.3e-05	0.000151	0.073555	0.0734076	0.0668326	0.0520572
M00076	Dermatan sulfate degradation	K01136, K01135, K01197, K01195	ko00531, ko01100	2.3e-05	0.000153	0.0724712	0.0838109	0.0762002	0.0523475
M00740	Methylaspartate cycle	K01647, K00031, K00261, K19280	ko00020, ko00250, ko00630, ko01120, ko01200	2.5e-05	0.000164	0.561753	0.531487	0.489542	0.52916
M00365	C10-C20 isoprenoid biosynthesis, archaea	K01823, K13787	ko00900, ko01100, ko01110	2.7e-05	0.000171	0.0413859	0.0268092	0.0292034	0.0312881
M00458	ResE-ResD (aerobic and anaerobic respiration) two-component regulatory system	K07775	ko02020	2.7e-05	0.000171	0.0135748	0.00290375	0.00217873	0.00365191
M00742	Aminoglycoside resistance, protease FtsH	K07659, K19416, K04088, K03798		2.7e-05	0.000171	0.280979	0.178918	0.190315	0.195119
M00692	Cell cycle - G1/S transition	K04681	ko04110, ko04111	2.9e-05	0.000177	0.0202736	0.0322117	0.0327754	0.0300831
M00550	Ascorbate degradation, ascorbate => D-xylulose-5P	K02821, K02822, K03079	ko00053, ko01100, ko01120	2.9e-05	0.000177	0.201126	0.270286	0.269373	0.271239
M00532	Photorespiration	K01601, K01602, K19269, K11517, K00600, K00830, K15918, K00382, K02437	ko00630, ko01100, ko01110, ko01200	2.9e-05	0.000177	0.536947	0.480962	0.486359	0.4864
M00804	Complete nitrification, comammox, ammonia => nitrite => nitrate	K00370	ko00910, ko01120	3e-05	0.000179	0.0472071	0.0633565	0.0573097	0.0550055
M00660	Xanthomonas spp. pathogenicity signature, T3SS and effectors	K03226, K03227, K03228, K03229, K18374, K18375		3e-05	0.000182	0.0753243	0.118124	0.122023	0.12034
M00500	AtoS-AtoC (cPHB biosynthesis) two-component regulatory system	K07710, K07714	ko02020	3.2e-05	0.000189	0.0895325	0.0426705	0.0476063	0.0491713
M00171	C4-dicarboxylic acid cycle, NAD - malic enzyme type	K01006	ko00710, ko01100, ko01120, ko01200	3.2e-05	0.00019	0.117566	0.152017	0.15483	0.158523
M00261	DNA polymerase alpha / primase complex	K02684	ko03030	3.3e-05	0.000191	0.00718049	0.0190364	0.0205564	0.0204652
M00140	C1-unit interconversion, prokaryotes	K00600, K01491	ko00670, ko01100	3.4e-05	0.000193	0.121362	0.106111	0.0962327	0.104079
M00685	Apoptotic machinery	K02084	ko04210, ko04214, ko04215	3.4e-05	0.000197	0.0106778	0.0271447	0.0291675	0.0275561
M00243	Manganese/iron transport system	K09818		3.5e-05	0.000201	0.0233112	0.0320014	0.0350098	0.032909
M00358	Coenzyme M biosynthesis	K05979, K05884, K13039, K06034	ko00680, ko01120	3.6e-05	0.000203	0.0281443	0.0168733	0.027822	0.0233343
M00632	Galactose degradation, Leloir pathway, galactose => alpha-D-glucose-1P	K01785, K00965, K01784	ko00052, ko01100	3.8e-05	0.000206	0.240725	0.190312	0.192131	0.202824
M00352	Spliceosome, U2-snRNP	K12825, K12826, K12831, K12835	ko03040	3.7e-05	0.000206	0.0112101	0.0175834	0.0215691	0.0218355
M00737	Bacitracin resistance, VraDE transporter	K19083, K19084, K19081, K11631, K11632	ko02020	3.8e-05	0.000206	0.0118413	0.0305113	0.037478	0.0373161
M00314	Bacitracin transport system	K11632, K11631	ko02010, ko02020	3.8e-05	0.000206	0.0117731	0.0304654	0.037447	0.0373102
M00049	Adenine ribonucleotide biosynthesis, IMP => ADP,ATP	K01939, K01756, K00939, K18533, K00940, K00873	ko00230, ko01100	3.8e-05	0.000206	0.478612	0.446134	0.43324	0.45639
M00065	GPI-anchor biosynthesis, core oligosaccharide	K05283, K05284, K07542, K05286	ko00563, ko01100	4.1e-05	0.000214	0.0115009	0.0273045	0.0320126	0.0349072
M00031	Lysine biosynthesis, mediated by LysW, 2-aminoadipate => lysine	K05826, K05828, K05829	ko00300, ko01100, ko01210, ko01230	4.1e-05	0.000214	0.0643918	0.0880057	0.0929526	0.097235
M00539	Cumate degradation, p-cumate => 2-oxopent-4-enoate + 2-methylpropanoate	K10619, K16303, K16304, K18227, K10620, K10622, K10623	ko00622, ko01120, ko01220	4e-05	0.000214	0.0540576	0.127531	0.156941	0.164311
M00024	Phenylalanine biosynthesis, chorismate => phenylalanine	K14187, K06208, K14170	ko00400, ko01100, ko01110, ko01230	4.1e-05	0.000214	0.231254	0.254759	0.263009	0.266498
M00731	Bacitracin transport system	K19084, K19083	ko02010, ko02020	4.1e-05	0.000215	2.94094e-05	4.19118e-06	6.78579e-07	4.7459e-07
M00763	Ornithine biosynthesis, mediated by LysW, glutamate => ornithine	K05826, K05828, K05829	ko00220, ko01100, ko01210, ko01230	4.3e-05	0.000223	0.0637116	0.0867807	0.0922245	0.0964283
M00083	Fatty acid biosynthesis, elongation	K00667, K00668, K09458, K00648, K02372, K01716, K00208, K00209	ko00061, ko01100, ko01212	4.9e-05	0.000251	0.99326	1.00407	0.961659	0.917362
M00319	Manganese/zinc/iron transport system	K11707, K11708, K11709, K11710	ko02010	5.1e-05	0.000257	0.0056996	0.006988	0.00712353	0.00333167
M00778	Type II polyketide backbone biosynthesis, acyl-CoA + malonyl-CoA => polyketide	K05551, K05554, K15884	ko00253, ko01056, ko01130	5.1e-05	0.000257	0.0292794	0.0393273	0.0437572	0.0497611
M00388	ECS complex	K03873, K04697	ko04120	5.2e-05	0.000263	0.157584	0.220952	0.214107	0.199552
M00838	Undecylprodigiosin biosynthesis, L-proline => undecylprodigiosin	K21786	ko00333, ko01130	5.3e-05	0.000264	0.000668265	0.000985322	0.00066521	0.000405788
M00505	KinB-AlgB (alginate production) two-component regulatory system	K11383, K11384	ko02020	5.6e-05	0.000279	0.0250752	0.00329956	0.00782976	0.00539592
M00702	Multidrug resistance, efflux pump NorB	K18906, K08170		5.7e-05	0.000284	0.0498647	0.0788264	0.0764919	0.072481
M00395	Decapping complex	K12613, K12617	ko03018	5.8e-05	0.000285	0.0146096	0.00312208	0.00784884	0.0047507
M00173	Reductive citrate cycle (Arnon-Buchanan cycle)	K00170, K00171, K01006, K01676, K01677, K00239, K00240, K00241, K00244, K00246, K18556, K18557, K01902, K01903, K00031, K01682, K15230	ko00710, ko01100, ko01120, ko01200	6e-05	0.00029	1.42492	1.54881	1.52103	1.53801
M00010	Citrate cycle, first carbon oxidation, oxaloacetate => 2-oxoglutarate	K01647, K01682, K00031	ko00020, ko01100, ko01200, ko01210, ko01230	6.3e-05	0.000301	0.354716	0.338012	0.310492	0.337573
M00287	PTS system, galactosamine-specific II component	K02744, K10984	ko00052, ko02060	6.3e-05	0.000301	0.00363654	0.0117694	0.0102604	0.00784053
M00095	C5 isoprenoid biosynthesis, mevalonate pathway	K01823	ko00900, ko01100, ko01110	6.9e-05	0.000325	0.240818	0.296156	0.280214	0.271596
M00099	Sphingosine biosynthesis	K00654, K04708, K04710, K04712, K12349	ko00600, ko01100	7e-05	0.000328	0.0964568	0.162892	0.161188	0.153319
M00094	Ceramide biosynthesis	K00654, K04708, K04710, K04712	ko00600, ko01100	7.6e-05	0.000357	0.0953701	0.16121	0.160284	0.152753
M00019	Valine/isoleucine biosynthesis, pyruvate => valine / 2-oxobutanoate => isoleucine	K01652, K11258, K01687, K00826	ko00290, ko01100, ko01110, ko01210, ko01230	7.9e-05	0.000363	0.398222	0.360475	0.345017	0.382571
M00270	PTS system, trehalose-specific II component	K02777, K02817	ko00500, ko02060	7.8e-05	0.000363	0.012047	0.00122979	0.000730489	0.00139344
M00469	BceS-BceR (bacitracin transport) two-component regulatory system	K11629, K11630	ko02020	7.9e-05	0.000363	0.00649082	0.00480417	0.00224616	0.00426783
M00641	Multidrug resistance, efflux pump MexEF-OprN	K18299, K18300		8.3e-05	0.000376	0.0430633	0.0423314	0.0387731	0.0331445
M00091	Phosphatidylcholine (PC) biosynthesis, PE => PC	K16369, K00570	ko00564, ko01100	8.3e-05	0.000376	0.0557938	0.0460158	0.0470458	0.0434972
M00676	PI3K-Akt signaling	K00922, K02649	ko04068, ko04151, ko04910	9e-05	0.0004	0.144526	0.201402	0.201446	0.186172
M00125	Riboflavin biosynthesis, GTP => riboflavin/FMN/FAD	K14652, K01498, K11752, K14652, K00794, K00861, K20884, K11753	ko00740, ko01100, ko01110	9.1e-05	0.000405	0.579844	0.544871	0.535316	0.553144
M00283	PTS system, ascorbate-specific II component	K02821, K02822	ko00053, ko02060	9.2e-05	0.000407	0.0634106	0.0791395	0.0779654	0.0805436
M00207	Putative multiple sugar transport system	K02027, K02025, K10112		9.4e-05	0.000412	0.494907	0.454371	0.515058	0.527666
M00166	Reductive pentose phosphate cycle, ribulose-5P => glyceraldehyde-3P	K01601, K01602, K00150, K00134	ko00710, ko01100, ko01120, ko01200	0.000109	0.000474	0.251225	0.209935	0.239942	0.244401
M00710	Multidrug resistance, efflux pump EbrAB	K11814, K11815		0.000114	0.000496	0.00853701	0.0144925	0.015052	0.0135709
M00309	Non-phosphorylative Entner-Doudoroff pathway, gluconate/galactonate => glycerate	K05308, K18020	ko00030, ko00052, ko01100, ko01120, ko01200	0.000117	0.000499	0.0123371	0.0213793	0.017702	0.0179593
M00218	Fructose transport system		ko02010	0.000118	0.000499	0.00652306	0.00667815	0.00494182	0.00502328
M00602	Arabinosaccharide transport system	K17234, K10112	ko02010	0.000118	0.000499	0.0277406	0.0166883	0.0261218	0.0221905
M00307	Pyruvate oxidation, pyruvate => acetyl-CoA	K00161, K00162, K00627, K00382, K00170, K00171	ko00010, ko00020, ko00620, ko01100, ko01200	0.000117	0.000499	0.372453	0.3202	0.334124	0.31052
M00110	C19/C18-Steroid hormone biosynthesis, pregnenolone => androstenedione => estrone	K07434	ko00140, ko01100	0.000118	0.000499	0.0738719	0.171374	0.226748	0.244685
M00033	Ectoine biosynthesis, aspartate => ectoine	K00928, K00133, K06718, K06720	ko00260, ko01100, ko01120, ko01210, ko01230	0.000123	0.000515	0.128217	0.109496	0.102507	0.10444
M00265	PTS system, glucose-specific II component	K02777, K02778, K02779	ko00010, ko00520, ko02060	0.00013	0.00054	0.0356686	0.00351901	0.00284972	0.00423803
M00285	MCM complex	K02540, K02209	ko03030, ko04110, ko04111, ko04113	0.000136	0.000559	0.0753232	0.109637	0.113199	0.119785
M00806	PTS system, maltose-specific II component	K02777, K20107, K20108	ko00500, ko02060	0.000139	0.000569	0.0117375	0.00104382	0.000604835	0.00124153
M00374	Dicarboxylate-hydroxybutyrate cycle	K00170, K00171, K01676, K01677, K00239, K00240, K00241, K01902, K01903, K14465, K15016	ko00710, ko01120, ko01200	0.000145	0.000587	0.618581	0.582785	0.565743	0.571212
M00695	cAMP signaling	K04632, K08041, K08042, K08043, K08048, K01768	ko04024	0.000145	0.000587	0.555192	0.186014	0.290591	0.249766
M00237	Branched-chain amino acid transport system	K01997, K01995, K01996	ko02010	0.000148	0.000598	0.862216	1.16143	1.09478	1.00961
M00789	Rebeccamycin biosynthesis, tryptophan => rebeccamycin	K14266, K19885, K19888	ko00404, ko01130	0.000151	0.000605	0.0103437	0.0277509	0.0324734	0.0320664
M00738	Bacitracin resistance, BceAB transporter	K11629, K11630, K11631, K11632	ko02020	0.000161	0.000641	0.0182639	0.0352696	0.0396931	0.0415781
M00726	Cationic antimicrobial peptide (CAMP) resistance, lysyl-phosphatidylglycerol (L-PG) synthase MprF	K14205	ko01503	0.000162	0.000641	0.0168389	0.00620575	0.0105391	0.00662769
M00796	dTDP-D-mycaminose biosynthesis	K19853, K13307	ko00523, ko01130	0.000165	0.00065	0.000628631	0.00107534	0.000270173	0.000372585
M00149	Succinate dehydrogenase, prokaryotes	K00241, K00239, K00240	ko00190	0.000168	0.000658	0.192605	0.172478	0.16313	0.168829
M00850	Vibrio cholerae pathogenicity signature, cholera toxins	K10953, K10948, K11018	ko05110	0.000176	0.000684	0.00597569	0.0083318	0.00664901	0.00460885
M00394	RNA degradosome	K08300	ko03018	0.000183	0.000704	0.268858	0.252787	0.25367	0.264216
M00424	Shelterin complex	K11111		0.000182	0.000704	4.28783e-05	2.21231e-06	7.98894e-06	5.36171e-06
M00448	CssS-CssR (secretion stress response) two-component regulatory system	K07650	ko02020	0.000193	0.000738	0.0116234	0.000756129	0.000660556	0.00144704
M00589	Putative lysine transport system	K17073, K17074	ko02010	0.000195	0.000744	7.25112e-05	0.000115157	3.72129e-05	1.68072e-05
M00512	CckA-CtrA/CpdR (cell cycle control) two-component regulatory system	K13587, K13584	ko02020, ko04112	0.000196	0.000746	0.0180302	0.0090815	0.012614	0.00777589
M00026	Histidine biosynthesis, PRPP => histidine	K02502, K01496, K11755, K01814, K02501, K02500, K01663, K04486, K05602, K18649, K01089	ko00340, ko01100, ko01110, ko01230	0.000198	0.000747	0.777407	0.749483	0.718902	0.763449
M00371	Castasterone biosynthesis, campesterol => castasterone	K09588, K09590	ko00905, ko01110	0.0002	0.000751	0.0234427	0.0351777	0.0358046	0.0341504
M00241	Vitamin B12 transport system	K06858	ko02010	0.000221	0.000827	0.0231583	0.0349951	0.0326347	0.0343752
M00633	Semi-phosphorylative Entner-Doudoroff pathway, gluconate/galactonate => glycerate-3P	K05308	ko00030, ko00052, ko01100, ko01200	0.000226	0.000844	0.00566052	0.0130783	0.0114853	0.00941554
M00351	Spliceosome, U1-snRNP	K11093, K11095	ko03040	0.00023	0.000851	0.0050309	0.010287	0.0120288	0.0108967
M00785	Cycloserine biosynthesis, arginine/serine => cycloserine	K19727	ko00999, ko01130	0.000231	0.000852	0.000244314	0.000191456	9.44935e-05	0.000228418
M00080	Lipopolysaccharide biosynthesis, inner core => outer core => O-antigen	K02841, K03279, K03280	ko00540, ko01100	0.000235	0.000862	0.321913	0.412079	0.383191	0.352471
M00305	PTS system, 2-O-A-mannosyl-D-glycerate-specific II component	K11200	ko02060	0.000252	0.000921	0.00100344	0.00053761	0.000442799	0.000645306
M00253	Sodium transport system	K09697	ko02010	0.000257	0.000937	0.00565726	0.0124127	0.0155193	0.0140241
M00464	NrsS-NrsR (nickel tolerance) two-component regulatory system	K11328	ko02020	0.000259	0.000939	0.0127622	0.00159608	0.00623837	0.00432732
M00266	PTS system, maltose/glucose-specific II component	K02777	ko00010, ko00500, ko00520, ko02060	0.00028	0.001004	0.0130115	0.00269071	0.0023558	0.00227782
M00455	TorS-TorR (TMAO respiration) two-component regulatory system	K07772	ko02020	0.000279	0.001004	0.0162391	0.00605093	0.00979214	0.00662668
M00196	Raffinose/stachyose/melibiose transport system	K10117, K10119, K10112	ko02010	0.000285	0.001018	0.046249	0.0298195	0.034533	0.0399708
M00734	BraS-BraR (bacitracin transport) two-component regulatory system	K19081	ko02020	0.000289	0.001028	3.8732e-05	4.16959e-05	3.03821e-05	5.35241e-06
M00167	Reductive pentose phosphate cycle, glyceraldehyde-3P => ribulose-5P	K01624, K03841, K11532, K01086, K04041, K01624, K11532, K01086, K01807	ko00710, ko01100, ko01120, ko01200	0.000298	0.001047	0.490785	0.442278	0.456269	0.474374
M00516	SLN1-YPD1-SSK1/SKN7 (osmosensing) two-component regulatory system	K11231, K19690, K19691, K11232, K11233, K15859	ko02020, ko04011	0.000297	0.001047	0.0278211	0.00658145	0.0102692	0.00688043
M00601	Putative chitobiose transport system	K17244, K17246	ko02010	0.000296	0.001047	0.0348498	0.0126035	0.0305058	0.0249033
M00127	Thiamine biosynthesis, AIR => thiamine-P/thiamine-2P	K03147, K14153, K14154, K00788, K14153, K14154, K00946	ko00730, ko01100	0.000305	0.001066	0.263855	0.254137	0.246109	0.244924
M00606	N,N'-Diacetylchitobiose transport system	K10112	ko02010	0.000316	0.001099	0.0305581	0.0190875	0.0271054	0.023341
M00564	Helicobacter pylori pathogenicity signature, cagA pathogenicity island	K12089, K12091, K12092, K12093, K12101, K12103, K12106, K12110	ko05120	0.00032	0.00111	0.10326	0.13173	0.137029	0.119913
M00658	VanS-VanR (actinomycete type vancomycin resistance) two-component regulatory system	K18351	ko02020	0.000325	0.001121	0.0407502	0.0569054	0.052761	0.0510695
M00133	Polyamine biosynthesis, arginine => agmatine => putrescine => spermidine	K01585, K02626, K00797	ko00330, ko01100	0.000336	0.001155	0.294784	0.33188	0.343242	0.349764
M00021	Cysteine biosynthesis, serine => cysteine	K00640, K01738, K13034	ko00270, ko01100, ko01110, ko01200, ko01230	0.000349	0.001192	0.172185	0.119408	0.135933	0.138132
M00467	SasA-RpaAB (circadian timing mediating) two-component regulatory system	K08479, K11329	ko02020	0.000355	0.001203	0.0303688	0.0120555	0.0228879	0.0205957
M00066	Lactosylceramide biosynthesis	K00720	ko00600, ko01100	0.00036	0.001214	0.0141038	0.00326409	0.00748205	0.00435721
M00509	WspE-WspRF (chemosensory) two-component regulatory system	K13490, K13491	ko02020	0.000363	0.00122	0.0322674	0.0114191	0.0251979	0.0138912
M00767	Multidrug resistance, efflux pump OqxAB	K19586		0.000366	0.001224	0.0145805	0.00487212	0.00395886	0.00359422
M00566	Dipeptide transport system, Firmicutes	K16202	ko02010	0.000386	0.001282	0.000293841	0.000564451	0.000206317	0.000182043
M00189	Molybdate transport system	K02020	ko02010	0.000399	0.001314	0.336509	0.395757	0.400419	0.386604
M00743	Aminoglycoside resistance, protease HtpX	K07659, K03799		0.000404	0.001324	0.147548	0.0958897	0.107303	0.108026
M00466	NblS-NblR (photosynthesis) two-component regulatory system	K07769	ko02020	0.000409	0.00133	0.038808	0.00809095	0.0201274	0.0183826
M00383	ECV complex	K03868, K03873	ko04120, ko05211	0.000436	0.001407	0.07184	0.098781	0.0987436	0.101249
M00386	Cul4-DDB1-CSA complex	K03868	ko03420, ko04120	0.00044	0.001408	0.0126463	0.0145324	0.0129144	0.0103384
M00610	PTS system, D-glucosaminate-specific II component	K17465, K17467	ko02060	0.000439	0.001408	2.52576e-05	7.96968e-05	4.14135e-05	1.18203e-05
M00017	Methionine biosynthesis, apartate => homoserine => methionine	K00928, K12526, K00133, K00548	ko00270, ko01100, ko01230	0.000449	0.001432	0.308405	0.281129	0.259088	0.279644
M00461	MtrB-MtrA (osmotic stress response) two-component regulatory system	K07670	ko02020	0.000454	0.001442	0.128095	0.189809	0.168608	0.145247
M00211	Putative ABC transport system	K02069		0.000462	0.001461	0.112365	0.124435	0.133534	0.125868
M00143	NADH dehydrogenase (ubiquinone) Fe-S protein/flavoprotein complex, mitochondria	K03936, K03940, K03941	ko00190	0.000474	0.001493	0.17687	0.229685	0.210953	0.219015
M00411	SCF-GRR1 complex	K03868	ko04111, ko04120	0.000478	0.001498	0.000137	6.15805e-05	1.57898e-05	6.72939e-05
M00308	Semi-phosphorylative Entner-Doudoroff pathway, gluconate => glycerate-3P	K05308, K00134	ko00030, ko01100, ko01120, ko01200	0.000484	0.001512	0.271303	0.254747	0.252474	0.255887
M00250	Lipopolysaccharide transport system	K09690, K09691	ko02010	0.0005	0.001556	0.0685097	0.0403016	0.0684541	0.0527129
M00406	TREX complex	K12880, K12881, K12812	ko03013, ko03040	0.000518	0.001603	0.00116396	0.00062295	0.000518846	0.000624596
M00145	NAD(P)H:quinone oxidoreductase, chloroplasts and cyanobacteria	K05574, K05582, K05581, K05579, K05572, K05580, K05578, K05577, K05575, K05573, K05583, K05584, K05585	ko00190	0.00052	0.001603	0.243871	0.0835131	0.199585	0.193757
M00414	Bloom's syndrome complex	K10901, K10990	ko03460	0.000533	0.001638	0.011614	0.00077566	0.000743713	0.00160866
M00106	Conjugated bile acid biosynthesis, cholate => taurocholate/glycocholate	K00659	ko00120, ko01100	0.00054	0.001654	0.0318857	0.0461701	0.0469046	0.0430975
M00321	Bicarbonate transport system	K11950, K11951, K11952	ko02010	0.000542	0.001654	0.045907	0.0184688	0.054053	0.0435458
M00055	N-glycan precursor biosynthesis	K07432, K03846, K03846, K03850	ko00510, ko01100	0.00058	0.001748	0.106713	0.148896	0.149137	0.146421
M00224	Fluoroquinolone transport system	K16907	ko02010	0.000592	0.001771	0.013508	0.0270216	0.0264851	0.0206871
M00046	Pyrimidine degradation, uracil => beta-alanine, thymine => 3-aminoisobutanoate	K00207, K01464, K01431	ko00240, ko01100	0.000621	0.001851	0.107912	0.14813	0.158108	0.155956
M00701	Multidrug resistance, efflux pump EmrAB	K15974		0.000624	0.001854	0.125642	0.104133	0.11397	0.101806
M00092	Phosphatidylethanolamine (PE) biosynthesis, ethanolamine => PE	K00894, K00967, K00993	ko00564, ko01100	0.000627	0.001856	0.000968975	0.00177028	0.00127845	0.000911753
M00593	Inositol transport system	K17213, K17214	ko02010	0.000645	0.001887	0.00112227	0.0013035	0.00062812	0.00162737
M00436	Sulfonate transport system	K15553, K15555	ko02010	0.00067	0.001952	0.0760517	0.0655386	0.0604664	0.0576563
M00574	Pertussis pathogenicity signature, pertussis toxin	K11024, K11025, K11026	ko05133	0.000688	0.001998	0.00246457	0.00223777	0.00157774	0.00313645
M00008	Entner-Doudoroff pathway, glucose-6P => glyceraldehyde-3P + pyruvate	K01057, K07404, K01690	ko00030, ko01100, ko01120, ko01200	0.000696	0.002015	0.196571	0.208868	0.213134	0.204556
M00510	Cph1-Rcp1 (light response) two-component regulatory system	K11354, K11355	ko02020	0.000713	0.002047	0.0512238	0.0116943	0.0294936	0.023598
M00854	Glycogen biosynthesis, glucose-1P => glycogen/starch	K00693, K16150, K00975, K00703, K00700	ko00500	0.000768	0.002197	0.289269	0.243781	0.294173	0.281119
M00116	Menaquinone biosynthesis, chorismate => menaquinone	K02552, K02551, K08680, K02549, K14759, K01911, K01661, K12073, K19222, K02548	ko00130, ko01100, ko01110	0.000784	0.002236	0.530931	0.431504	0.474205	0.49122
M00201	alpha-Glucoside transport system	K10232, K10233, K10234, K10112	ko02010	0.000853	0.002401	0.0420814	0.0255936	0.0303738	0.0356592
M00573	Biotin biosynthesis, BioI pathway, long-chain-acyl-ACP => pimeloyl-ACP => biotin	K16593	ko00780, ko01100	0.000854	0.002401	0.181369	0.155463	0.16534	0.162915
M00391	Exosome, eukaryotes	K07573, K11600, K03678	ko03018	0.000865	0.002414	0.186587	0.229768	0.221424	0.22553
M00168	CAM (Crassulacean acid metabolism), dark		ko00710, ko01100, ko01120, ko01200	0.000863	0.002414	0.136906	0.145384	0.149966	0.153996
M00565	Trehalose biosynthesis, D-glucose 1P => trehalose	K00975, K00703, K00700, K01214, K06044	ko00500, ko01100, ko01110	0.000888	0.002469	0.329708	0.233205	0.292078	0.284243
M00242	Zinc transport system	K09815	ko02010	0.000896	0.002483	0.0657929	0.0505567	0.0449905	0.0509743
M00722	Cationic antimicrobial peptide (CAMP) resistance, ethanolaminephosphotransferase EptA	K07643	ko01503	0.000902	0.00249	0.0838339	0.107635	0.0972232	0.0974153
M00354	Spliceosome, U4/U6.U5 tri-snRNP	K12662, K12844, K12856, K12857, K12854, K12858, K13099, K12846	ko03040	0.000906	0.002494	0.0301412	0.0107747	0.0104001	0.00926456
M00811	Nicotine degradation, pyrrolidine pathway, nicotine => succinate semialdehyde	K20158, K20171, K15359	ko00760, ko01120	0.000933	0.002559	0.00148884	0.00276225	0.00114391	0.00170662
M00639	Multidrug resistance, efflux pump MexCD-OprJ	K18294, K18296		0.000959	0.002604	0.00777044	0.0103326	0.00959003	0.00642644
M00422	Acetyl-CoA pathway, CO2 => acetyl-CoA	K00192, K00195, K00194	ko00680, ko01120	0.000957	0.002604	0.000840177	0.0017734	0.00193389	0.00170169
M00769	Multidrug resistance, efflux pump MexPQ-OpmE	K18304, K19591, K19594, K19593		0.000963	0.002605	0.00830497	0.0117399	0.0142863	0.0100202
M00849	C5 isoprenoid biosynthesis, mevalonate pathway, archaea	K01823	ko00900, ko01110, ko01130	0.000989	0.002667	0.246877	0.29248	0.277964	0.274128
M00037	Melatonin biosynthesis, tryptophan => serotonin => melatonin	K22450, K00543	ko00380, ko01100	0.001001	0.00269	0.118338	0.0936609	0.104124	0.110653
M00178	Ribosome, bacteria	K02906, K02926, K02965, K02961, K02895, K02931, K02994, K02988, K02952, K02986, K02879, K02996, K02992, K02935, K02864, K02967, K02916, K02914, K02963, K02990, K02899, K02902, K02913, K02911, K02909, K02897, K02959, K02968, K02945, K02970	ko03010	0.001028	0.002736	4.04156	3.65766	3.50822	3.731
M00449	CreC-CreB (phosphate regulation) two-component regulatory system	K07641	ko02020	0.001022	0.002736	0.0353503	0.0427887	0.0364127	0.0328235
M00707	Multidrug resistance, MdlAB/SmdAB transporter	K18889, K18890		0.001029	0.002736	0.0344382	0.0172607	0.0288722	0.0277731
M00451	BasS-BasR (antimicrobial peptide resistance) two-component regulatory system	K07643	ko02020	0.001041	0.002758	0.0196231	0.0256302	0.0199634	0.0185462
M00597	Anoxygenic photosystem II	K08928		0.001044	0.002758	0.0396057	0.0538721	0.0498035	0.0494248
M00459	VicK-VicR (cell wall metabolism) two-component regulatory system	K07652, K07668	ko02020	0.001057	0.002784	0.0605556	0.0894787	0.0840124	0.0673676
M00579	Phosphate acetyltransferase-acetate kinase pathway, acetyl-CoA => acetate	K00625, K13788, K15024	ko00710, ko01100, ko01120, ko01200	0.001197	0.003127	0.0624968	0.0473873	0.0464403	0.048617
M00570	Isoleucine biosynthesis, threonine => 2-oxobutanoate => isoleucine	K17989, K01652, K11258, K01687, K00826	ko00290, ko01100, ko01230	0.001232	0.003201	0.431231	0.38895	0.379972	0.41158
M00634	Oleandomycin transport system	K18232	ko02010	0.001254	0.003247	0.00306173	0.0069411	0.00791158	0.0104422
M00494	NatK-NatR (sodium extrusion) two-component regulatory system	K11641	ko02020	0.001295	0.003332	0.000331511	0.000587271	0.000238677	0.000393958
M00123	Biotin biosynthesis, pimeloyl-ACP/CoA => biotin		ko00780, ko01100	0.001345	0.003451	0.17794	0.152984	0.163312	0.159763
M00604	Trehalose transport system	K17311	ko02010	0.001378	0.003522	0.000188911	0.000267185	0.000156747	0.000116629
M00688	MAPK (JNK) signaling	K04416, K04429, K04417, K04431	ko04010, ko04013	0.001418	0.003614	0.000759296	0.000487355	0.000446635	0.000647606
M00698	Multidrug resistance, efflux pump BpeEF-OprC	K18902		0.001494	0.003783	0.0373389	0.0523122	0.0419091	0.0424653
M00581	Biotin transport system	K16783, K16784	ko02010	0.001574	0.003961	0.109285	0.129516	0.125491	0.121172
M00427	Nuclear pore complex	K14297, K14300, K14307, K14310, K14313, K14314, K14316	ko03013	0.001623	0.00407	0.127624	0.160739	0.148351	0.142793
M00142	NADH:ubiquinone oxidoreductase, mitochondria	K03879, K03880, K03881, K03883, K03884	ko00190	0.001635	0.004073	0.240424	0.299494	0.267529	0.258223
M00457	TctE-TctD (tricarboxylic acid transport) two-component regulatory system	K07774	ko02020	0.001641	0.004075	0.0166956	0.0263395	0.022402	0.0230654
M00533	Homoprotocatechuate degradation, homoprotocatechuate => 2-oxohept-3-enedioate	K10219, K01826	ko00350, ko01120, ko01220	0.001651	0.004076	0.0798567	0.0921537	0.0832275	0.0805602
M00361	Nucleotide sugar biosynthesis, eukaryotes	K01784, K00972, K00966	ko00520	0.001647	0.004076	0.414989	0.39883	0.414888	0.419288
M00628	beta-Lactam resistance, AmpC system	K08218, K17836	ko01501	0.001669	0.004107	0.199874	0.182541	0.181696	0.174145
M00847	Heme biosynthesis, archaea, siroheme => heme	K22227	ko00860, ko01110	0.001697	0.004165	0.017565	0.00772185	0.0114882	0.00921454
M00809	PTS system, glucose-specific II component	K20116, K20117, K20118	ko00010, ko00520, ko02060	0.00182	0.004438	0.0353069	0.00277552	0.00277989	0.00402187
M00598	Anoxygenic photosystem I	K08942		0.001827	0.004442	0.0888516	0.112912	0.111467	0.105714
M00160	V-type ATPase, eukaryotes	K02148, K02152, K02155	ko00190	0.001857	0.004501	0.0962804	0.114651	0.11195	0.107363
M00813	Lantibiotic transport system	K20459	ko02010	0.001867	0.00451	0.00065042	0.00180143	0.00270737	0.00316348
M00097	beta-Carotene biosynthesis, GGAP => beta-carotene	K02291, K02293, K15744, K09835	ko00906, ko01100, ko01110	0.001952	0.004666	0.161846	0.118224	0.146682	0.141437
M00148	Succinate dehydrogenase (ubiquinone)	K00236, K00237, K00234, K00235	ko00190	0.002062	0.004882	0.049792	0.0624799	0.0587813	0.0540127
M00605	Glucose/mannose transport system	K10112	ko02010	0.002279	0.005374	0.0420041	0.0301375	0.0361969	0.0359662
M00341	Proteasome, 19S regulatory particle (PA700)	K03061, K03062, K03066, K03032	ko03050	0.002294	0.005394	0.395672	0.488315	0.491895	0.496376
M00277	PTS system, N-acetylgalactosamine-specific II component	K02744	ko00052, ko02060	0.002425	0.005669	0.00630557	0.0173169	0.0175708	0.0135458
M00385	Cul4-DDB1-DDB2 complex	K03868	ko03420, ko04120	0.002648	0.006172	0.0131231	0.0146082	0.0135558	0.0106194
M00364	C10-C20 isoprenoid biosynthesis, bacteria	K01823, K13789, K13787	ko00900, ko01100, ko01110, ko01130	0.002698	0.006215	0.143641	0.130968	0.129205	0.128189
M00434	PhoR-PhoB (phosphate starvation response) two-component regulatory system	K07657, K07658	ko02020	0.00269	0.006215	0.183491	0.11912	0.154623	0.132575
M00544	Carbazole degradation, carbazole => 2-oxopent-4-enoate + anthranilate	K15754	ko00621, ko01100, ko01120, ko01220	0.002754	0.006321	0.0308476	0.0381889	0.0306207	0.0278139
M00727	Cationic antimicrobial peptide (CAMP) resistance, N-acetylmuramoyl-L-alanine amidase AmiA and AmiC	K07640, K07662, K01448	ko01503	0.00292	0.006629	0.193557	0.178704	0.206499	0.186206
M00223	Phosphonate transport system	K02044, K02042	ko02010	0.003026	0.00681	0.228395	0.242999	0.257761	0.250006
M00124	Pyridoxal biosynthesis, erythrose-4P => pyridoxal-5P	K00097, K03474, K00275	ko00750, ko01100	0.003022	0.00681	0.194676	0.174138	0.161763	0.165264
M00462	PrrB-PrrA (intracellular multiplication) two-component regulatory system	K07655, K07671	ko02020	0.003048	0.00684	0.00803287	0.0110039	0.00833863	0.00795243
M00791	Manganese/zinc transport system	K19971, K19972	ko02010	0.003135	0.007009	7.8484e-05	7.72825e-05	9.18526e-05	8.8331e-05
M00465	ManS-ManR (manganese homeostasis) two-component regulatory system	K11520	ko02020	0.003272	0.00726	0.0709584	0.0432742	0.0557589	0.0538879
M00706	Multidrug resistance, EfrAB transporter	K18888		0.00342	0.007543	6.14683e-05	8.21382e-05	0.000121729	9.66005e-05
M00156	Cytochrome c oxidase, cbb3-type	K00404, K00405	ko00190	0.003483	0.007642	0.0794748	0.0964182	0.0753604	0.0733803
M00082	Fatty acid biosynthesis, initiation	K02160, K01963, K18472, K00667, K00668, K00648	ko00061, ko01100, ko01212	0.003513	0.007667	0.418652	0.39228	0.373115	0.351796
M00059	Glycosaminoglycan biosynthesis, heparan sulfate backbone	K02576, K02577, K01793	ko00534, ko01100	0.003633	0.007885	0.0646321	0.0893905	0.0828558	0.0719956
M00232	General L-amino acid transport system	K09969, K09970, K09971, K09972	ko02010	0.003741	0.008075	0.0863176	0.0495143	0.06545	0.0644031
M00251	Teichoic acid transport system		ko02010	0.003734	0.008075	0.0437425	0.0528303	0.0513753	0.0561914
M00112	Tocopherol/tocotorienol biosynthesis	K09833, K18534, K05928	ko00130, ko01100, ko01110	0.003797	0.008173	0.0620982	0.0280695	0.0528627	0.0465263
M00222	Phosphate transport system		ko02010	0.003837	0.008236	0.376765	0.351138	0.394826	0.395295
M00792	Manganese/zinc transport system	K19975	ko02010	0.003894	0.008315	0.00120894	0.000880041	0.000476806	0.000825678
M00303	PTS system, N-acetylmuramic acid-specific II component	K02777, K11191, K11192	ko02060	0.003884	0.008315	0.0321268	0.0543004	0.0598299	0.0555811
M00344	Formaldehyde assimilation, xylulose monophosphate pathway	K17100, K01624, K03841	ko00680, ko01120, ko01200	0.003993	0.008503	0.0478114	0.0290534	0.0380333	0.0425295
M00754	Nisin resistance, phage shock protein homolog LiaH	K11620		0.004144	0.0088	0.22053	0.255567	0.259317	0.255454
M00047	Creatine pathway	K00542, K00933	ko00330, ko01100	0.004376	0.009244	0.0630604	0.0800845	0.0796002	0.0749726
M00399	Cap binding complex	K12882	ko03013, ko03015, ko03040, ko03040	0.00465	0.00977	3.33742e-05	5.29642e-06	5.45205e-06	5.63042e-06
M00349	Microcin C transport system	K13893, K13894, K13895	ko02010	0.004745	0.009925	0.0178473	0.0247932	0.0158141	0.0205479
M00067	Sulfoglycolipids biosynthesis, ceramide/1-alkyl-2-acylglycerol => sulfatide/seminolipid	K01019	ko00565, ko00600, ko01100	0.004809	0.010024	0.0200724	0.0254078	0.0298937	0.028131
M00717	Multidrug resistance, efflux pump NorA	K18906, K08153		0.004855	0.010066	0.0261247	0.0140163	0.0161074	0.0170748
M00306	PTS system, fructose-specific II-like component	K11201, K11202		0.005235	0.01077	0.000278201	0.000544405	0.00028487	0.000317132
M00825	10-membered enediyne core biosynthesis, malonyl-CoA => 3-hydroxyhexadeca-4,6,8,10,12,14-hexaenoyl-ACP => 10-membered enediyne core	K15314, K21172, K21174	ko01059, ko01130	0.005264	0.010801	0.00122979	0.00331226	0.00527373	0.00607256
M00649	Multidrug resistance, efflux pump AdeABC	K18143, K18144	ko01501	0.005364	0.010979	0.0293851	0.0112449	0.0169953	0.0159987
M00543	Biphenyl degradation, biphenyl => 2-oxopent-4-enoate + benzoate	K18087, K08690, K00462, K10222	ko00621, ko01120, ko01220	0.005454	0.011134	0.0129638	0.0180353	0.0142209	0.0134173
M00470	YxdK-YxdJ (antimicrobial peptide response) two-component regulatory system	K11633	ko02020	0.005937	0.011995	0.0162539	0.0199883	0.0232155	0.0234853
M00205	N-Acetylglucosamine transport system	K10200	ko02010	0.005953	0.011998	0.000243661	0.000205588	0.000135576	0.000114132
M00088	Ketone body biosynthesis, acetyl-CoA => acetoacetate/3-hydroxybutyrate/acetone		ko00072, ko01100	0.006195	0.012453	0.317528	0.385444	0.352995	0.350119
M00591	Putative xylitol transport system		ko02010	0.006411	0.012848	0.000343277	0.000264499	0.000163107	0.000163319
M00428	eIF4F complex	K03260	ko03013	0.006671	0.013308	0.0194062	0.0246093	0.023927	0.0227756
M00524	FixL-FixJ (nitrogen fixation) two-component regulatory system	K14986	ko02020	0.00672	0.013373	0.0316211	0.0275034	0.0248574	0.0226616
M00392	Ski complex	K12599, K12600, K12601	ko03018	0.006743	0.013385	0.115488	0.0555338	0.0924661	0.0842725
M00432	Leucine biosynthesis, 2-oxoisovalerate => 2-oxoisocaproate	K01649, K01702, K01703, K01704	ko00290, ko01100, ko01110, ko01210, ko01230	0.006969	0.013798	0.375425	0.35759	0.351897	0.372391
M00135	GABA biosynthesis, eukaryotes, putrescine => GABA	K00657, K00274, K00128, K00149	ko00330, ko01100	0.006992	0.013809	0.181132	0.156829	0.168481	0.170529
M00452	CusS-CusR (copper tolerance) two-component regulatory system	K07644, K07665	ko02020	0.007053	0.013886	0.161715	0.115906	0.165802	0.130264
M00595	Thiosulfate oxidation by SOX complex, thiosulfate => sulfate	K17222, K17223, K17224, K17225, K17226, K17227	ko00920, ko01100, ko01120	0.007127	0.013971	0.0319732	0.044546	0.0271874	0.0340357
M00036	Leucine degradation, leucine => acetoacetate + acetyl-CoA	K00826, K00166, K11381, K09699, K00382, K01968, K01969	ko00280, ko01100	0.007453	0.014537	0.798478	0.916695	0.849637	0.835343
M00675	Carbapenem-3-carboxylate biosynthesis, pyrroline-5-carboxylate + malonyl-CoA => carbapenem-3-carboxylate	K18316, K18315	ko00332, ko01130	0.007486	0.014565	0.0190448	0.0152674	0.0125701	0.0145417
M00353	Spliceosome, Prp19/CDC5L complex	K10599	ko03040	0.00777	0.015025	0.00198478	0.00144272	0.000962805	0.00187082
M00318	Iron/zinc/manganese/copper transport system	K11704	ko02010	0.00781	0.015048	1.48268e-05	5.74829e-06	7.77505e-05	7.18204e-06
M00155	Cytochrome c oxidase, prokaryotes	K02275, K02274, K02276, K02277	ko00190	0.008349	0.01597	0.231718	0.213244	0.216852	0.218481
M00687	MAPK (ERK1/2) signaling	K04371	ko04010, ko04011, ko04013	0.008565	0.016284	2.57651e-05	3.9651e-05	5.3249e-05	3.60295e-05
M00412	ESCRT-III complex	K15053	ko04144	0.008785	0.016603	0.013801	0.0180327	0.0174013	0.0161492
M00119	Pantothenate biosynthesis, valine/L-aspartate => pantothenate	K00826, K00606, K00077	ko00770, ko01100, ko01110	0.008851	0.016688	0.380839	0.363236	0.343891	0.353471
M00835	Pyocyanine biosynthesis, chorismate => pyocyanine	K13063, K06998, K21103	ko00405, ko01130	0.009041	0.016966	0.0674894	0.0604114	0.0598184	0.0576371
M00276	PTS system, mannose-specific II component	K02793, K02794, K02796	ko00051, ko02060	0.009318	0.017444	0.0297271	0.0333263	0.0343711	0.0253954
M00426	Survival motor neuron (SMN) complex	K13129	ko03013	0.009406	0.017525	0.00128865	0.00410968	0.00218708	0.0019028
M00700	Multidrug resistance, efflux pump AbcA	K18906		0.009386	0.017525	0.00293181	0.00384942	0.00283989	0.00256528
M00146	NADH dehydrogenase (ubiquinone) 1 alpha subcomplex	K11352	ko00190	0.009636	0.01787	0.136601	0.167786	0.162909	0.158086
M00158	F-type ATPase, eukaryotes	K02134	ko00190	0.009719	0.017981	0.000527807	0.000205015	0.000184797	0.000245051
M00655	AdeS-AdeR two-component regulatory system	K18143, K18144	ko01501	0.009846	0.018174	0.0264697	0.00827722	0.0141604	0.0134174
M00109	C21-Steroid hormone biosynthesis, progesterone => cortisol/cortisone	K00513, K07433	ko00140, ko01100	0.010036	0.018439	0.105722	0.203685	0.248964	0.275591
M00819	Pentalenolactone biosynthesis, farnesyl-PP => pentalenolactone	K12250, K15907, K17747, K17476	ko00999, ko01130	0.010447	0.01906	0.00955488	0.00696844	0.0049089	0.00694737
M00045	Histidine degradation, histidine => N-formiminoglutamate => glutamate	K01479	ko00340, ko01100	0.010436	0.01906	0.137065	0.162665	0.15246	0.159738
M00761	Undecaprenylphosphate alpha-L-Ara4N biosynthesis, UDP-GlcA => undecaprenyl phosphate alpha-L-Ara4N	K10011, K07806, K10012, K13014	ko00520, ko01100	0.010491	0.019096	0.0428259	0.0280297	0.0235472	0.0291325
M00257	Hemin transport system	K09814	ko02010	0.011007	0.019944	3.54209e-05	2.60937e-05	1.71885e-05	1.05041e-05
M00262	DNA polymerase delta complex		ko03030, ko03410, ko03420	0.011385	0.020582	0.123219	0.149838	0.145631	0.148696
M00793	dTDP-L-rhamnose biosynthesis	K01710, K01790	ko00521, ko00523, ko01130	0.011722	0.021094	0.381727	0.359084	0.366209	0.365228
M00194	Maltose/maltodextrin transport system	K10109, K10110, K10112	ko02010	0.012166	0.021599	0.0317977	0.0223535	0.0296268	0.0249424
M00491	arabinogalactan oligomer/maltooligosaccharide transport system	K15770, K15772, K10112	ko02010	0.012756	0.022467	0.0462786	0.0257945	0.0332152	0.0296952
M00255	Lipoprotein-releasing system	K09810	ko02010	0.012769	0.022467	0.0946848	0.0989302	0.0922279	0.0887941
M00108	C21-Steroid hormone biosynthesis, progesterone => corticosterone/aldosterone	K00513, K07433, K07433	ko00140, ko01100	0.012713	0.022467	0.0714661	0.269244	0.374667	0.435269
M00415	Fatty acid biosynthesis, elongation, endoplasmic reticulum	K10251, K10703, K10258	ko00062, ko01100, ko01212	0.014214	0.024788	0.000301979	0.000406681	0.000224987	0.000236043
M00488	DcuS-DcuR (C4-dicarboxylate metabolism) two-component regulatory system	K07703	ko02020	0.015252	0.026366	0.000283482	0.000264836	0.00016833	0.000254324
M00389	APC/C complex	K03349, K03350, K03354	ko04110, ko04111, ko04113, ko04114, ko04120, ko04914	0.015441	0.026634	0.0826026	0.0558203	0.0603169	0.0581371
M00027	GABA (gamma-Aminobutyrate) shunt	K07250, K00135	ko00250, ko01100	0.016458	0.028265	0.170917	0.187421	0.184982	0.19187
M00456	ArcB-ArcA (anoxic redox control) two-component regulatory system	K07648, K07773	ko02020	0.016874	0.028917	0.0264283	0.00843152	0.0136339	0.0133562
M00332	Type III secretion system	K03226, K03227, K03228, K03229, K03219, K04056	ko03070	0.01728	0.02942	0.117219	0.14027	0.142214	0.132471
M00504	DctB-DctD (C4-dicarboxylate transport) two-component regulatory system	K10125	ko02020	0.017502	0.029607	0.0166837	0.0191083	0.0272749	0.0192666
M00820	SagS-HptB-HsbR (swarming activity and biofilm formation) two-component regulatory system	K20973, K20977	ko02020, ko02025	0.017779	0.030012	0.0653936	0.0331348	0.0553827	0.0425028
M00842	Tetrahydrobiopterin biosynthesis, GTP => BH4	K01495, K01737	ko00790, ko01100	0.018491	0.031014	0.13415	0.123637	0.127315	0.128757
M00843	L-threo-Tetrahydrobiopterin biosynthesis, GTP => L-threo-BH4	K01495, K01737	ko00790, ko01100	0.019265	0.032176	0.134158	0.123654	0.127327	0.128767
M00454	KdpD-KdpE (potassium transport) two-component regulatory system	K07646, K07667	ko02020	0.019653	0.032686	0.0675079	0.0432917	0.0628816	0.0512843
M00442	Putative hydroxymethylpyrimidine transport system	K15600	ko02010	0.020088	0.03334	0.00281827	0.00211663	0.00162252	0.00414084
M00719	Ihk-Irr (virulence regulation) two-component regulatory system	K18986, K18987	ko02020	0.021114	0.034896	2.6095e-05	0.000178596	2.78278e-05	7.62615e-05
M00141	C1-unit interconversion, eukaryotes	K00600	ko00670, ko01100	0.021461	0.03532	0.0749402	0.06871	0.0665482	0.0711287
M00323	Urea transport system	K11959, K11960, K11961, K11962, K11963	ko02010	0.022128	0.036193	0.105439	0.0596857	0.0931904	0.0833284
M00682	Notch signaling	K06051	ko04330	0.022727	0.037019	0.0157742	0.0174267	0.0187049	0.0228338
M00215	D-Xylose transport system	K10544	ko02010	0.022853	0.037147	0.0214426	0.0215277	0.0224076	0.0230346
M00644	Vanadium resistance, efflux pump MexGHI-OpmD	K18304		0.024554	0.039669	0.022653	0.0189776	0.0158703	0.0201985
M00839	PdtaS-PdtaR two-component regulatory system	K22010		0.024919	0.040176	0.16293	0.178458	0.172698	0.179777
M00549	Nucleotide sugar biosynthesis, glucose => UDP-glucose	K00845, K00886	ko00520, ko01100	0.027108	0.043263	0.272674	0.256414	0.257165	0.255273
M00035	Methionine degradation		ko00270, ko01100	0.027321	0.043516	0.405176	0.329796	0.370982	0.394188
M00103	Cholecalciferol biosynthesis	K07438	ko00100, ko01100	0.028201	0.044557	0.164186	0.435671	0.666692	0.782358
M00475	BarA-UvrY (central carbon metabolism) two-component regulatory system	K07689	ko02020	0.028852	0.045405	0.0643738	0.0292973	0.0390463	0.0371602
M00772	HupT-HupR (hydrogenase synthesis regulation) two-component regulatory system	K19661, K19641	ko02020	0.029829	0.046849	0.0151953	0.00720149	0.00929097	0.00615633
M00474	RcsC-RcsD-RcsB (capsule synthesis) two-component regulatory system	K07677, K07676, K07687	ko02020	0.029958	0.046958	0.0723771	0.0597768	0.06048	0.0504206
M00430	Exon junction complex (EJC)	K14324, K13114, K12881, K12812, K13171, K14327	ko03013, ko03015, ko03040	0.032802	0.050712	0.019163	0.0227423	0.0186898	0.0189373
M00736	Nocardicin A biosynthesis, L-pHPG + arginine + serine => nocardicin A	K05375, K19106	ko00261, ko01130	0.033118	0.0511	0.00576966	0.0103108	0.0105038	0.0087677
M00651	Vancomycin resistance, D-Ala-D-Lac type	K18345, K07260, K18346, K18351, K18353, K15739, K08641	ko01502, ko02020	0.03362	0.051774	0.13104	0.10679	0.113863	0.115199
M00320	Lipopolysaccharide export system	K07091, K11720	ko02010	0.034502	0.052925	0.0985843	0.099905	0.0952516	0.0864802
M00841	Tetrahydrofolate biosynthesis, mediated by PTPS, GTP => THF	K01495, K11754, K13998	ko00790, ko01100	0.037785	0.057169	0.300595	0.285522	0.277447	0.292372
M00812	AgrC2-AgrA2 (virulence regulation) two-component regulatory system	K20339		0.042932	0.063873	2.20575e-05	2.40324e-05	2.16141e-05	1.65998e-05
M00577	Biotin biosynthesis, BioW pathway, pimelate => pimeloyl-CoA => biotin		ko00780, ko01100	0.043313	0.064319	0.22862	0.213244	0.223796	0.220087
M00331	Type II general secretion pathway	K02453, K02455, K02456, K02462, K02464, K02654	ko03070	0.044399	0.065196	0.428345	0.472887	0.500746	0.4698

## Sheet: Module (MinPath)
Module	Definition	Orthology	Pathway	p-value	p-value (FDR)	Surface 1_Billings_M	Surface 2_Billings_M	Surface 3_Billings_M	Surface 4_Billings_M
M00829	3,6-Dimethylsalicylyl-CoA biosynthesis, malonyl-CoA => 6-methylsalicylate => 3,6-dimethylsalicylyl-CoA	K15320	ko01059, ko01130	0	0	0.000545813	0.00059419	0.000119526	3.94647e-05
M00529	Denitrification, nitrate => nitrogen	K00370, K02568, K00368, K15864	ko00910, ko01120	0	0	0.148623	0.207565	0.23467	0.203065
M00833	Calicheamicin biosynthesis, calicheamicinone => calicheamicin	K21255, K21256, K21258, K21260, K21263	ko01059, ko01130	0	0	0.000606442	0.000629048	0.000183224	0.000142281
M00783	Tetracenomycin C/8-demethyltetracenomycin C biosynthesis, tetracenomycin F2 => tetracenomycin C/8-demethyltetracenomycin C	K15969, K15971	ko01057, ko01130	0	0	0.00873445	0.010354	0.00481723	0.00350955
M00780	Tetracycline/oxytetracycline biosynthesis, pretetramide => tetracycline/oxytetracycline	K14254	ko00253, ko01057, ko01130	0	1e-06	0.00141855	0.00167386	0.000425135	0.000232692
M00522	SalK-SalR two-component regulatory system	K14988, K14989	ko02020	0	1e-06	0.000346575	0.000476857	0.000124923	1.80588e-05
M00234	Cystine transport system	K02424, K10010	ko02010	0	1e-06	0.0877563	0.0268608	0.0270567	0.0302353
M00267	PTS system, N-acetylglucosamine-specific II component	K02802, K02803, K02804	ko00520, ko02060	0	2e-06	0.00241622	0.00365379	0.00148374	0.00094086
M00252	Lipooligosaccharide transport system	K09694, K09695	ko02010	0	2e-06	0.0802394	0.153943	0.190732	0.179137
M00489	DctS-DctR (C4-dicarboxylate transport) two-component regulatory system	K11691, K11692	ko02020	0	2e-06	0.000786824	0.00283536	0.00314927	0.00165784
M00439	Oligopeptide transport system	K15580, K15583, K10823	ko02010	0	2e-06	0.111572	0.0569865	0.0416739	0.0523312
M00209	Osmoprotectant transport system	K05846	ko02010	0	2e-06	0.0815507	0.140953	0.174677	0.166452
M00160	V-type ATPase, eukaryotes	K02148, K02152, K02155	ko00190	0	2e-06	0.199252	0.256226	0.27848	0.246971
M00259	Heme transport system	K02193	ko02010	0	2e-06	0.150368	0.110086	0.0801519	0.0818788
M00681	Activin signaling	K04667	ko04350, ko04550	0	3e-06	0.00102935	0.00104512	0.000546441	0.000183082
M00040	Tyrosine biosynthesis, prephanate => pretyrosine => tyrosine	K15226	ko00400, ko01100, ko01110, ko01230	0	4e-06	0.148447	0.0945154	0.0813796	0.0798768
M00153	Cytochrome bd ubiquinol oxidase	K00425, K00426	ko00190	0	9e-06	0.199203	0.273467	0.292977	0.258127
M00381	SCF-SKP2 complex	K03868, K03875	ko04110, ko04120, ko05168	0	1e-05	0.0118342	0.0121191	0.00893912	0.00537442
M00817	Lantibiotic transport system	K20490	ko02010	0	1.1e-05	0.0108113	0.00933251	0.00598884	0.00255376
M00336	Twin-arginine translocation (Tat) system	K03116, K03118, K03425	ko03070	0	1.2e-05	0.243318	0.201183	0.184278	0.190589
M00642	Multidrug resistance, efflux pump MexJK-OprM	K18301, K18302		0	1.3e-05	0.179667	0.26012	0.28394	0.254746
M00331	Type II general secretion pathway	K02453, K02455, K02456, K02462, K02464, K02654	ko03070	0	1.5e-05	0.360287	0.367901	0.38229	0.388461
M00739	Cationic peptide transport system	K19229	ko02010	1e-06	1.8e-05	0.0883097	0.029752	0.0220376	0.0284805
M00841	Tetrahydrofolate biosynthesis, mediated by PTPS, GTP => THF	K01495, K11754, K13998	ko00790, ko01100	1e-06	1.8e-05	0.217824	0.163783	0.149602	0.173761
M00124	Pyridoxal biosynthesis, erythrose-4P => pyridoxal-5P	K00097, K03474, K00275	ko00750, ko01100	1e-06	1.8e-05	0.23268	0.173652	0.160697	0.181367
M00189	Molybdate transport system	K02020	ko02010	1e-06	1.8e-05	0.346883	0.354889	0.369497	0.374401
M00003	Gluconeogenesis, oxaloacetate => fructose-6P	K15633, K15635, K00134, K00150, K01803, K01624, K03841, K11532, K01086, K04041	ko00010, ko00020, ko01100	1e-06	1.8e-05	0.303474	0.298598	0.273113	0.241655
M00844	Arginine biosynthesis, ornithine => arginine	K00611, K01755	ko00220, ko01100, ko01230	1e-06	1.8e-05	0.220692	0.164429	0.150511	0.172383
M00271	PTS system, beta-glucoside-specific II component	K02755, K02756, K02757	ko02060	1e-06	1.8e-05	0.118881	0.0618598	0.0560815	0.052206
M00213	L-Arabinose transport system	K10537, K10539	ko02010	1e-06	1.8e-05	0.00423245	0.00774937	0.00402578	0.00273132
M00635	Tetracycline resistance, TetAB(46) transporter	K18216	ko02010	1e-06	1.8e-05	0.000174026	0.000186696	7.27274e-05	3.05472e-05
M00242	Zinc transport system	K09815	ko02010	1e-06	1.8e-05	0.194636	0.154014	0.126917	0.147884
M00019	Valine/isoleucine biosynthesis, pyruvate => valine / 2-oxobutanoate => isoleucine	K01652, K11258, K01687, K00826	ko00290, ko01100, ko01110, ko01210, ko01230	1e-06	1.8e-05	0.330901	0.27305	0.254222	0.26535
M00725	Cationic antimicrobial peptide (CAMP) resistance, dltABCD operon	K03367	ko01503	1e-06	1.8e-05	0.184627	0.246975	0.250297	0.228847
M00076	Dermatan sulfate degradation	K01136, K01135, K01197, K01195	ko00531, ko01100	1e-06	1.8e-05	0.0793009	0.0970166	0.0840819	0.0624322
M00382	SCF-FBS complex	K03868, K10099, K10100	ko04120, ko04141	1e-06	1.8e-05	0.00779079	0.00691177	0.00342609	0.00507502
M00761	Undecaprenylphosphate alpha-L-Ara4N biosynthesis, UDP-GlcA => undecaprenyl phosphate alpha-L-Ara4N	K10011, K07806, K10012, K13014	ko00520, ko01100	1e-06	1.8e-05	0.0738339	0.0264553	0.0158022	0.0269968
M00056	O-glycan biosynthesis, mucin type core	K00710, K09662, K09663	ko00512, ko01100	1e-06	1.8e-05	0.10823	0.170024	0.171951	0.171594
M00197	Putative fructooligosaccharide transport system	K10120, K10122, K10112		1e-06	1.8e-05	0.0838826	0.148519	0.156856	0.14088
M00661	Paspaline biosynthesis, geranylgeranyl-PP + indoleglycerol phosphate => paspaline	K18387	ko00403, ko01100, ko01110	1e-06	1.8e-05	1.45892e-05	5.04328e-05	1.0515e-05	5.74023e-06
M00157	F-type ATPase, prokaryotes and chloroplasts	K02111, K02112, K02113, K02114, K02115, K02108, K02109, K02110	ko00190, ko00195	1e-06	1.8e-05	0.238035	0.170324	0.165585	0.186741
M00180	RNA polymerase II, eukaryotes	K03006, K03010, K03011	ko03020, ko05016	1e-06	1.8e-05	0.0650936	0.0109412	0.00865448	0.0140963
M00010	Citrate cycle, first carbon oxidation, oxaloacetate => 2-oxoglutarate	K01647, K01682, K00031	ko00020, ko01100, ko01200, ko01210, ko01230	1e-06	1.9e-05	0.239701	0.182075	0.171456	0.188864
M00480	VraS-VraR (cell-wall peptidoglycan synthesis) two-component regulatory system	K07694	ko02020	1e-06	2e-05	0.086336	0.145189	0.143604	0.142219
M00807	PTS system, galactose-specific II component	K20112, K20113, K20114	ko02060	1e-06	2.2e-05	0.000128997	9.92369e-05	3.11821e-06	2.35507e-06
M00526	Lysine biosynthesis, DAP dehydrogenase pathway, aspartate => lysine	K00928, K12526, K00133, K00215, K03340, K01586, K12526	ko00300, ko01100, ko01230	1e-06	2.3e-05	0.209071	0.153171	0.141919	0.160341
M00447	CpxA-CpxR (envelope stress response) two-component regulatory system	K07640, K07662	ko02020	1e-06	2.3e-05	0.136134	0.187702	0.1697	0.142142
M00513	LuxQN/CqsS-LuxU-LuxO (quorum sensing) two-component regulatory system	K10909	ko02020, ko05111	1e-06	2.3e-05	0.100261	0.0503231	0.0354666	0.0340718
M00702	Multidrug resistance, efflux pump NorB	K18906, K08170		1e-06	2.3e-05	0.132286	0.198257	0.194162	0.178638
M00525	Lysine biosynthesis, acetyl-DAP pathway, aspartate => lysine	K00928, K00133, K00215, K01778, K01586	ko00300, ko01100, ko01230	1e-06	2.3e-05	0.368373	0.300193	0.277332	0.289955
M00527	Lysine biosynthesis, DAP aminotransferase pathway, aspartate => lysine	K00928, K12526, K00133, K00215, K10206, K01778, K01586, K12526	ko00300, ko01110, ko01230	2e-06	2.6e-05	0.216857	0.160795	0.150221	0.164852
M00004	Pentose phosphate pathway (Pentose phosphate cycle)	K01057, K07404, K01783, K01807, K00616, K01810, K06859	ko00030, ko01100, ko01120, ko01200	2e-06	2.6e-05	0.281408	0.224903	0.231757	0.228963
M00742	Aminoglycoside resistance, protease FtsH	K07659, K19416, K04088, K03798		2e-06	2.8e-05	0.235619	0.17941	0.166724	0.18037
M00091	Phosphatidylcholine (PC) biosynthesis, PE => PC	K16369, K00570	ko00564, ko01100	2e-06	2.8e-05	0.193452	0.141566	0.144411	0.132699
M00580	Pentose phosphate pathway, archaea, fructose 6P => ribose 5P	K08094, K08093, K13831, K01807	ko00030, ko01100, ko01120, ko01200, ko01230	2e-06	2.9e-05	0.0399814	0.0331566	0.0268937	0.0226518
M00691	DNA damage-induced cell cycle checkpoints		ko04110	2e-06	3e-05	0.136815	0.190055	0.179864	0.150765
M00443	SenX3-RegX3 (phosphate starvation response) two-component regulatory system	K07768	ko02020	2e-06	3e-05	0.0627205	0.0419096	0.0288656	0.0519705
M00677	Wnt signaling	K02375, K02353	ko04310	2e-06	3.1e-05	0.0256485	0.0602174	0.0597398	0.0447582
M00007	Pentose phosphate pathway, non-oxidative phase, fructose 6P => ribose 5P	K00616, K01783, K01807	ko00030, ko01100, ko01120, ko01200, ko01230	3e-06	3.3e-05	0.280706	0.239255	0.228135	0.228232
M00110	C19/C18-Steroid hormone biosynthesis, pregnenolone => androstenedione => estrone	K07434	ko00140, ko01100	3e-06	3.5e-05	0.0988441	0.164491	0.170846	0.167015
M00319	Manganese/zinc/iron transport system	K11707, K11708, K11709, K11710	ko02010	3e-06	4.1e-05	0.00981794	0.012093	0.0102137	0.00563778
M00693	Cell cycle - G2/M transition	K02087, K07760	ko04110, ko04111	3e-06	4.1e-05	0.162031	0.229572	0.233717	0.2153
M00654	ParS-ParR (polymyxin-adaptive resistance) two-component regulatory system	K18073	ko01501, ko02020	4e-06	4.3e-05	0.120059	0.177629	0.184727	0.184826
M00686	Toll-like receptor signaling	K10160, K18809, K04734, K02580, K04735	ko04064, ko04620	4e-06	4.4e-05	0.207061	0.2644	0.262327	0.259153
M00086	beta-Oxidation, acyl-CoA synthesis		ko00071, ko01100, ko01212	4e-06	4.7e-05	0.210234	0.153897	0.148936	0.170237
M00104	Bile acid biosynthesis, cholesterol => cholate/chenodeoxycholate	K01796, K12405, K11992	ko00120, ko01100	4e-06	4.9e-05	0.211466	0.275275	0.265678	0.260063
M00541	Benzoyl-CoA degradation, benzoyl-CoA => 3-hydroxypimeloyl-CoA	K04113, K04115, K07537	ko00362, ko01100, ko01120, ko01220	4e-06	5e-05	0.0990868	0.154691	0.154608	0.150273
M00149	Succinate dehydrogenase, prokaryotes	K00241, K00239, K00240	ko00190	5e-06	5.2e-05	0.205094	0.149782	0.143942	0.159505
M00159	V/A-type ATPase, prokaryotes	K02107	ko00190	5e-06	5.2e-05	0.135074	0.180457	0.191307	0.189249
M00240	Iron complex transport system	K02013	ko02010	5e-06	5.3e-05	0.279442	0.325788	0.329874	0.353739
M00299	Spermidine/putrescine transport system	K11069, K11070, K11071, K11072	ko02010	5e-06	5.3e-05	0.174351	0.109035	0.100083	0.105471
M00098	Acylglycerol degradation	K01046, K12298, K14452, K14674	ko00561, ko01100	5e-06	5.4e-05	0.33896	0.340808	0.362512	0.362883
M00055	N-glycan precursor biosynthesis	K07432, K03846, K03846, K03850	ko00510, ko01100	5e-06	5.4e-05	0.182985	0.256703	0.260756	0.253173
M00284	Origin recognition complex	K02603, K02604	ko04110, ko04111, ko04113	6e-06	5.6e-05	0.14809	0.195909	0.195812	0.202094
M00845	Arginine biosynthesis, glutamate => acetylcitrulline => arginine	K00145, K00821, K01755	ko00220, ko01100, ko01230	6e-06	5.8e-05	0.185479	0.135186	0.127607	0.142923
M00350	Capsaicin biosynthesis, L-Phenylalanine => Capsaicin	K10775	ko00360, ko01100, ko01110	6e-06	5.9e-05	0.00123151	0.00116439	0.000272908	0.000731627
M00497	GlnL-GlnG (nitrogen regulation) two-component regulatory system	K07708, K07712	ko02020	6e-06	6.1e-05	0.102736	0.0608657	0.0448871	0.0477418
M00304	PTS system, fructose-specific II component	K11194	ko00051, ko02060	7e-06	6.2e-05	0.0401265	0.0821697	0.101688	0.100253
M00376	3-Hydroxypropionate bi-cycle	K02160, K01963, K01847, K01848, K00239, K00240, K00241, K14470, K09709	ko00710, ko01120, ko01200	7e-06	6.4e-05	0.123362	0.166734	0.164401	0.168925
M00854	Glycogen biosynthesis, glucose-1P => glycogen/starch	K00693, K16150, K00975, K00703, K00700	ko00500	7e-06	6.5e-05	0.0519116	0.0807045	0.0949584	0.093015
M00537	Xylene degradation, xylene => methylbenzoate	K00055	ko00622, ko01100, ko01120, ko01220	8e-06	7.1e-05	0.0319253	0.0266762	0.0145489	0.0195345
M00569	Catechol meta-cleavage, catechol => acetyl-CoA / 4-methylcatechol => propanoyl-CoA	K10217, K18364, K04073	ko00362, ko00622, ko01100, ko01120, ko01220	8e-06	7.6e-05	0.286673	0.344915	0.348246	0.344343
M00848	Aurachin biosynthesis, anthranilate => aurachin A	K02078, K21272	ko00999, ko01130	9e-06	8.4e-05	0.196342	0.145924	0.140182	0.152695
M00763	Ornithine biosynthesis, mediated by LysW, glutamate => ornithine	K05826, K05828, K05829	ko00220, ko01100, ko01210, ko01230	1e-05	8.7e-05	0.0592598	0.11185	0.121913	0.120003
M00327	S-Layer protein transport system	K12533		1e-05	8.8e-05	0.00012619	7.15031e-05	0.000336104	0.000236323
M00172	C4-dicarboxylic acid cycle, NADP - malic enzyme type	K00051, K01006	ko00710, ko01100, ko01120, ko01200	1.1e-05	9e-05	0.173829	0.245388	0.229456	0.225305
M00770	PfeS-PfeR (enterobactin-dependent iron acquisition) two-component regulatory system	K19610	ko02020	1.1e-05	9e-05	0.0606901	0.0116064	0.00615261	0.00870769
M00565	Trehalose biosynthesis, D-glucose 1P => trehalose	K00975, K00703, K00700, K01214, K06044	ko00500, ko01100, ko01110	1.1e-05	9.1e-05	0.358294	0.323547	0.347027	0.363168
M00539	Cumate degradation, p-cumate => 2-oxopent-4-enoate + 2-methylpropanoate	K10619, K16303, K16304, K18227, K10620, K10622, K10623	ko00622, ko01120, ko01220	1.2e-05	9.7e-05	0.111036	0.175546	0.173869	0.169652
M00774	Erythromycin biosynthesis, propanoyl-CoA + methylmalonyl-CoA => deoxyerythronolide B => erythromycin A/B	K10817, K14368, K15997, K14370, K14369	ko00522, ko01130	1.3e-05	0.0001	0.105114	0.148961	0.118211	0.106543
M00460	MprB-MprA (maintenance of persistent infection) two-component regulatory system	K07669	ko02020	1.3e-05	0.0001	0.0741076	0.0228771	0.0164777	0.0205686
M00140	C1-unit interconversion, prokaryotes	K00600, K01491	ko00670, ko01100	1.3e-05	0.000101	0.230547	0.181885	0.17382	0.187661
M00468	SaeS-SaeR (staphylococcal virulence regulation) two-component regulatory system	K10682	ko02020	1.3e-05	0.000103	0.00397792	0.0176788	0.0157747	0.00856916
M00224	Fluoroquinolone transport system	K16907	ko02010	1.5e-05	0.000115	0.0460341	0.0858318	0.081402	0.0617615
M00564	Helicobacter pylori pathogenicity signature, cagA pathogenicity island	K12089, K12091, K12092, K12093, K12101, K12103, K12106, K12110	ko05120	1.5e-05	0.000116	0.189381	0.260671	0.264196	0.254948
M00699	Multidrug resistance, efflux pump AmeABC	K03585, K18138, K18904		1.6e-05	0.000118	0.206493	0.15926	0.155669	0.15495
M00837	Prodigiosin biosynthesis, L-proline => prodigiosin	K21786, K21778, K21779	ko00333, ko01130	1.7e-05	0.000121	0.00134584	0.00319661	0.00296071	0.00298935
M00129	Ascorbate biosynthesis, animals, glucose-1P => ascorbate	K01195, K01053	ko00040, ko00053, ko01100	1.7e-05	0.000121	0.22685	0.177418	0.162719	0.165213
M00625	Methicillin resistance		ko01501	1.7e-05	0.000121	0.139655	0.187609	0.17607	0.153303
M00303	PTS system, N-acetylmuramic acid-specific II component	K02777, K11191, K11192	ko02060	1.7e-05	0.000121	0.03949	0.101605	0.109914	0.104423
M00496	ComD-ComE (competence) two-component regulatory system	K12294, K12295	ko02020	1.7e-05	0.000121	0.000105354	0.000104778	2.01571e-06	1.58722e-06
M00550	Ascorbate degradation, ascorbate => D-xylulose-5P	K02821, K02822, K03079	ko00053, ko01100, ko01120	1.8e-05	0.000124	0.229825	0.285007	0.28011	0.279581
M00720	Multidrug resistance, efflux pump VexEF-TolC	K18989, K12340		2e-05	0.000139	0.0184161	0.0255928	0.0510239	0.0326958
M00082	Fatty acid biosynthesis, initiation	K02160, K01963, K18472, K00667, K00668, K00648	ko00061, ko01100, ko01212	2e-05	0.00014	0.351549	0.306613	0.287358	0.306654
M00365	C10-C20 isoprenoid biosynthesis, archaea	K01823, K13787	ko00900, ko01100, ko01110	2.1e-05	0.00014	0.185702	0.116882	0.130667	0.139095
M00253	Sodium transport system	K09697	ko02010	2.1e-05	0.00014	0.0193157	0.0490416	0.0659807	0.0641346
M00760	Erythromycin resistance, macrolide 2'-phosphotransferase I MphA			2.1e-05	0.000141	0.194118	0.248268	0.239402	0.231657
M00422	Acetyl-CoA pathway, CO2 => acetyl-CoA	K00192, K00195, K00194	ko00680, ko01120	2.1e-05	0.000142	0.000507838	0.00166344	0.00468277	0.00260858
M00849	C5 isoprenoid biosynthesis, mevalonate pathway, archaea	K01823	ko00900, ko01110, ko01130	2.4e-05	0.000154	0.178224	0.238601	0.23488	0.223229
M00436	Sulfonate transport system	K15553, K15555	ko02010	2.4e-05	0.000154	0.205463	0.16188	0.16873	0.16159
M00072	N-glycosylation by oligosaccharyltransferase	K12670	ko00510, ko01100	2.5e-05	0.000158	0.023734	0.0408691	0.0481053	0.0330622
M00731	Bacitracin transport system	K19084, K19083	ko02010, ko02020	2.7e-05	0.000171	0.000132639	1.79708e-05	2.95833e-06	1.54474e-06
M00593	Inositol transport system	K17213, K17214	ko02010	2.7e-05	0.000171	0.00425915	0.00502546	0.0019867	0.00409235
M00074	N-glycan biosynthesis, high-mannose type	K05528, K05529, K05529, K05531, K05532, K05533, K05534, K05535	ko00510, ko00513, ko01100	2.7e-05	0.000171	0.0402355	0.0919722	0.100352	0.100937
M00660	Xanthomonas spp. pathogenicity signature, T3SS and effectors	K03226, K03227, K03228, K03229, K18374, K18375		2.8e-05	0.000173	0.148831	0.204847	0.186453	0.203162
M00692	Cell cycle - G1/S transition	K04681	ko04110, ko04111	2.9e-05	0.000175	0.0895749	0.141517	0.145316	0.134636
M00641	Multidrug resistance, efflux pump MexEF-OprN	K18299, K18300		3.1e-05	0.000188	0.148774	0.110712	0.109508	0.103175
M00737	Bacitracin resistance, VraDE transporter	K19083, K19084, K19081, K11631, K11632	ko02020	3.2e-05	0.000194	0.0237235	0.0678536	0.0845995	0.0829655
M00021	Cysteine biosynthesis, serine => cysteine	K00640, K01738, K13034	ko00270, ko01100, ko01110, ko01200, ko01230	3.3e-05	0.000194	0.289412	0.241574	0.22842	0.233675
M00710	Multidrug resistance, efflux pump EbrAB	K11814, K11815		3.3e-05	0.000196	0.0367511	0.0614011	0.0655568	0.0582675
M00445	EnvZ-OmpR (osmotic stress response) two-component regulatory system	K07659	ko02020	3.4e-05	0.0002	0.214307	0.15829	0.162227	0.156333
M00469	BceS-BceR (bacitracin transport) two-component regulatory system	K11629, K11630	ko02020	3.6e-05	0.000208	0.0284792	0.0209918	0.00982117	0.0186988
M00065	GPI-anchor biosynthesis, core oligosaccharide	K05283, K05284, K07542, K05286	ko00563, ko01100	3.6e-05	0.000208	0.0454364	0.10781	0.123264	0.130964
M00738	Bacitracin resistance, BceAB transporter	K11629, K11630, K11631, K11632	ko02020	3.7e-05	0.000209	0.0267637	0.0689449	0.0854878	0.0879391
M00009	Citrate cycle (TCA cycle, Krebs cycle)	K01647, K01682, K00031, K00382, K01902, K01903, K00234, K00235, K00236, K00237, K00239, K00240, K00241, K00244, K00246, K01676, K01677	ko00020, ko01100, ko01200	3.7e-05	0.000209	0.149767	0.194889	0.2203	0.21546
M00673	Cephamycin C biosynthesis, aminoadipate + cycteine + valine => cephamycin C	K04126, K04127, K04128, K18062, K18063	ko00311, ko01130	3.7e-05	0.000209	0.124715	0.0776126	0.104554	0.0902107
M00333	Type IV secretion system	K03201, K03203	ko03070	3.8e-05	0.000211	0.266163	0.263554	0.297718	0.261342
M00519	YesM-YesN two-component regulatory system		ko02020	3.8e-05	0.000211	0.0537651	0.0880604	0.0887252	0.0829919
M00563	Methanogenesis, methylamine/dimethylamine/trimethylamine => methane	K16176, K16178, K14084, K03388, K08264, K03388, K14127, K14128	ko00680, ko01120, ko01200	4.1e-05	0.000221	0.0609423	0.0992261	0.109921	0.117594
M00196	Raffinose/stachyose/melibiose transport system	K10117, K10119, K10112	ko02010	4.1e-05	0.000221	0.0338125	0.0241855	0.0162509	0.0317686
M00352	Spliceosome, U2-snRNP	K12825, K12826, K12831, K12835	ko03040	4.6e-05	0.000249	0.0405208	0.0708071	0.0900732	0.0902199
M00395	Decapping complex	K12613, K12617	ko03018	4.6e-05	0.000249	0.0692029	0.0138985	0.0352904	0.0212008
M00728	Cationic antimicrobial peptide (CAMP) resistance, envelope protein folding and degrading factors DegP and DsbA	K07640, K07662, K04771, K03673	ko01503	4.7e-05	0.000251	0.21579	0.188578	0.186062	0.169715
M00505	KinB-AlgB (alginate production) two-component regulatory system	K11383, K11384	ko02020	4.7e-05	0.000251	0.0641863	0.0119096	0.0328864	0.0188048
M00261	DNA polymerase alpha / primase complex	K02684	ko03030	4.9e-05	0.000259	0.0327116	0.0859949	0.0939061	0.0945694
M00685	Apoptotic machinery	K02084	ko04210, ko04214, ko04215	5.1e-05	0.000267	0.0346887	0.0882149	0.0957074	0.0963563
M00796	dTDP-D-mycaminose biosynthesis	K19853, K13307	ko00523, ko01130	5.7e-05	0.000293	0.00165115	0.00250236	0.000665062	0.000996739
M00309	Non-phosphorylative Entner-Doudoroff pathway, gluconate/galactonate => glycerate	K05308, K18020	ko00030, ko00052, ko01100, ko01120, ko01200	5.9e-05	0.000299	0.0553481	0.0948282	0.0783285	0.0778085
M00406	TREX complex	K12880, K12881, K12812	ko03013, ko03040	6.1e-05	0.000306	0.00231369	0.00150953	0.00168041	0.00108324
M00458	ResE-ResD (aerobic and anaerobic respiration) two-component regulatory system	K07775	ko02020	6.2e-05	0.000306	0.0643688	0.0124232	0.00923459	0.0152369
M00851	Carbapenem resistance	K18794, K18793, K21277	ko01501	6.3e-05	0.000308	0.0665701	0.082326	0.0684983	0.0525616
M00148	Succinate dehydrogenase (ubiquinone)	K00236, K00237, K00234, K00235	ko00190	6.3e-05	0.000308	0.047097	0.0596747	0.0531599	0.0388984
M00351	Spliceosome, U1-snRNP	K11093, K11095	ko03040	6.5e-05	0.000315	0.0182673	0.0421289	0.0498348	0.0454761
M00151	Cytochrome bc1 complex respiratory unit	K03886, K03890, K03891, K03889	ko00190	6.6e-05	0.000319	0.150509	0.132495	0.0919283	0.110273
M00596	Dissimilatory sulfate reduction, sulfate => H2S	K00956, K00957, K00394, K00395	ko00920, ko01100, ko01120	6.8e-05	0.000325	0.1615	0.217195	0.212108	0.201929
M00145	NAD(P)H:quinone oxidoreductase, chloroplasts and cyanobacteria	K05574, K05582, K05581, K05579, K05572, K05580, K05578, K05577, K05575, K05573, K05583, K05584, K05585	ko00190	7.1e-05	0.000341	0.0826914	0.0356999	0.0651209	0.0599253
M00314	Bacitracin transport system	K11632, K11631	ko02010, ko02020	7.4e-05	0.00035	0.0301346	0.0695952	0.0864855	0.0899495
M00778	Type II polyketide backbone biosynthesis, acyl-CoA + malonyl-CoA => polyketide	K05551, K05554, K15884	ko00253, ko01056, ko01130	7.9e-05	0.000373	0.120947	0.144452	0.153765	0.170048
M00339	RaxAB-RaxC type I secretion system	K13409, K12340	ko04626	8.1e-05	0.000374	0.0157709	0.0238409	0.0452357	0.021656
M00724	Cationic antimicrobial peptide (CAMP) resistance, palmitoyl transferase PagP	K07660, K07637, K12973	ko01503	8.3e-05	0.000384	0.0109223	0.0176887	0.00935277	0.0112911
M00433	Lysine biosynthesis, 2-oxoglutarate => 2-oxoadipate	K16792, K05824	ko00300, ko01100, ko01210, ko01230	8.4e-05	0.000387	0.00319866	0.00538291	0.00720616	0.00570966
M00449	CreC-CreB (phosphate regulation) two-component regulatory system	K07641	ko02020	9.2e-05	0.000413	0.134985	0.16551	0.13586	0.123267
M00434	PhoR-PhoB (phosphate starvation response) two-component regulatory system	K07657, K07658	ko02020	9.4e-05	0.000422	0.279964	0.247349	0.235651	0.230583
M00068	Glycosphingolipid biosynthesis, globo-series, LacCer => Gb4Cer		ko00603, ko01100	9.6e-05	0.000427	0.150962	0.184921	0.183236	0.201774
M00516	SLN1-YPD1-SSK1/SKN7 (osmosensing) two-component regulatory system	K11231, K19690, K19691, K11232, K11233, K15859	ko02020, ko04011	9.7e-05	0.000432	0.0707287	0.0158891	0.0363632	0.0209882
M00455	TorS-TorR (TMAO respiration) two-component regulatory system	K07772	ko02020	0.000108	0.000474	0.0753448	0.0240931	0.0426413	0.0285031
M00500	AtoS-AtoC (cPHB biosynthesis) two-component regulatory system	K07710, K07714	ko02020	0.000109	0.000477	0.215966	0.149094	0.154487	0.172004
M00371	Castasterone biosynthesis, campesterol => castasterone	K09588, K09590	ko00905, ko01110	0.000118	0.000512	0.104574	0.157615	0.161281	0.154913
M00388	ECS complex	K03873, K04697	ko04120	0.000131	0.000561	0.175691	0.228428	0.225594	0.219036
M00424	Shelterin complex	K11111		0.000141	0.0006	0.000191384	1.00771e-05	3.53057e-05	2.38822e-05
M00386	Cul4-DDB1-CSA complex	K03868	ko03420, ko04120	0.000152	0.000645	0.0549276	0.0624207	0.0558605	0.0437771
M00038	Tryptophan metabolism, tryptophan => kynurenine => 2-aminomuconate	K00463, K01432, K07130, K00486, K10217	ko00380, ko01100	0.000153	0.000645	0.379141	0.34048	0.304014	0.322522
M00535	Isoleucine biosynthesis, pyruvate => 2-oxobutanoate	K01703, K01704	ko00290, ko01100, ko01210, ko01230	0.000162	0.000674	0.274125	0.232865	0.220593	0.236999
M00116	Menaquinone biosynthesis, chorismate => menaquinone	K02552, K02551, K08680, K02549, K14759, K01911, K01661, K12073, K19222, K02548	ko00130, ko01100, ko01110	0.000162	0.000674	0.399459	0.387481	0.39528	0.419522
M00201	alpha-Glucoside transport system	K10232, K10233, K10234, K10112	ko02010	0.00018	0.000738	0.023778	0.0152376	0.00939239	0.0244603
M00444	PhoQ-PhoP (magnesium transport) two-component regulatory system	K07637, K07660	ko02020	0.00018	0.000738	0.196037	0.1681	0.147805	0.137377
M00597	Anoxygenic photosystem II	K08928		0.000183	0.00075	0.162944	0.219227	0.209412	0.204032
M00099	Sphingosine biosynthesis	K00654, K04708, K04710, K04712, K12349	ko00600, ko01100	0.000184	0.00075	0.0967911	0.152947	0.159731	0.150043
M00622	Nicotinate degradation, nicotinate => fumarate	K18030, K14974	ko00760, ko01120	0.000188	0.000759	0.285619	0.251921	0.223646	0.234165
M00265	PTS system, glucose-specific II component	K02777, K02778, K02779	ko00010, ko00520, ko02060	0.000192	0.000773	0.0575075	0.00578444	0.00519833	0.00695641
M00448	CssS-CssR (secretion stress response) two-component regulatory system	K07650	ko02020	0.000196	0.000786	0.0558296	0.00340302	0.00293842	0.0067041
M00610	PTS system, D-glucosaminate-specific II component	K17465, K17467	ko02060	0.000207	0.000823	9.66972e-05	0.000242404	0.000147261	4.23459e-05
M00726	Cationic antimicrobial peptide (CAMP) resistance, lysyl-phosphatidylglycerol (L-PG) synthase MprF	K14205	ko01503	0.000214	0.000848	0.0776287	0.0254577	0.0449013	0.0288657
M00464	NrsS-NrsR (nickel tolerance) two-component regulatory system	K11328	ko02020	0.000224	0.000882	0.0608569	0.00697532	0.0279187	0.0189484
M00305	PTS system, 2-O-A-mannosyl-D-glycerate-specific II component	K11200	ko02060	0.000232	0.000913	0.00446314	0.00236076	0.00194122	0.00290533
M00745	Imipenem resistance, repression of porin OprD	K18073, K07644, K07665		0.000239	0.000931	0.118465	0.0713368	0.0837515	0.0687437
M00785	Cycloserine biosynthesis, arginine/serine => cycloserine	K19727	ko00999, ko01130	0.000239	0.000931	0.00112221	0.000879578	0.000436249	0.00104734
M00734	BraS-BraR (bacitracin transport) two-component regulatory system	K19081	ko02020	0.000241	0.000932	0.000177617	0.000184446	0.000138686	2.29914e-05
M00595	Thiosulfate oxidation by SOX complex, thiosulfate => sulfate	K17222, K17223, K17224, K17225, K17226, K17227	ko00920, ko01100, ko01120	0.000246	0.000946	0.0334567	0.0421662	0.0278036	0.0293001
M00695	cAMP signaling	K04632, K08041, K08042, K08043, K08048, K01768	ko04024	0.00025	0.000956	0.37611	0.367957	0.386866	0.389296
M00815	Validamycin A biosynthesis, sedoheptulopyranose-7P => validamycin A	K20438	ko00525, ko01130	0.000252	0.00096	0.00377411	0.0024257	0.00091705	0.00181293
M00066	Lactosylceramide biosynthesis	K00720	ko00600, ko01100	0.000255	0.000966	0.0658476	0.0132484	0.0329786	0.0188795
M00320	Lipopolysaccharide export system	K07091, K11720	ko02010	0.000268	0.001012	0.281101	0.252942	0.242808	0.221853
M00658	VanS-VanR (actinomycete type vancomycin resistance) two-component regulatory system	K18351	ko02020	0.000275	0.001033	0.168224	0.232882	0.226973	0.215923
M00372	Abscisic acid biosynthesis, beta-carotene => abscisic acid	K09840, K09841, K09842	ko00906, ko01100, ko01110	0.00028	0.001046	0.179763	0.229226	0.223076	0.21843
M00106	Conjugated bile acid biosynthesis, cholate => taurocholate/glycocholate	K00659	ko00120, ko01100	0.000285	0.001059	0.111984	0.156002	0.160252	0.154962
M00722	Cationic antimicrobial peptide (CAMP) resistance, ethanolaminephosphotransferase EptA	K07643	ko01503	0.000287	0.001063	0.223637	0.275947	0.261276	0.278059
M00822	Multidrug resistance, efflux pump MexMN-OprM	K21135		0.00029	0.001063	0.00723341	0.0115645	0.0161871	0.0206522
M00582	Energy-coupling factor transport system	K16925, K16926, K16929, K16785, K16786, K16787	ko02010	0.000296	0.00108	0.275003	0.213518	0.219718	0.241694
M00377	Reductive acetyl-CoA pathway (Wood-Ljungdahl pathway)	K00198, K05299, K01491, K00297, K14138, K00194	ko00710, ko01120, ko01200	0.000306	0.001107	0.280039	0.256693	0.233852	0.248481
M00375	Hydroxypropionate-hydroxybutylate cycle	K15019, K15020, K01848, K14465, K15016	ko00710, ko01120, ko01200	0.000306	0.001107	0.0248488	0.0380218	0.0398423	0.0316343
M00850	Vibrio cholerae pathogenicity signature, cholera toxins	K10953, K10948, K11018	ko05110	0.000321	0.001155	0.0251189	0.034893	0.0278596	0.0192847
M00566	Dipeptide transport system, Firmicutes	K16202	ko02010	0.000334	0.001199	0.00132082	0.00253417	0.000945133	0.000820678
M00013	Malonate semialdehyde pathway, propanoyl-CoA => acetyl-CoA	K07515, K00140	ko00640, ko01100, ko01200	0.000347	0.001237	0.163108	0.114886	0.0884052	0.111353
M00491	arabinogalactan oligomer/maltooligosaccharide transport system	K15770, K15772, K10112	ko02010	0.000402	0.00142	0.0693719	0.0175122	0.0138148	0.0178782
M00574	Pertussis pathogenicity signature, pertussis toxin	K11024, K11025, K11026	ko05133	0.000407	0.001434	0.0109385	0.0100283	0.00692543	0.0137011
M00220	Rhamnose transport system		ko02010	0.000432	0.001507	0.0296277	0.024807	0.0182272	0.0259888
M00067	Sulfoglycolipids biosynthesis, ceramide/1-alkyl-2-acylglycerol => sulfatide/seminolipid	K01019	ko00565, ko00600, ko01100	0.000437	0.001519	0.0746417	0.101872	0.121719	0.119196
M00092	Phosphatidylethanolamine (PE) biosynthesis, ethanolamine => PE	K00894, K00967, K00993	ko00564, ko01100	0.000443	0.001529	0.00437093	0.0079637	0.00569519	0.00408958
M00479	DesK-DesR (membrane lipid fluidity regulation) two-component regulatory system	K07693	ko02020	0.000444	0.001529	0.0433787	0.0676469	0.0880579	0.0644785
M00609	Cysteine biosynthesis, methionine => cysteine	K17462, K07173, K17216	ko00270, ko01100, ko01230	0.000452	0.00155	0.0279015	0.0359442	0.0265458	0.0258635
M00589	Putative lysine transport system	K17073, K17074	ko02010	0.000485	0.001648	0.000200892	0.000256168	8.68308e-05	4.33351e-05
M00709	Macrolide resistance, MacAB-TolC transporter	K07637, K07660, K12340		0.000488	0.001651	0.126841	0.0792255	0.0819488	0.0703483
M00235	Arginine/ornithine transport system	K10025	ko02010	0.000514	0.001733	0.0108731	0.0169807	0.00958913	0.0131132
M00847	Heme biosynthesis, archaea, siroheme => heme	K22227	ko00860, ko01110	0.000521	0.001748	0.0734945	0.0224971	0.0402174	0.0289609
M00544	Carbazole degradation, carbazole => 2-oxopent-4-enoate + anthranilate	K15754	ko00621, ko01100, ko01120, ko01220	0.000537	0.001786	0.0752174	0.0884044	0.0736467	0.0641956
M00740	Methylaspartate cycle	K01647, K00031, K00261, K19280	ko00020, ko00250, ko00630, ko01120, ko01200	0.000557	0.001845	0.344256	0.318203	0.304757	0.32857
M00568	Catechol ortho-cleavage, catechol => 3-oxoadipate	K03381	ko00362, ko01100, ko01120, ko01220	0.000562	0.001853	0.283401	0.330223	0.34365	0.332896
M00361	Nucleotide sugar biosynthesis, eukaryotes	K01784, K00972, K00966	ko00520	0.000568	0.001865	0.168251	0.118342	0.137982	0.134362
M00601	Putative chitobiose transport system	K17244, K17246	ko02010	0.000585	0.001913	0.0819821	0.0335672	0.0673026	0.0633749
M00241	Vitamin B12 transport system	K06858	ko02010	0.000598	0.001949	0.0837583	0.119981	0.118249	0.123906
M00414	Bloom's syndrome complex	K10901, K10990	ko03460	0.000609	0.001972	0.05576	0.00335523	0.00325633	0.00720353
M00572	Pimeloyl-ACP biosynthesis, BioC-BioH pathway, malonyl-ACP => pimeloyl-ACP	K09458, K02372, K00208, K19560, K19561	ko00780, ko01100	0.00061	0.001972	0.225032	0.182206	0.167491	0.184909
M00598	Anoxygenic photosystem I	K08942		0.000634	0.002039	0.179591	0.218656	0.224065	0.220361
M00767	Multidrug resistance, efflux pump OqxAB	K19586		0.000645	0.002068	0.065565	0.0179991	0.0138336	0.0144426
M00358	Coenzyme M biosynthesis	K05979, K05884, K13039, K06034	ko00680, ko01120	0.000655	0.002092	0.109919	0.0594536	0.0893873	0.0853283
M00018	Threonine biosynthesis, aspartate => homoserine => threonine	K00928, K12526, K00133, K02203, K01733	ko00260, ko01100, ko01110, ko01230	0.000674	0.002141	0.377105	0.35898	0.333517	0.362471
M00223	Phosphonate transport system	K02044, K02042	ko02010	0.000679	0.002142	0.288849	0.28934	0.305486	0.313585
M00465	ManS-ManR (manganese homeostasis) two-component regulatory system	K11520	ko02020	0.000679	0.002142	0.120755	0.0782528	0.106715	0.0987713
M00840	Tetrahydrofolate biosynthesis, mediated by ribA and trpF, GTP => THF	K14652, K01633, K22099, K00287	ko00790, ko01100	0.000688	0.002162	0.109886	0.065106	0.0672461	0.0561114
M00085	Fatty acid biosynthesis, elongation, mitochondria	K07508, K00022, K07515	ko00062, ko01100, ko01212	0.000718	0.002246	0.0282796	0.0408335	0.0640322	0.0691358
M00466	NblS-NblR (photosynthesis) two-component regulatory system	K07769	ko02020	0.000737	0.002287	0.0698837	0.0225822	0.052605	0.0522762
M00326	RTX toxin transport system	K12530, K12531, K12340		0.000765	0.002364	0.0060501	0.00649188	0.00840862	0.00417283
M00769	Multidrug resistance, efflux pump MexPQ-OpmE	K18304, K19591, K19594, K19593		0.000818	0.002509	0.0221186	0.0289597	0.0466544	0.0279714
M00005	PRPP biosynthesis, ribose 5P => PRPP		ko00030, ko00230, ko01100, ko01200, ko01230	0.000892	0.002724	0.266802	0.245798	0.230744	0.235496
M00575	Pertussis pathogenicity signature, T1SS	K11004, K07389, K11003, K12340	ko05133	0.000899	0.002734	0.0774494	0.053244	0.0417149	0.057449
M00457	TctE-TctD (tricarboxylic acid transport) two-component regulatory system	K07774	ko02020	0.000911	0.002761	0.0496974	0.0736983	0.0691844	0.0678002
M00035	Methionine degradation		ko00270, ko01100	0.000917	0.002768	0.449228	0.435618	0.41613	0.435139
M00717	Multidrug resistance, efflux pump NorA	K18906, K08153		0.000983	0.002957	0.106263	0.0427985	0.0563581	0.0623363
M00042	Catecholamine biosynthesis, tyrosine => dopamine => noradrenaline => adrenaline	K00505, K00503, K00553	ko00350, ko01100	0.001025	0.003059	0.0224288	0.0562792	0.0688356	0.0735395
M00551	Benzoate degradation, benzoate => catechol / methylbenzoate => methylcatechol	K05549, K05784	ko00362, ko00622, ko01100, ko01120, ko01220	0.001061	0.003155	0.216025	0.266054	0.254258	0.259199
M00554	Nucleotide sugar biosynthesis, galactose => UDP-galactose	K00965	ko00052, ko00520, ko01100	0.001095	0.003231	0.289636	0.238639	0.219591	0.225035
M00285	MCM complex	K02540, K02209	ko03030, ko04110, ko04111, ko04113	0.001093	0.003231	0.17869	0.218867	0.214068	0.22228
M00322	Neutral amino acid transport system	K11954, K11955, K11956, K11957, K11958	ko02010	0.001131	0.003317	0.0654934	0.0206389	0.0496028	0.048808
M00359	Aminoacyl-tRNA biosynthesis, eukaryotes	K01887, K01893, K22503, K01876, K01885, K01892, K04567, K01874, K01889, K01873	ko00970	0.001138	0.003321	0.447161	0.433787	0.417745	0.43555
M00647	Multidrug resistance, efflux pump AcrAB-TolC/SmeDEF	K18992, K03585, K18138, K12340		0.001168	0.003384	0.291572	0.345167	0.353614	0.339387
M00811	Nicotine degradation, pyrrolidine pathway, nicotine => succinate semialdehyde	K20158, K20171, K15359	ko00760, ko01120	0.001167	0.003384	0.00638189	0.0118079	0.00450148	0.0072233
M00306	PTS system, fructose-specific II-like component	K11201, K11202		0.001175	0.003392	0.000955095	0.00205402	0.000985236	0.00118349
M00478	DegS-DegU (multicellular behavior control) two-component regulatory system		ko02020	0.001254	0.003606	0.0253154	0.0342261	0.038782	0.0467432
M00260	DNA polymerase III complex, bacteria	K02337, K14159, K02338, K02340, K02341, K02343, K02344	ko03030, ko03430, ko03440	0.001282	0.003673	0.444437	0.397377	0.370765	0.386808
M00634	Oleandomycin transport system	K18232	ko02010	0.001305	0.003712	0.0123441	0.0250286	0.0262754	0.0354438
M00830	Neocarzinostatin naphthoate moiety biosynthesis, malonyl-CoA => 2-hydroxy-5-methyl-1-naphthoate => 2-hydroxy-7-methoxy-5-methyl-1-naphthoyl-CoA	K20423	ko01059, ko01130	0.001301	0.003712	0.0118546	0.0130888	0.00751846	0.00980035
M00470	YxdK-YxdJ (antimicrobial peptide response) two-component regulatory system	K11633	ko02020	0.001362	0.003809	0.0547723	0.0741103	0.0882576	0.0897723
M00494	NatK-NatR (sodium extrusion) two-component regulatory system	K11641	ko02020	0.001357	0.003809	0.00142901	0.00261443	0.00105968	0.00172094
M00075	N-glycan biosynthesis, complex type	K00736, K00744, K07967	ko00510, ko01100	0.001424	0.003936	0.200811	0.265858	0.263597	0.241355
M00321	Bicarbonate transport system	K11950, K11951, K11952	ko02010	0.001431	0.003943	0.0676725	0.0218168	0.0518133	0.0494978
M00243	Manganese/iron transport system	K09818		0.001476	0.004041	0.0787987	0.10712	0.121099	0.106042
M00493	AlgZ-AlgR (alginate production) two-component regulatory system	K08083	ko02020	0.001589	0.00433	0.0318953	0.0455122	0.0616953	0.0411588
M00838	Undecylprodigiosin biosynthesis, L-proline => undecylprodigiosin	K21786	ko00333, ko01130	0.001623	0.004394	0.00268313	0.0029777	0.00218363	0.0013817
M00052	Pyrimidine ribonucleotide biosynthesis, UMP => UDP/UTP,CDP/CTP	K00940, K18533, K01937	ko00240, ko01100	0.001619	0.004394	0.447274	0.435084	0.414955	0.428888
M00809	PTS system, glucose-specific II component	K20116, K20117, K20118	ko00010, ko00520, ko02060	0.001651	0.004452	0.0564653	0.00417813	0.00425229	0.00622057
M00506	CheA-CheYBV (chemotaxis) two-component regulatory system	K03412, K13924, K03415	ko02020, ko02030	0.001718	0.004603	0.320765	0.343647	0.358865	0.34582
M00155	Cytochrome c oxidase, prokaryotes	K02275, K02274, K02276, K02277	ko00190	0.001872	0.004983	0.335027	0.316185	0.307494	0.321906
M00604	Trehalose transport system	K17311	ko02010	0.002015	0.005309	0.000851736	0.00121007	0.000714054	0.000539137
M00481	LiaS-LiaR (cell wall stress response) two-component regulatory system		ko02020	0.002061	0.005411	0.361589	0.330615	0.333565	0.342027
M00078	Heparan sulfate degradation	K01136, K01565, K10532, K01205, K01195	ko00531, ko01100	0.002078	0.005437	0.152943	0.119127	0.114056	0.103703
M00028	Ornithine biosynthesis, glutamate => ornithine	K00619, K14682, K00620, K00930, K00145, K00818, K00821, K14677, K00620	ko00220, ko01100, ko01210, ko01230	0.002119	0.005509	0.453569	0.436007	0.418855	0.437147
M00707	Multidrug resistance, MdlAB/SmdAB transporter	K18889, K18890		0.002127	0.00551	0.0817986	0.039292	0.0656775	0.0642389
M00215	D-Xylose transport system	K10544	ko02010	0.002151	0.005544	0.0643939	0.07392	0.0884025	0.073063
M00639	Multidrug resistance, efflux pump MexCD-OprJ	K18294, K18296		0.002246	0.005725	0.0340767	0.0459827	0.0438386	0.0290206
M00287	PTS system, galactosamine-specific II component	K02744, K10984	ko00052, ko02060	0.002279	0.00579	0.00260369	0.0162089	0.0069132	0.00482111
M00183	RNA polymerase, bacteria	K03040, K03043, K03046, K03060, K03048	ko03020	0.002338	0.005921	0.427959	0.395037	0.390927	0.404486
M00169	CAM (Crassulacean acid metabolism), light	K01006	ko00710, ko01100, ko01120, ko01200	0.002437	0.006112	0.266381	0.331731	0.311418	0.307201
M00026	Histidine biosynthesis, PRPP => histidine	K02502, K01496, K11755, K01814, K02501, K02500, K01663, K04486, K05602, K18649, K01089	ko00340, ko01100, ko01110, ko01230	0.002424	0.006112	0.450553	0.437351	0.420306	0.437825
M00142	NADH:ubiquinone oxidoreductase, mitochondria	K03879, K03880, K03881, K03883, K03884	ko00190	0.00246	0.00615	0.236507	0.284001	0.272418	0.278641
M00591	Putative xylitol transport system		ko02010	0.002659	0.006604	0.00161329	0.00118077	0.000679834	0.00071097
M00462	PrrB-PrrA (intracellular multiplication) two-component regulatory system	K07655, K07671	ko02020	0.002704	0.006696	0.0336745	0.0473781	0.0370116	0.034372
M00257	Hemin transport system	K09814	ko02010	0.002838	0.006988	0.000155704	9.02379e-05	5.65907e-05	3.90886e-05
M00839	PdtaS-PdtaR two-component regulatory system	K22010		0.002912	0.00712	0.363319	0.336811	0.336224	0.34491
M00512	CckA-CtrA/CpdR (cell cycle control) two-component regulatory system	K13587, K13584	ko02020, ko04112	0.002956	0.007205	0.072345	0.0244002	0.0417758	0.0253199
M00029	Urea cycle	K00611, K01755	ko00220, ko01100, ko01230	0.003162	0.007662	0.443051	0.428414	0.412648	0.431065
M00316	Manganese transport system	K11603	ko02010, ko02020	0.003188	0.0077	0.0111092	0.0164795	0.0124644	0.0132095
M00367	C10-C20 isoprenoid biosynthesis, non-plant eukaryotes	K01823, K00804	ko00900, ko01100, ko01110	0.003231	0.007781	0.0796314	0.0606139	0.0482894	0.0597722
M00514	TtrS-TtrR (tetrathionate respiration) two-component regulatory system	K13041	ko02020	0.003275	0.007862	0.0190636	0.029147	0.0201059	0.0234082
M00543	Biphenyl degradation, biphenyl => 2-oxopent-4-enoate + benzoate	K18087, K08690, K00462, K10222	ko00621, ko01120, ko01220	0.00329	0.007873	0.0489627	0.0746922	0.0591043	0.0528
M00438	Nitrate/nitrite transport system	K15576, K15577	ko00910, ko02010	0.003336	0.007961	0.136615	0.0985868	0.101258	0.0978023
M00708	Multidrug resistance, PatAB transporter	K18891		0.003387	0.008032	0.000710378	0.00050627	0.000405965	0.00035945
M00047	Creatine pathway	K00542, K00933	ko00330, ko01100	0.00349	0.008252	0.237871	0.283452	0.282398	0.280838
M00754	Nisin resistance, phage shock protein homolog LiaH	K11620		0.003549	0.008367	0.25179	0.29104	0.310125	0.288656
M00193	Putative spermidine/putrescine transport system			0.003612	0.008489	0.376613	0.363161	0.376519	0.386199
M00096	C5 isoprenoid biosynthesis, non-mevalonate pathway	K01662, K12506, K00919, K12506, K03526, K03527, K01823	ko00900, ko01100, ko01110	0.00388	0.009065	0.448942	0.434957	0.418538	0.432705
M00399	Cap binding complex	K12882	ko03013, ko03015, ko03040, ko03040	0.003971	0.00925	0.000162864	2.40503e-05	2.48117e-05	2.5694e-05
M00144	NADH:quinone oxidoreductase, prokaryotes	K00331, K00331, K13378, K00335, K00336, K00337, K00342	ko00190	0.003991	0.00927	0.443174	0.410331	0.378212	0.384595
M00706	Multidrug resistance, EfrAB transporter	K18888		0.00402	0.00931	0.000287171	0.000366441	0.000560662	0.000442184
M00117	Ubiquinone biosynthesis, prokaryotes, chorismate => ubiquinone	K18240, K03186, K18800, K03184	ko00130, ko01100, ko01110	0.004263	0.009785	0.317319	0.336876	0.354239	0.330261
M00036	Leucine degradation, leucine => acetoacetate + acetyl-CoA	K00826, K00166, K11381, K09699, K00382, K01968, K01969	ko00280, ko01100	0.004333	0.009917	0.300203	0.354247	0.338594	0.344063
M00688	MAPK (JNK) signaling	K04416, K04429, K04417, K04431	ko04010, ko04013	0.004346	0.009918	0.00313287	0.00195527	0.00173184	0.0022714
M00222	Phosphate transport system		ko02010	0.004405	0.010022	0.435785	0.425539	0.408784	0.428547
M00510	Cph1-Rcp1 (light response) two-component regulatory system	K11354, K11355	ko02020	0.004491	0.010188	0.0671231	0.0245055	0.0545999	0.0466951
M00806	PTS system, maltose-specific II component	K02777, K20107, K20108	ko00500, ko02060	0.004523	0.010233	0.000151586	0.000186782	5.10867e-05	3.67458e-05
M00103	Cholecalciferol biosynthesis	K07438	ko00100, ko01100	0.004601	0.01035	0.129606	0.154345	0.165911	0.162475
M00428	eIF4F complex	K03260	ko03013	0.004719	0.010569	0.0757311	0.0992674	0.100824	0.0906977
M00126	Tetrahydrofolate biosynthesis, GTP => THF	K01495, K09007, K22391, K01113, K19965, K13939, K01633, K01633, K11754, K00287, K13998	ko00670, ko00790, ko01100	0.004806	0.010718	0.449987	0.438427	0.421052	0.445375
M00768	Multidrug resistance, efflux pump GesABC	K19594		0.004976	0.011035	0.00584159	0.00395557	0.00405379	0.00329472
M00792	Manganese/zinc transport system	K19975	ko02010	0.005272	0.011616	0.00520595	0.00399234	0.00217756	0.00354088
M00819	Pentalenolactone biosynthesis, farnesyl-PP => pentalenolactone	K12250, K15907, K17747, K17476	ko00999, ko01130	0.005356	0.011745	0.0425143	0.0297876	0.0216026	0.0306497
M00344	Formaldehyde assimilation, xylulose monophosphate pathway	K17100, K01624, K03841	ko00680, ko01120, ko01200	0.005572	0.012082	0.0759267	0.0333993	0.0623584	0.0577288
M00700	Multidrug resistance, efflux pump AbcA	K18906		0.00576	0.012388	0.00134561	0.0010358	0.000499089	0.000714281
M00772	HupT-HupR (hydrogenase synthesis regulation) two-component regulatory system	K19661, K19641	ko02020	0.005787	0.012412	0.0667282	0.0196416	0.0360525	0.0227935
M00813	Lantibiotic transport system	K20459	ko02010	0.005909	0.01264	0.00246235	0.00762297	0.0119395	0.0144629
M00842	Tetrahydrobiopterin biosynthesis, GTP => BH4	K01495, K01737	ko00790, ko01100	0.005941	0.012673	0.308086	0.326789	0.345908	0.324349
M00451	BasS-BasR (antimicrobial peptide resistance) two-component regulatory system	K07643	ko02020	0.006039	0.012813	0.0584264	0.0810104	0.0642401	0.0628912
M00277	PTS system, N-acetylgalactosamine-specific II component	K02744	ko00052, ko02060	0.0061	0.012908	0.0139703	0.0363272	0.0387326	0.030236
M00687	MAPK (ERK1/2) signaling	K04371	ko04010, ko04011, ko04013	0.006582	0.013815	0.000117461	0.000183857	0.000243564	0.000165512
M00418	Toluene degradation, anaerobic, toluene => benzoyl-CoA	K07540, K07543, K07548	ko00623, ko01100, ko01120, ko01220	0.006796	0.014227	0.191312	0.237654	0.224333	0.226509
M00254	ABC-2 type transport system	K01992, K01990		0.007167	0.014963	0.414986	0.394792	0.371325	0.412187
M00573	Biotin biosynthesis, BioI pathway, long-chain-acyl-ACP => pimeloyl-ACP => biotin	K16593	ko00780, ko01100	0.007192	0.014974	0.126241	0.0856055	0.100207	0.100461
M00429	Competence-related DNA transformation transporter	K02238, K02245, K02244		0.007274	0.015106	0.184986	0.131076	0.139025	0.154744
M00334	Type VI secretion system	K11911, K11895, K11904	ko03070	0.00827	0.017025	0.112968	0.0766543	0.106098	0.103103
M00416	Cytochrome aa3-600 menaquinol oxidase	K02827	ko00190	0.008307	0.017025	0.249743	0.293975	0.289732	0.29627
M00318	Iron/zinc/manganese/copper transport system	K11704	ko02010	0.008408	0.017144	7.44492e-05	2.60253e-05	0.000341776	3.1983e-05
M00684	JAK-STAT signaling	K04447, K11218, K04697	ko04630	0.008738	0.017769	0.00655252	0.0127774	0.0106069	0.0096197
M00251	Teichoic acid transport system		ko02010	0.008847	0.017946	0.163462	0.199127	0.197137	0.214997
M00488	DcuS-DcuR (C4-dicarboxylate metabolism) two-component regulatory system	K07703	ko02020	0.008891	0.017988	0.00126091	0.00106845	0.000676854	0.00111725
M00791	Manganese/zinc transport system	K19971, K19972	ko02010	0.009454	0.019029	0.000273674	0.000230689	0.000367294	0.00041102
M00632	Galactose degradation, Leloir pathway, galactose => alpha-D-glucose-1P	K01785, K00965, K01784	ko00052, ko01100	0.009569	0.019211	0.18312	0.135607	0.135045	0.149696
M00644	Vanadium resistance, efflux pump MexGHI-OpmD	K18304		0.009784	0.019593	0.0943291	0.0755562	0.0612569	0.0831118
M00045	Histidine degradation, histidine => N-formiminoglutamate => glutamate	K01479	ko00340, ko01100	0.01003	0.020035	0.286487	0.332028	0.31302	0.321576
M00362	Nucleotide sugar biosynthesis, prokaryotes	K00965, K01784, K00972, K04042, K00966, K16011	ko00520	0.010249	0.02042	0.432574	0.418968	0.406209	0.420471
M00166	Reductive pentose phosphate cycle, ribulose-5P => glyceraldehyde-3P	K01601, K01602, K00150, K00134	ko00710, ko01100, ko01120, ko01200	0.010593	0.021051	0.0786259	0.0386571	0.0656253	0.0649233
M00698	Multidrug resistance, efflux pump BpeEF-OprC	K18902		0.010857	0.021521	0.112208	0.143996	0.118439	0.118386
M00538	Toluene degradation, toluene => benzoate	K15760, K15762, K15763, K15764, K00055	ko00623, ko01120, ko01220	0.010913	0.021579	0.01125	0.0213706	0.0271599	0.0337781
M00134	Polyamine biosynthesis, arginine => ornithine => putrescine		ko00330, ko01100	0.01135	0.022386	0.272955	0.327921	0.307092	0.297171
M00268	PTS system, alpha-glucoside-specific II component	K02777, K02749	ko02060	0.011707	0.022975	0.0142252	0.0359257	0.0372635	0.0311358
M00605	Glucose/mannose transport system	K10112	ko02010	0.01211	0.023706	0.0256598	0.023124	0.0185262	0.0273052
M00158	F-type ATPase, eukaryotes	K02134	ko00190	0.012508	0.024363	0.00234349	0.000809634	0.00074864	0.00110284
M00250	Lipopolysaccharide transport system	K09690, K09691	ko02010	0.012618	0.024517	0.142224	0.100178	0.121943	0.119653
M00077	Chondroitin sulfate degradation	K01135, K01197, K01195, K01132	ko00531, ko01100	0.012688	0.024532	0.0432619	0.0408594	0.0387708	0.0284184
M00442	Putative hydroxymethylpyrimidine transport system	K15600	ko02010	0.012662	0.024532	0.0114755	0.00855872	0.00630627	0.0170099
M00232	General L-amino acid transport system	K09969, K09970, K09971, K09972	ko02010	0.012783	0.024604	0.112328	0.0697854	0.0846163	0.0815945
M00357	Methanogenesis, acetate => methane	K00625, K13788, K01895, K00194, K00584, K03388, K08264, K03388, K14127, K14128	ko00680, ko01120, ko01200	0.013417	0.025688	0.446265	0.422103	0.41842	0.429948
M00294	DNA polymerase gamma complex			0.013562	0.025902	0.242519	0.285409	0.281228	0.282832
M00053	Pyrimidine deoxyribonuleotide biosynthesis, CDP/CTP => dCDP/dCTP,dTDP/dTTP	K00524, K00525, K00526, K10808, K00940, K18533, K00527, K01520, K13998, K00943, K00940	ko00240, ko01100	0.013983	0.026642	0.464016	0.447333	0.434037	0.446902
M00093	Phosphatidylethanolamine (PE) biosynthesis, PA => PS => PE	K01613	ko00564, ko01100	0.01448	0.027456	0.462076	0.44557	0.434349	0.443479
M00154	Cytochrome c oxidase	K02262, K02261, K02267, K02259	ko00190	0.014744	0.027889	0.452573	0.432738	0.419922	0.434221
M00426	Survival motor neuron (SMN) complex	K13129	ko03013	0.014938	0.028188	0.00588875	0.018793	0.0100275	0.00866126
M00064	ADP-L-glycero-D-manno-heptose biosynthesis	K03271, K03272, K21344, K03272, K21345, K03274	ko00540, ko01100	0.015009	0.028255	0.280572	0.312968	0.314595	0.300708
M00675	Carbapenem-3-carboxylate biosynthesis, pyrroline-5-carboxylate + malonyl-CoA => carbapenem-3-carboxylate	K18316, K18315	ko00332, ko01130	0.015147	0.028446	0.0785124	0.0631904	0.0537201	0.0615342
M00546	Purine degradation, xanthine => urea	K13482, K11177, K11178, K00365, K13484, K13485	ko00230, ko01100	0.015371	0.028797	0.275177	0.293619	0.307594	0.288589
M00711	Multidrug resistance, efflux pump MdtIJ	K11743		0.015592	0.029142	0.0203796	0.0303858	0.0288407	0.0245063
M00721	Cationic antimicrobial peptide (CAMP) resistance, arnBCADTEF operon	K07643, K18073, K07637, K07660, K07806, K10012, K10011, K13014	ko01503	0.016158	0.029986	0.200148	0.229103	0.25135	0.242305
M00627	beta-Lactam resistance, Bla system	K02172, K17836	ko01501	0.016136	0.029986	0.0358796	0.0575878	0.0716498	0.0758496
M00555	Betaine biosynthesis, choline => betaine	K17755, K00108	ko00260, ko01100	0.016259	0.030076	0.305774	0.346815	0.306025	0.325826
M00430	Exon junction complex (EJC)	K14324, K13114, K12881, K12812, K13171, K14327	ko03013, ko03015, ko03040	0.016377	0.030178	0.0742723	0.0897628	0.0745951	0.0719641
M00340	Proteasome, 20S core particle	K02728	ko03050	0.016768	0.030611	0.000189279	0.000131409	0.000163307	0.000140171
M00415	Fatty acid biosynthesis, elongation, endoplasmic reticulum	K10251, K10703, K10258	ko00062, ko01100, ko01212	0.01713	0.031055	0.001368	0.00184135	0.00101441	0.00105663
M00113	Jasmonic acid biosynthesis	K05894, K00232	ko00592, ko01100, ko01110	0.017266	0.03123	0.00838552	0.00608683	0.00447137	0.00621874
M00147	NADH dehydrogenase (ubiquinone) 1 beta subcomplex		ko00190	0.017451	0.031345	0.209885	0.234769	0.239916	0.254271
M00349	Microcin C transport system	K13893, K13894, K13895	ko02010	0.017712	0.031672	0.0259723	0.0359844	0.0242627	0.0313985
M00524	FixL-FixJ (nitrogen fixation) two-component regulatory system	K14986	ko02020	0.017906	0.031946	0.093317	0.0507966	0.0595055	0.0513186
M00233	Glutamate transport system	K10006, K10007	ko02010	0.018034	0.032101	0.0099906	0.0105268	0.00584738	0.00765025
M00719	Ihk-Irr (virulence regulation) two-component regulatory system	K18986, K18987	ko02020	0.019946	0.035028	0.000116711	0.00083561	0.000113857	0.000333824
M00205	N-Acetylglucosamine transport system	K10200	ko02010	0.02012	0.035176	0.000597623	0.000728579	0.000496359	0.000370837
M00412	ESCRT-III complex	K15053	ko04144	0.020303	0.03534	0.0615698	0.079817	0.0781857	0.0715366
M00332	Type III secretion system	K03226, K03227, K03228, K03229, K03219, K04056	ko03070	0.020891	0.036281	0.250843	0.295161	0.293569	0.284139
M00192	Putative thiamine transport system	K05777, K05778, K05779		0.02274	0.039234	0.101644	0.0867747	0.0749184	0.0809741
M00263	DNA polymerase epsilon complex	K02324	ko03030	0.022943	0.039496	0.249373	0.292416	0.28867	0.294325
M00648	Multidrug resistance, efflux pump MdtABC	K07642, K07799, K07789	ko02020	0.023958	0.040796	0.0978182	0.0577353	0.0837859	0.0754173
M00128	Ubiquinone biosynthesis, eukaryotes, 4-hydroxybenzoate => ubiquinone	K06126	ko00130, ko01100	0.024112	0.040969	0.289374	0.33662	0.309105	0.315081
M00296	BER complex	K02330	ko03410	0.024444	0.041443	0.249143	0.291091	0.28788	0.293971
M00245	Cobalt/nickel transport system	K02009, K02008	ko02010	0.024932	0.042179	0.262031	0.249172	0.250936	0.234798
M00366	C10-C20 isoprenoid biosynthesis, plants	K01823, K13789	ko00900, ko01100, ko01110	0.025257	0.042456	0.0772269	0.0352786	0.0612973	0.0526447
M00403	HRD1/SEL1 ERAD complex	K10601	ko04141	0.025317	0.042465	0.0813772	0.0407101	0.0664578	0.0623438
M00108	C21-Steroid hormone biosynthesis, progesterone => corticosterone/aldosterone	K00513, K07433, K07433	ko00140, ko01100	0.02837	0.046493	0.00849172	0.0267522	0.0435302	0.0528298
M00490	MalK-MalR (malate transport) two-component regulatory system		ko02020	0.028534	0.046569	0.2489	0.291943	0.289116	0.294628
M00089	Triacylglycerol biosynthesis	K00631, K00655, K13523, K13513, K14674, K18693, K14456, K18851	ko00561, ko01100	0.029547	0.048122	0.466071	0.450319	0.436584	0.451791
M00368	Ethylene biosynthesis, methionine => ethylene		ko00270, ko01110	0.029768	0.048381	0.241792	0.280872	0.279949	0.280818
M00723	Cationic antimicrobial peptide (CAMP) resistance, ethanolaminephosphotransferase EptB	K07660, K07637	ko01503	0.029994	0.048647	0.0039089	0.00581907	0.00456469	0.00380271
M00156	Cytochrome c oxidase, cbb3-type	K00404, K00405	ko00190	0.032681	0.052463	0.124489	0.139324	0.128434	0.11282
M00293	DNA polymerase zeta complex		ko03460	0.034337	0.054564	0.248823	0.290283	0.287432	0.293414
M00146	NADH dehydrogenase (ubiquinone) 1 alpha subcomplex	K11352	ko00190	0.034407	0.054565	0.25583	0.299119	0.294526	0.298413
M00459	VicK-VicR (cell wall metabolism) two-component regulatory system	K07652, K07668	ko02020	0.035444	0.055758	0.12367	0.0871509	0.0953161	0.0816944
M00131	Inositol phosphate metabolism, Ins(1,3,4,5)P4 => Ins(1,3,4)P3 => myo-inositol	K01092, K10047, K18649	ko00562, ko01100	0.035711	0.056066	0.452513	0.434332	0.426184	0.43492
M00520	ChvG-ChvI (acidity sensing) two-component regulatory system	K14981	ko02020	0.037327	0.058254	0.0404306	0.0413701	0.0294999	0.0249374
M00216	Multiple sugar transport system	K10548	ko02010	0.037928	0.059075	0.159011	0.149519	0.145773	0.124011
M00766	Streptomycin resistance, deactivating enzyme StrAB			0.038262	0.05936	0.00872254	0.00899554	0.0117843	0.00701256
M00676	PI3K-Akt signaling	K00922, K02649	ko04068, ko04151, ko04910	0.038393	0.059445	0.249036	0.288112	0.285989	0.292153
M00090	Phosphatidylcholine (PC) biosynthesis, choline => PC	K00968	ko00564, ko01100	0.038637	0.059587	0.236523	0.275218	0.276103	0.265905
M00667	Tetracycline resistance, efflux pump			0.039076	0.060146	0.00253183	0.00171888	0.00197438	0.00187415
M00736	Nocardicin A biosynthesis, L-pHPG + arginine + serine => nocardicin A	K05375, K19106	ko00261, ko01130	0.039766	0.061089	0.0239955	0.0438095	0.0452306	0.0383613
M00012	Glyoxylate cycle	K01647, K01682	ko00630, ko01100, ko01110, ko01200	0.04315	0.0659	0.305235	0.35038	0.32236	0.322663
M00743	Aminoglycoside resistance, protease HtpX	K07659, K03799		0.043284	0.065977	0.180984	0.140945	0.146115	0.158652
M00800	dTDP-L-megosamine biosynthesis	K13322	ko00523, ko01130	0.045533	0.06887	0.0202679	0.0363663	0.035735	0.0294668

## Sheet: Pathway (PICRUSt)
Pathway	Definition	Module	Orthology	p-value	p-value (FDR)	Surface 1_Billings_M	Surface 2_Billings_M	Surface 3_Billings_M	Surface 4_Billings_M
ko01210	2-Oxocarboxylic acid metabolism	M00019, M00028, M00370, M00031, M00033, M00010, M00433, M00763, M00535, M00608, M00432	K00031, K00133, K00145, K00619, K00620, K00812, K00813, K00818, K00821, K00826, K00928, K00930, K01647, K01649, K01652, K01682, K01687, K01702, K01703, K01704, K05824, K05828, K05829, K11067, K11258, K14677, K14682, K16792, K22476	0	6e-06	0.509174	0.473023	0.456487	0.486496
ko00791	Atrazine degradation		K01427, K01428, K01430, K01457, K03383, K05394, K06035, K14048, K19837	0	6e-06	0.0854862	0.090103	0.0964767	0.0922995
ko04970	Salivary secretion		K01539, K01540, K04632, K04936, K05858, K07376, K08041, K08042, K08043, K08048, K13240, K13909, K13910, K13912, K19477	0	6e-06	0.0276277	0.0369095	0.0395616	0.0352249
ko01130	Biosynthesis of antibiotics	M00022, M00364, M00102, M00672, M00673, M00674, M00736, M00779, M00781, M00784, M00774, M00675, M00773, M00775, M00776, M00777, M00823, M00830, M00849, M00825, M00827, M00828, M00829, M00831, M00832, M00833, M00780, M00782, M00814, M00789, M00785, M00786, M00783, M00790, M00794, M00796, M00797, M00801, M00819, M00838, M00778, M00798, M00799, M00802, M00803, M00793, M00800, M00805, M00826, M00834,…	K00002, K00022, K00031, K00058, K00104, K00117, K00128, K00133, K00134, K00143, K00145, K00147, K00149, K00150, K00161, K00162, K00166, K00170, K00171, K00200, K00208, K00211, K00215, K00222, K00227, K00234, K00235, K00236, K00237, K00239, K00240, K00241, K00244, K00246, K00265, K00266, K00273, K00286, K00290, K00382, K00587, K00600, K00611, K00616, K00619, K00620, K00627, K00766, K00800, K00801,…	0	7e-06	4.12962	3.88043	3.77878	3.85072
ko00512	Mucin type O-glycan biosynthesis	M00056	K00710, K09662, K09663	0	7e-06	0.0140873	0.0215179	0.0217884	0.0225587
ko05120	Epithelial cell signaling in Helicobacter pylori infection	M00564	K01428, K02148, K02152, K02155, K02580, K04409, K04734, K04735, K06089, K08727, K12089, K12091, K12092, K12093, K12101, K12103, K12106, K12110, K14048, K15844, K15848	0	7e-06	0.116149	0.143667	0.146539	0.136092
ko04924	Renin secretion		K04632, K04851, K04936, K05858, K19477	0	7e-06	0.00872473	0.0109243	0.0122009	0.0110312
ko00909	Sesquiterpenoid and triterpenoid biosynthesis		K00801, K10187, K12250, K14175, K15891, K15907	0	7e-06	0.0213825	0.00894089	0.011523	0.0128795
ko00401	Novobiocin biosynthesis		K00812, K00813, K12703, K12708, K12712, K12713, K12720, K12721, K14187	0	7e-06	0.085453	0.10421	0.104686	0.104478
ko00680	Methane metabolism	M00358, M00356, M00346, M00344, M00345, M00378, M00422, M00563, M00608, M00567, M00174, M00357	K00058, K00122, K00123, K00170, K00171, K00192, K00194, K00195, K00198, K00200, K00201, K00203, K00205, K00317, K00440, K00441, K00442, K00584, K00600, K00625, K00830, K01070, K01079, K01086, K01624, K01895, K02203, K03388, K03841, K04041, K04480, K05299, K05884, K05979, K06034, K06914, K07144, K08093, K08094, K08264, K08692, K09733, K10714, K11529, K11532, K11779, K11780, K11781, K13039, K13788,…	0	7e-06	0.607507	0.576885	0.571228	0.582712
ko01502	Vancomycin resistance	M00651, M00652	K01000, K02563, K07260, K08641, K15739, K18345, K18346, K18350, K18351, K18353	0	7e-06	0.172286	0.157437	0.152417	0.162475
ko03440	Homologous recombination	M00260, M00291, M00292, M00295, M00288	K01159, K02335, K02337, K02338, K02340, K02341, K02343, K02344, K03111, K03550, K03551, K03553, K03581, K03582, K03584, K03655, K04067, K06187, K07462, K10901, K10958, K12173, K14159	0	7e-06	0.520658	0.427816	0.417363	0.437569
ko04144	Endocytosis	M00408, M00409, M00410, M00412	K00909, K04513, K04551, K04646, K04678, K04707, K05070, K05093, K05094, K05757, K07897, K10396, K10591, K11866, K12185, K12200, K12471, K12472, K12477, K12479, K12483, K12487, K12489, K12492, K13649, K15053, K18441, K18462, K18463, K18465, K18466, K18467, K19475	0	7e-06	0.108026	0.143774	0.148717	0.135423
ko00240	Pyrimidine metabolism	M00046, M00051, M00052, M00053	K00207, K00254, K00524, K00525, K00526, K00527, K00757, K00761, K00762, K00857, K00940, K00943, K01081, K01431, K01464, K01465, K01510, K01520, K01591, K01937, K01954, K01955, K01956, K02319, K02324, K02335, K02337, K02338, K02340, K02341, K02343, K02344, K02684, K03004, K03006, K03010, K03011, K03040, K03043, K03046, K03048, K03060, K03465, K03784, K04765, K09019, K09024, K09903, K09913, K10808,…	0	7e-06	1.00175	0.909623	0.884642	0.924879
ko04390	Hippo signaling pathway	M00679, M00680, M00683	K02085, K02157, K02353, K02375, K06091, K06094, K09448, K16620, K16681, K16687	0	7e-06	0.0295952	0.0453572	0.0447236	0.041018
ko05225	Hepatocellular carcinoma		K00799, K00922, K02085, K02157, K02353, K02375, K02649, K04371, K10456, K11649, K11651, K11653	0	7e-06	0.143345	0.156064	0.162022	0.154328
ko04960	Aldosterone-regulated sodium reabsorption		K00922, K01539, K01540, K02649, K04371, K13302	0	7e-06	0.028026	0.0449625	0.0446162	0.0389614
ko04910	Insulin signaling pathway	M00676	K00688, K00693, K00922, K02649, K02991, K03841, K04371, K04697, K04707, K07189, K07191, K07195, K07206, K07207	0	7e-06	0.142499	0.166517	0.17179	0.163539
ko00471	D-Glutamine and D-glutamate metabolism		K00261, K01425, K01924, K01925, K05597	0	7e-06	0.132286	0.11874	0.108916	0.116813
ko04210	Apoptosis	M00685	K00922, K01365, K02084, K02374, K02580, K02649, K03173, K03237, K04371, K04389, K04734, K04735, K07374, K07611, K08738, K08852	0	7e-06	0.132224	0.16763	0.168131	0.161215
ko00405	Phenazine biosynthesis	M00835	K01657, K06998, K13063, K17940, K18003, K21103	0	7e-06	0.0440884	0.037524	0.0375949	0.0384103
ko04020	Calcium signaling pathway		K00907, K00911, K04162, K04344, K04632, K04851, K04852, K04961, K05208, K05849, K05853, K05857, K05858, K05863, K08041, K08042, K08043, K08048, K13240, K13241	0	7e-06	0.0414742	0.0533696	0.0542983	0.0505922
ko04141	Protein processing in endoplasmic reticulum	M00400, M00401, M00402, M00404, M00403, M00382	K01456, K03173, K03237, K03868, K04079, K04431, K08054, K08852, K09485, K09486, K09487, K09490, K09502, K09503, K09517, K09523, K09530, K09555, K10086, K10099, K10100, K10601, K10636, K10661, K12670, K13993, K13999, K14002, K16195, K16196	0	7e-06	0.120619	0.154929	0.164444	0.152661
ko01062	Biosynthesis of terpenoids and steroids		K02291	0	7e-06	0.0145093	0.0110958	0.00997923	0.0109203
ko05131	Shigellosis	M00363	K02580, K04371, K04514, K04734, K04735, K05740, K05748, K05757, K08727, K10165, K12836, K13085, K13284, K13285, K13286, K17388	0	7e-06	0.0888119	0.111897	0.115852	0.110382
ko00770	Pantothenate and CoA biosynthesis	M00119, M00120	K00077, K00207, K00606, K00826, K00867, K00954, K01431, K01464, K01652, K01687, K03525, K04765, K06133, K06982, K08069, K09722, K11258, K13038, K21977	0	8e-06	0.358361	0.342816	0.332502	0.350362
ko00340	Histidine metabolism	M00026, M00045	K00128, K00129, K00149, K00274, K01089, K01437, K01479, K01496, K01663, K01814, K02500, K02501, K02502, K04486, K05602, K05603, K11755, K17363, K18649, K18911, K18912, K18913, K20246, K20247	1e-06	9e-06	0.337076	0.317914	0.311609	0.325454
ko01230	Biosynthesis of amino acids	M00526, M00527, M00019, M00020, M00021, M00022, M00023, M00024, M00025, M00026, M00028, M00029, M00030, M00031, M00033, M00040, M00338, M00010, M00002, M00005, M00433, M00525, M00007, M00015, M00016, M00017, M00018, M00763, M00535, M00570, M00580, M00432, M00609, M00844, M00845	K00031, K00058, K00133, K00134, K00143, K00145, K00147, K00150, K00215, K00265, K00266, K00286, K00290, K00548, K00600, K00611, K00616, K00619, K00620, K00640, K00766, K00800, K00812, K00813, K00818, K00821, K00826, K00873, K00928, K00930, K00931, K01079, K01089, K01439, K01496, K01586, K01609, K01624, K01647, K01649, K01652, K01657, K01663, K01682, K01687, K01695, K01696, K01702, K01703, K01704,…	1e-06	9e-06	1.97067	1.76386	1.71372	1.81013
ko04974	Protein digestion and absorption		K01278, K01298, K01312, K01345, K01395, K01539, K01540, K05334, K05849, K06236, K06238, K08131, K08132, K08135, K08187, K08606, K13867, K16617, K19479, K19719, K19721	1e-06	9e-06	0.0809084	0.118428	0.118026	0.108841
ko04972	Pancreatic secretion		K01047, K01298, K01312, K01345, K01539, K01540, K04513, K04632, K04936, K05853, K05858, K08041, K08042, K08043, K08048, K12298, K18245	1e-06	9e-06	0.044558	0.0673845	0.0702516	0.0667497
ko05200	Pathways in cancer		K00799, K00922, K01388, K02084, K02085, K02157, K02353, K02375, K02580, K02649, K02678, K03173, K03868, K03873, K03875, K04079, K04371, K04389, K04447, K04469, K04496, K04513, K04514, K04536, K04632, K04707, K04734, K04735, K05070, K05093, K05094, K05119, K05717, K05858, K06051, K06052, K06067, K06245, K07861, K08041, K08042, K08043, K08048, K08525, K08734, K08738, K08803, K09055, K09292, K09487,…	1e-06	9e-06	0.33366	0.393791	0.39854	0.386096
ko04810	Regulation of actin cytoskeleton		K00907, K00922, K02085, K02649, K04371, K04409, K04513, K04514, K05093, K05094, K05717, K05734, K05740, K05746, K05748, K05757, K05763, K06270, K06584, K06589, K07861, K17388, K17457	1e-06	9e-06	0.121177	0.153723	0.159394	0.150316
ko04350	TGF-beta signaling pathway	M00679, M00680, M00681	K03868, K04371, K04513, K04514, K04667, K04677, K04678, K04681, K04683, K16620	1e-06	9e-06	0.0251794	0.0339655	0.0352906	0.0354295
ko03018	RNA degradation	M00396, M00397, M00390, M00391, M00393, M00394, M00395, M00392	K00937, K03654, K03678, K04043, K04077, K07573, K08300, K11600, K12574, K12591, K12599, K12600, K12601, K12604, K12606, K12613, K12617, K12618, K12619, K18681	1e-06	9e-06	0.374923	0.317158	0.334984	0.342839
ko04650	Natural killer cell mediated cytotoxicity		K00922, K02649, K04371, K04389, K04409, K05697, K07861	1e-06	9e-06	0.0254729	0.0353774	0.0357349	0.0306365
ko00533	Glycosaminoglycan biosynthesis - keratan sulfate		K07967, K09671	1e-06	1e-05	0.011135	0.0172075	0.0178374	0.0174651
ko03020	RNA polymerase	M00182, M00183, M00184, M00181, M00180	K03004, K03006, K03010, K03011, K03040, K03043, K03046, K03048, K03060	1e-06	1e-05	0.0681349	0.0490106	0.0484218	0.0533095
ko04014	Ras signaling pathway		K00922, K01047, K02580, K02649, K02678, K04371, K04389, K04409, K04513, K04536, K04735, K05093, K05094, K05208, K05734, K07861, K14958, K16343, K17637, K19613	1e-06	1e-05	0.102505	0.13278	0.134921	0.127052
ko04961	Endocrine and other factor-regulated calcium reabsorption		K01539, K01540, K04585, K04632, K04646, K05858	1e-06	1e-05	0.0172206	0.0284981	0.0310114	0.0287562
ko04621	NOD-like receptor signaling pathway		K01370, K02580, K03173, K03462, K03671, K04079, K04371, K04513, K04734, K04735, K05842, K05858, K07211, K08727, K10160, K10165, K11030, K12648, K12653, K12795, K12798, K12805, K17065, K20865, K20909	1e-06	1.1e-05	0.192403	0.226451	0.231625	0.216694
ko00590	Arachidonic acid metabolism		K00079, K00461, K01047, K01831, K01832, K07412, K11987, K14674, K15717, K15730, K16343, K19246	1e-06	1.1e-05	0.0463434	0.0619663	0.0618638	0.0595035
ko04218	Cellular senescence		K00922, K02087, K02580, K02649, K02678, K04371, K04443, K04681, K04735, K04851, K05863, K05864, K07206, K07207, K09183	1e-06	1.2e-05	0.0933174	0.138808	0.142017	0.13535
ko00010	Glycolysis / Gluconeogenesis	M00265, M00266, M00272, M00002, M00003, M00001, M00114, M00307, M00809	K00002, K00128, K00129, K00134, K00149, K00150, K00161, K00162, K00170, K00171, K00382, K00627, K00845, K00873, K00886, K01086, K01222, K01624, K01785, K01803, K01810, K01895, K02777, K02778, K02779, K03841, K04022, K04041, K04072, K06859, K11532, K13954, K14028, K15633, K15635, K16305, K16306, K16370, K20116, K20117, K20118, K20866, K21071, K22473	1e-06	1.2e-05	0.659121	0.590492	0.593781	0.601602
ko00364	Fluorobenzoate degradation		K01061, K01721, K01860, K03381, K03391, K05549, K05784, K20806, K20807, K20808	1e-06	1.2e-05	0.0734039	0.0851252	0.0841005	0.0847419
ko00230	Purine metabolism	M00048, M00049, M00050, M00005, M00546	K00073, K00088, K00365, K00524, K00525, K00526, K00527, K00769, K00873, K00939, K00940, K00951, K00956, K00957, K01081, K01129, K01427, K01428, K01430, K01488, K01492, K01509, K01510, K01525, K01589, K01756, K01768, K01769, K01923, K01939, K01951, K01952, K02083, K02319, K02324, K02335, K02337, K02338, K02340, K02341, K02343, K02344, K02428, K02684, K03004, K03006, K03010, K03011, K03040, K03043,…	1e-06	1.2e-05	1.63289	1.43234	1.4309	1.46716
ko04750	Inflammatory mediator regulation of TRP channels		K00922, K02649, K04632, K05858, K08041, K08042, K08043, K08048, K16343, K18050, K18052	1e-06	1.2e-05	0.0304651	0.0432925	0.0458932	0.0441701
ko00121	Secondary bile acid biosynthesis		K00076, K01442, K15868, K15870, K15873, K15874	1e-06	1.2e-05	0.0430063	0.052979	0.0513819	0.0503691
ko00604	Glycosphingolipid biosynthesis - ganglio series	M00069	K00725	1e-06	1.2e-05	0.0151625	0.0242491	0.0238233	0.0231372
ko04310	Wnt signaling pathway	M00380, M00677	K01691, K02085, K02157, K02353, K02375, K03115, K03344, K03868, K04494, K04496, K04512, K04513, K05858, K07861, K17388	1e-06	1.3e-05	0.0327124	0.0451831	0.0457878	0.0434737
ko05220	Chronic myeloid leukemia		K00922, K02580, K02649, K04371, K04496, K04707, K04734, K04735, K06067	1e-06	1.3e-05	0.0801725	0.107559	0.109376	0.102422
ko04971	Gastric acid secretion		K00907, K01539, K01540, K01542, K04632, K05858, K08041, K08042, K08043, K08048, K18245	1e-06	1.3e-05	0.0288092	0.0377374	0.0372325	0.0343159
ko04973	Carbohydrate digestion and absorption		K00922, K01176, K01229, K01539, K01540, K02649, K04626, K04851, K12047	1e-06	1.3e-05	0.0558042	0.0729357	0.0756536	0.0689375
ko05210	Colorectal cancer		K00922, K02085, K02157, K02649, K04371, K04513, K07861, K08734, K08738	2e-06	1.3e-05	0.0667835	0.0878469	0.0856075	0.0806954
ko00250	Alanine, aspartate and glutamate metabolism	M00027, M00740	K00135, K00261, K00262, K00265, K00266, K00278, K00812, K00813, K00820, K00827, K00830, K01425, K01437, K01744, K01755, K01756, K01914, K01939, K01953, K01954, K01955, K01956, K03334, K05597, K07250, K09758, K13821, K14268, K18309, K19244, K22457	2e-06	1.3e-05	0.564819	0.536184	0.526414	0.545358
ko00730	Thiamine metabolism	M00127	K00788, K00939, K00946, K01078, K01662, K03147, K03149, K03153, K04487, K06928, K06949, K10810, K10811, K14153, K14154, K20896	2e-06	1.3e-05	0.264425	0.236044	0.23997	0.242105
ko04062	Chemokine signaling pathway		K00909, K00922, K02580, K02649, K04371, K04409, K04447, K04513, K04514, K04536, K04734, K04735, K05858, K08041, K08042, K08043, K08048, K11218, K17388	2e-06	1.3e-05	0.11008	0.141216	0.146891	0.136149
ko00270	Cysteine and methionine metabolism	M00021, M00368, M00035, M00034, M00338, M00017, M00609	K00133, K00544, K00548, K00640, K00772, K00797, K00802, K00812, K00813, K00826, K00827, K00928, K01738, K01761, K01920, K03334, K07173, K08963, K08968, K08969, K09758, K10764, K12339, K12526, K12960, K13034, K13061, K14155, K16054, K16843, K16845, K16846, K17216, K17462, K17950, K17989	2e-06	1.3e-05	0.559489	0.499965	0.498236	0.524205
ko00966	Glucosinolate biosynthesis	M00370	K01703	2e-06	1.3e-05	0.0159663	0.0119123	0.010921	0.0124428
ko05167	Kaposi sarcoma-associated herpesvirus infection		K00914, K00922, K02580, K02649, K03173, K04371, K04431, K04443, K04447, K04536, K04551, K04734, K04735, K05842, K07211, K08738, K11987, K15308, K16195	2e-06	1.3e-05	0.115395	0.147959	0.146029	0.140769
ko05161	Hepatitis B		K00922, K02084, K02580, K02649, K04371, K04389, K04416, K04734, K04735, K05842, K06255, K07211, K08738, K10160, K12648	2e-06	1.3e-05	0.11652	0.151597	0.150727	0.145035
ko05163	Human cytomegalovirus infection		K00922, K02580, K02649, K03173, K04371, K04389, K04513, K04514, K04536, K04632, K04734, K04735, K05654, K05858, K07206, K07207, K07861, K08041, K08042, K08043, K08048, K08738, K11987, K17388	2e-06	1.3e-05	0.134455	0.17091	0.17162	0.16495
ko00330	Arginine and proline metabolism	M00134, M00133, M00135, M00136, M00047, M00015	K00128, K00137, K00147, K00149, K00273, K00274, K00286, K00472, K00491, K00542, K00657, K00797, K00802, K00812, K00813, K00819, K00931, K00933, K00934, K01470, K01473, K01474, K01585, K01750, K01777, K02626, K03343, K05526, K08687, K08688, K09123, K10794, K12253, K12255, K12259, K12658, K13240, K13241, K13366, K13367, K13821, K21062, K21624	2e-06	1.4e-05	0.651929	0.789846	0.782565	0.733187
ko03030	DNA replication	M00260, M00261, M00262, M00263, M00285, M00288, M00289	K02209, K02314, K02316, K02319, K02324, K02335, K02337, K02338, K02340, K02341, K02343, K02344, K02540, K02684, K03111, K03469, K03470, K03471, K10743, K10747, K10754, K10755, K14159, K22316	2e-06	1.4e-05	0.444816	0.402615	0.388951	0.403952
ko04662	B cell receptor signaling pathway		K00922, K02580, K02649, K04371, K04734, K04735, K05697, K05872, K07371, K07861	2e-06	1.4e-05	0.0752074	0.0998634	0.102557	0.0970795
ko04550	Signaling pathways regulating pluripotency of stem cells	M00679, M00681	K00922, K02085, K02157, K02353, K02375, K02649, K04371, K04447, K04667, K05093, K05094, K10164, K10177, K11218, K11305, K11460, K11488, K14439, K18484, K18491	2e-06	1.4e-05	0.0547952	0.0810677	0.0845865	0.0799577
ko00400	Phenylalanine, tyrosine and tryptophan biosynthesis	M00022, M00023, M00024, M00025, M00040	K00211, K00766, K00800, K00812, K00813, K01609, K01657, K01695, K01696, K01735, K01736, K01817, K03334, K03785, K03786, K03856, K05887, K06208, K13498, K13829, K13830, K13832, K14170, K14187, K15226, K15652, K16305, K16306, K18239, K18240	2e-06	1.4e-05	0.399675	0.357996	0.349764	0.365669
ko05215	Prostate cancer		K00922, K01348, K02580, K02649, K04079, K04371, K04734, K04735, K05093, K09487, K15619	2e-06	1.4e-05	0.0932841	0.119654	0.123253	0.115212
ko03060	Protein export	M00401	K03072, K03073, K03074, K03075, K03076, K03100, K03105, K03106, K03110, K03116, K03118, K03210, K03217, K03425, K09490, K12257	2e-06	1.4e-05	0.273628	0.237267	0.232569	0.243462
ko05170	Human immunodeficiency virus 1 infection		K00922, K02087, K02580, K02649, K03173, K03868, K03873, K04371, K04389, K04409, K04431, K04536, K04734, K04735, K05141, K05654, K05734, K07861, K08738, K10160	2e-06	1.4e-05	0.210393	0.269995	0.272061	0.261951
ko04978	Mineral absorption		K00522, K01539, K01540, K05334, K07213, K14685, K14704, K14735, K21398	2e-06	1.4e-05	0.0290715	0.0426537	0.0481121	0.0436231
ko00403	Indole diterpene alkaloid biosynthesis	M00661	K18387	2e-06	1.5e-05	7.90275e-07	2.60038e-06	5.59449e-07	4.41509e-07
ko01110	Biosynthesis of secondary metabolites	M00527, M00112, M00113, M00019, M00021, M00022, M00023, M00024, M00125, M00350, M00368, M00364, M00365, M00366, M00367, M00026, M00370, M00040, M00137, M00138, M00039, M00371, M00012, M00372, M00114, M00116, M00117, M00119, M00369, M00018, M00121, M00095, M00096, M00097, M00532, M00565, M00661, M00432, M00849, M00846, M00847	K00002, K00006, K00022, K00031, K00049, K00057, K00064, K00077, K00083, K00088, K00104, K00105, K00111, K00117, K00128, K00129, K00133, K00134, K00143, K00145, K00147, K00149, K00150, K00161, K00162, K00166, K00170, K00171, K00211, K00214, K00215, K00222, K00227, K00228, K00231, K00232, K00234, K00235, K00236, K00237, K00239, K00240, K00241, K00244, K00246, K00265, K00266, K00274, K00286, K00290,…	2e-06	1.5e-05	5.72245	5.29684	5.29151	5.38587
ko05164	Influenza A		K00922, K01312, K01315, K01349, K01370, K02580, K02649, K03237, K04371, K04389, K04431, K04447, K04734, K04735, K05842, K07211, K08738, K09523, K09643, K10160, K10652, K12648, K12653, K12812, K12968, K14297, K14396, K15044, K15045, K16195, K16196	2e-06	1.5e-05	0.137646	0.189148	0.191299	0.17982
ko04012	ErbB signaling pathway		K00922, K02649, K04371, K04409, K04431, K04707, K05734	3e-06	1.5e-05	0.0670696	0.0903773	0.090954	0.0851687
ko04022	cGMP-PKG signaling pathway	M00694	K00907, K01539, K01540, K04371, K04513, K04514, K04851, K04936, K04948, K04952, K05849, K05853, K05858, K05863, K06270, K07376, K08041, K08042, K08043, K08048, K09183, K09262, K12324, K13762, K17388, K18050, K19477	3e-06	1.5e-05	0.0696243	0.0975982	0.0999832	0.0951905
ko04211	Longevity regulating pathway		K00922, K02580, K02649, K04735, K07206, K07207, K07359, K08041, K08042, K08043, K08048	3e-06	1.6e-05	0.0791011	0.0982112	0.101074	0.0956282
ko00670	One carbon pool by folate	M00126, M00140, M00141	K00287, K00297, K00548, K00600, K00604, K01433, K01491, K01492, K01934, K03465, K11175, K11787, K13938, K13998, K18591	3e-06	1.7e-05	0.261479	0.241602	0.232516	0.246444
ko00981	Insect hormone biosynthesis		K00128, K10722, K14937, K15825, K21013	3e-06	1.8e-05	0.0575443	0.0491408	0.0454784	0.047317
ko04668	TNF signaling pathway		K00922, K02580, K02649, K03173, K04371, K04431, K04734, K04735, K05141, K06052, K07763, K09258, K10048, K10165, K11987, K15637, K16366, K16510, K17065	3e-06	1.8e-05	0.11459	0.154231	0.162077	0.158169
ko05010	Alzheimer disease		K00134, K00234, K00235, K00236, K00237, K01408, K02084, K02090, K02134, K02261, K02262, K02267, K03936, K03940, K03941, K04371, K04520, K04532, K04851, K05208, K05853, K05858, K07747, K08683, K08738, K08852, K11352, K13240, K20720	3e-06	1.9e-05	0.224984	0.265554	0.25348	0.25148
ko05168	Herpes simplex infection	M00381	K02087, K02223, K02296, K02580, K02633, K03006, K03115, K03130, K03173, K03237, K03875, K04389, K04447, K04734, K04735, K05152, K05654, K05842, K07211, K08738, K11838, K12648, K12881, K14217, K14650, K16195, K16196, K21944	4e-06	2e-05	0.107589	0.130773	0.130264	0.124819
ko05016	Huntington disease	M00180	K00234, K00235, K00236, K00237, K02084, K02134, K02261, K02262, K02267, K03006, K03010, K03011, K03936, K03940, K03941, K04565, K04646, K04647, K05208, K05858, K05863, K06067, K08738, K10408, K10411, K11352, K11644	4e-06	2e-05	0.200502	0.233544	0.222609	0.220542
ko04024	cAMP signaling pathway	M00695	K00232, K00922, K01539, K01540, K02580, K02649, K04162, K04351, K04371, K04409, K04513, K04514, K04632, K04734, K04735, K04851, K04948, K04951, K04952, K05208, K06270, K07861, K08041, K08042, K08043, K08048, K17388, K18435	4e-06	2.1e-05	0.120805	0.154033	0.151871	0.144533
ko01200	Carbon metabolism	M00020, M00021, M00356, M00346, M00309, M00344, M00345, M00374, M00010, M00011, M00012, M00002, M00004, M00005, M00006, M00001, M00375, M00377, M00007, M00008, M00009, M00013, M00373, M00376, M00167, M00170, M00171, M00172, M00740, M00741, M00173, M00620, M00633, M00532, M00563, M00567, M00579, M00580, M00174, M00168, M00307, M00308, M00165, M00166, M00169, M00357	K00027, K00031, K00051, K00058, K00122, K00123, K00134, K00140, K00150, K00161, K00162, K00170, K00171, K00192, K00194, K00195, K00198, K00200, K00201, K00203, K00205, K00209, K00234, K00235, K00236, K00237, K00239, K00240, K00241, K00244, K00246, K00261, K00297, K00317, K00382, K00584, K00600, K00616, K00625, K00627, K00640, K00830, K00845, K00873, K00886, K01006, K01053, K01057, K01070, K01079,…	4e-06	2.1e-05	1.85733	1.74296	1.68427	1.73335
ko03450	Non-homologous end-joining	M00292, M00297	K01971	4e-06	2.2e-05	0.0259342	0.0352408	0.0340074	0.0309385
ko03430	Mismatch repair	M00260, M00295, M00288, M00289	K02337, K02338, K02340, K02341, K02343, K02344, K03111, K03555, K03572, K03601, K03657, K07462, K08734, K10747, K10754, K10755, K10857, K14159	4e-06	2.2e-05	0.405895	0.36342	0.360233	0.368736
ko04625	C-type lectin receptor signaling pathway		K00922, K01370, K02580, K02649, K04371, K04409, K04443, K04469, K04513, K04734, K04735, K06563, K07211, K08862, K09258, K11987, K14958	4e-06	2.2e-05	0.106658	0.139552	0.141371	0.134305
ko04015	Rap1 signaling pathway		K00922, K02649, K04351, K04371, K04513, K04632, K05093, K05094, K05208, K05858, K06082, K07861, K08018, K08041, K08042, K08043, K08048, K17702	4e-06	2.2e-05	0.0622636	0.0835447	0.0869566	0.0869094
ko01521	EGFR tyrosine kinase inhibitor resistance		K00922, K02649, K02991, K04371, K04447, K05093, K05094	5e-06	2.2e-05	0.0475627	0.0638089	0.0660438	0.0632423
ko00622	Xylene degradation	M00539, M00419, M00551, M00537, M00569	K00055, K04073, K05549, K05784, K10217, K10616, K10617, K10619, K10620, K10622, K10623, K10702, K16303, K16304, K18227, K18364	5e-06	2.3e-05	0.0818035	0.111312	0.115456	0.116637
ko04659	Th17 cell differentiation		K02580, K04079, K04371, K04447, K04734, K04735, K05070, K05872, K08525, K11218, K18052	5e-06	2.4e-05	0.0440136	0.0532036	0.055742	0.0517521
ko04360	Axon guidance		K00922, K02090, K02649, K04371, K04409, K04513, K04514, K05104, K05108, K05109, K05463, K05734, K05746, K06724, K06753, K06754, K06820, K06821, K06839, K06840, K06842, K07529, K07861, K17388	5e-06	2.4e-05	0.0811716	0.108784	0.109236	0.105486
ko04660	T cell receptor signaling pathway		K00922, K02580, K02649, K04371, K04409, K04431, K04513, K04734, K04735, K05697, K05734, K05872, K07366, K18052	5e-06	2.4e-05	0.0904693	0.118676	0.121768	0.113453
ko04744	Phototransduction		K00909, K04536, K04948, K04952, K12322, K13749	5e-06	2.5e-05	0.0156749	0.0217876	0.0228284	0.0215562
ko00620	Pyruvate metabolism	M00307	K00027, K00049, K00051, K00128, K00149, K00158, K00161, K00162, K00170, K00171, K00244, K00246, K00382, K00467, K00625, K00627, K00873, K01003, K01006, K01067, K01069, K01512, K01572, K01649, K01676, K01677, K01759, K01895, K01963, K02160, K03778, K04021, K04072, K04073, K05523, K12972, K13788, K15024, K17741, K18472, K18881, K20370, K22211, K22212	6e-06	2.5e-05	0.856811	0.824093	0.807402	0.810474
ko04930	Type II diabetes mellitus		K00873, K00922, K02649, K04344, K04371, K04697, K04851, K04852, K07191, K07595, K18050	6e-06	2.5e-05	0.0679273	0.0812318	0.0805865	0.0771087
ko05212	Pancreatic cancer		K00922, K02580, K02649, K04371, K04735, K07861	6e-06	2.5e-05	0.0686909	0.0898868	0.0910341	0.0853325
ko04115	p53 signaling pathway		K02084, K02087, K04596, K07207, K08738, K10129, K10133, K10808	5e-06	2.5e-05	0.0325972	0.0468548	0.0427179	0.0374495
ko04140	Autophagy - animal		K00914, K00922, K01365, K02649, K03237, K04371, K06528, K07206, K07207, K07359, K07897, K08266, K08269, K08333, K08509, K08803, K08852, K16196, K18052, K21245, K21249	6e-06	2.6e-05	0.0633044	0.0789068	0.0823596	0.078129
ko05145	Toxoplasmosis		K00461, K02580, K04371, K04447, K04734, K04735, K06245, K08738, K10160, K13241, K14145	6e-06	2.7e-05	0.120708	0.149145	0.151193	0.14644
ko03022	Basal transcription factors		K03124, K03125, K03130, K03142, K03143, K03144, K10843, K10844, K14650	6e-06	2.7e-05	0.0337064	0.0415214	0.0447285	0.0407145
ko05165	Human papillomavirus infection		K00873, K00922, K02085, K02148, K02152, K02155, K02157, K02353, K02375, K02580, K02649, K03062, K04371, K04389, K04632, K04681, K04735, K05717, K05842, K06052, K06061, K06067, K06091, K06094, K06236, K06238, K06245, K06251, K06584, K06589, K07206, K07207, K07211, K08131, K09087, K10587, K11407, K11408, K11583, K11987, K13365, K14608, K16195, K18671, K19719	7e-06	2.8e-05	0.259301	0.328396	0.329087	0.321871
ko04657	IL-17 signaling pathway		K01388, K02580, K03173, K04079, K04371, K04449, K04464, K04734, K04735, K06855, K07211, K09487, K10048, K11987, K19603, K21125	7e-06	2.8e-05	0.108885	0.133312	0.136721	0.131849
ko04011	MAPK signaling pathway - yeast	M00516, M00687	K00006, K00706, K00888, K02218, K04371, K04409, K04464, K04513, K04536, K06665, K06666, K09448, K10591, K11215, K11228, K11231, K11232, K11233, K11238, K11246, K17741, K17971, K19848, K19849, K19851	7e-06	2.9e-05	0.0297942	0.034907	0.0377998	0.0319648
ko05221	Acute myeloid leukemia		K00922, K02580, K02633, K02649, K04371, K04735, K09055, K10055	7e-06	2.9e-05	0.0913425	0.12257	0.124048	0.118301
ko04623	Cytosolic DNA-sensing pathway	M00181	K01370, K02580, K04734, K04735, K07211, K12648, K12968	7e-06	2.9e-05	0.0584812	0.0760797	0.0775441	0.0769723
ko05321	Inflammatory bowel disease (IBD)		K02580, K04735, K05070, K09035, K10160, K10165	7e-06	2.9e-05	0.0200353	0.0273473	0.0273928	0.0245777
ko05224	Breast cancer		K00922, K02085, K02157, K02353, K02375, K02649, K04371, K04469, K06051, K06052, K21635	8e-06	3e-05	0.07409	0.0981109	0.0989736	0.0941367
ko04664	Fc epsilon RI signaling pathway		K00461, K00922, K02649, K04371, K04431, K07861	8e-06	3.1e-05	0.0481556	0.0649804	0.0682327	0.0675168
ko05222	Small cell lung cancer		K00922, K02084, K02580, K02649, K03173, K03875, K04734, K04735, K05717, K06245, K08525, K08738, K11987, K13241	8e-06	3.1e-05	0.107273	0.130297	0.128819	0.123639
ko04068	FoxO signaling pathway	M00676	K00922, K02649, K03875, K04371, K04389, K07191, K08861, K08862, K11434, K11838, K13302	8e-06	3.3e-05	0.102149	0.125058	0.123597	0.118648
ko05203	Viral carcinogenesis		K00873, K00922, K02087, K02330, K02580, K02649, K03062, K03124, K03142, K03143, K03144, K03173, K03875, K04371, K04443, K04469, K04513, K04681, K04734, K04735, K06067, K10587, K11218, K11407, K11408, K11838, K15305, K16195, K18671	9e-06	3.4e-05	0.199055	0.252192	0.258864	0.250592
ko00260	Glycine, serine and threonine metabolism	M00020, M00033, M00018, M00555	K00049, K00058, K00060, K00108, K00133, K00273, K00274, K00382, K00542, K00544, K00600, K00827, K00830, K00928, K01079, K01695, K01696, K01733, K01753, K02203, K02437, K06718, K06720, K08688, K10674, K11529, K12526, K12972, K13745, K15633, K15635, K15786, K15789, K15918, K17755, K17989, K22305	9e-06	3.4e-05	0.626132	0.586256	0.562382	0.581143
ko04622	RIG-I-like receptor signaling pathway		K02580, K03173, K04416, K04734, K04735, K07211, K10652, K12648, K12653	9e-06	3.5e-05	0.0770171	0.0993131	0.0995618	0.0968088
ko05213	Endometrial cancer		K00922, K02085, K02157, K02649, K04371, K08734	1e-05	3.5e-05	0.0539448	0.072188	0.0728024	0.0670204
ko00740	Riboflavin metabolism	M00125	K00299, K00794, K00861, K01078, K01093, K01498, K04719, K05901, K11752, K11753, K14379, K14652, K15245, K18453, K19286, K20884	9e-06	3.5e-05	0.192184	0.178433	0.175575	0.178404
ko04925	Aldosterone synthesis and secretion		K00513, K01539, K01540, K04632, K04851, K04919, K05858, K07433, K08041, K08042, K08043, K08048, K18050	9e-06	3.5e-05	0.0405057	0.0729148	0.0860554	0.0919133
ko00061	Fatty acid biosynthesis	M00082, M00083	K00208, K00209, K00648, K00667, K00668, K01071, K01716, K01963, K02160, K02372, K03922, K09458, K18472, K18474	9e-06	3.5e-05	0.376951	0.353077	0.336215	0.327202
ko04137	Mitophagy - animal		K03115, K04551, K04735, K07897, K15485, K15637, K17986, K21348	1e-05	3.8e-05	0.0146625	0.020408	0.0211475	0.0197261
ko04624	Toll and Imd signaling pathway		K02580, K04431, K04734, K10380, K13411, K18809	1e-05	3.8e-05	0.0511094	0.071035	0.0758295	0.0718464
ko01100	Metabolic pathways	M00526, M00107, M00108, M00109, M00110, M00112, M00113, M00019, M00020, M00021, M00022, M00023, M00024, M00025, M00027, M00043, M00125, M00126, M00350, M00364, M00365, M00366, M00367, M00026, M00028, M00029, M00030, M00031, M00035, M00127, M00128, M00129, M00046, M00048, M00049, M00050, M00051, M00052, M00130, M00131, M00132, M00134, M00309, M00032, M00033, M00053, M00034, M00036, M00040, M00086,…	K00002, K00007, K00022, K00031, K00040, K00041, K00042, K00049, K00051, K00055, K00058, K00064, K00077, K00079, K00083, K00088, K00094, K00097, K00104, K00108, K00117, K00122, K00123, K00128, K00129, K00133, K00134, K00135, K00137, K00140, K00143, K00145, K00146, K00147, K00149, K00150, K00158, K00161, K00162, K00166, K00170, K00171, K00200, K00201, K00203, K00205, K00207, K00208, K00209, K00211,…	1.1e-05	3.8e-05	14.8221	14.3324	14.4189	14.6174
ko04620	Toll-like receptor signaling pathway	M00686	K00922, K02580, K02649, K04371, K04431, K04734, K04735, K05842, K07211, K09446, K10160	1.1e-05	3.8e-05	0.1364	0.184237	0.188403	0.181065
ko03013	RNA transport	M00399, M00406, M00405, M00427, M00426, M00428, M00430	K03113, K03237, K03238, K03240, K03248, K03250, K03252, K03254, K03258, K03260, K03537, K03754, K12812, K12880, K12881, K12882, K13114, K13129, K13171, K14292, K14297, K14300, K14307, K14310, K14313, K14314, K14316, K14324, K14327, K14529, K18213	1.1e-05	3.9e-05	0.144987	0.172817	0.188653	0.191153
ko04911	Insulin secretion		K01539, K01540, K04351, K04632, K04851, K04936, K05858, K08041, K08042, K08043, K08048, K15297, K18211	1.2e-05	4.1e-05	0.0336249	0.0471622	0.0481496	0.0444485
ko04640	Hematopoietic cell lineage		K06474, K11140	1.2e-05	4.1e-05	0.0170074	0.0283905	0.0284229	0.0265671
ko04139	Mitophagy - yeast		K03115, K04464, K08269, K08330, K08955, K11231, K11233, K11644, K17065, K19718	1.2e-05	4.2e-05	0.0236764	0.0294519	0.0306573	0.0293959
ko04010	MAPK signaling pathway	M00688, M00689, M00687, M00690	K02580, K03173, K04344, K04371, K04373, K04389, K04407, K04409, K04416, K04429, K04431, K04443, K04449, K04459, K04464, K04469, K04735, K04851, K04852, K04859, K04861, K04863, K05093, K05094, K07861, K08018, K16510, K18019, K21278	1.3e-05	4.6e-05	0.136346	0.169988	0.178426	0.172931
ko00760	Nicotinate and nicotinamide metabolism	M00115, M00622, M00810, M00811	K00135, K00278, K00323, K00324, K00325, K00541, K00767, K01081, K01950, K03462, K03742, K03784, K04765, K11751, K14974, K15359, K18030, K19190, K19191, K19826, K20158, K20171, K20447, K20449	1.4e-05	4.6e-05	0.416901	0.393221	0.382761	0.400166
ko04075	Plant hormone signal transduction		K13449, K14489, K14513, K14515	1.4e-05	4.8e-05	0.00715451	0.0092373	0.0103683	0.00919491
ko05160	Hepatitis C		K00922, K02580, K02649, K03173, K03237, K03250, K04371, K04734, K04735, K05842, K06087, K06088, K07211, K12648, K14217, K16195, K16196	1.5e-05	5.1e-05	0.185332	0.240575	0.236986	0.232427
ko04110	Cell cycle	M00284, M00285, M00389, M00691, M00692, M00693, M00381, M00297	K02087, K02178, K02180, K02209, K02214, K02365, K02540, K02603, K02604, K03349, K03350, K03354, K03868, K03875, K04681, K04683, K06067, K06628, K06633, K06639	1.5e-05	5.1e-05	0.0900539	0.111972	0.111998	0.109729
ko00633	Nitrotoluene degradation		K00170, K00171, K00198, K10680, K14579, K21683	1.5e-05	5.1e-05	0.0421735	0.0376118	0.0342185	0.0336282
ko04919	Thyroid hormone signaling pathway		K00922, K01114, K01539, K01540, K02649, K04371, K05857, K05858, K06067, K07207, K08187, K08525, K09183, K11644, K15162, K15167, K17904	1.6e-05	5.1e-05	0.11623	0.159374	0.157839	0.150578
ko05217	Basal cell carcinoma	M00678	K02085, K02157, K02353, K02375	1.7e-05	5.4e-05	0.0159813	0.0236162	0.0238517	0.020938
ko00550	Peptidoglycan biosynthesis		K01000, K01924, K01925, K01928, K02563, K03693, K03814, K05363, K05366, K05367, K05515, K06153, K07258, K07259, K07260, K08384, K08724, K11694, K12552, K12555, K18770, K19302, K21464, K21469	1.7e-05	5.4e-05	0.382719	0.35219	0.351012	0.36476
ko04151	PI3K-Akt signaling pathway	M00676	K00693, K00922, K02580, K02649, K02991, K03258, K04079, K04371, K04389, K04447, K04536, K04735, K05070, K05093, K05094, K05717, K06071, K06236, K06238, K06245, K06251, K06584, K06589, K07206, K07207, K08131, K08266, K09487, K09554, K10160, K11218, K11583, K13302, K19719	1.8e-05	5.7e-05	0.162622	0.201703	0.197925	0.190131
ko01501	beta-Lactam resistance	M00625, M00627, M00628, M00654, M00649, M00655, M00851	K02172, K03585, K03693, K05366, K05515, K08218, K10823, K12340, K12552, K12555, K15580, K15583, K17836, K17838, K18073, K18129, K18131, K18138, K18143, K18144, K18767, K18792, K18793, K18794, K18797, K18973, K19100, K19214, K19215, K21276, K21277, K22352	1.8e-05	5.7e-05	0.260967	0.245577	0.2387	0.230454
ko04514	Cell adhesion molecules (CAMs)		K06087, K06088, K06089, K06474, K06544, K06548, K06584, K06756, K06759, K06766, K06793, K06816, K07377, K16337	1.9e-05	5.9e-05	0.150907	0.215538	0.209787	0.201468
ko04614	Renin-angiotensin system		K01319, K01329, K11140, K11141	2e-05	6.3e-05	0.0198477	0.029455	0.035913	0.0351554
ko00120	Primary bile acid biosynthesis	M00104, M00106	K00659, K01442, K01796, K07430, K07439, K10223, K11992, K12405	2e-05	6.3e-05	0.0962234	0.142226	0.159774	0.163082
ko04916	Melanogenesis		K00505, K02353, K02375, K04371, K04632, K05858, K08041, K08042, K08043, K08048, K16366	2.1e-05	6.4e-05	0.011772	0.0160514	0.015896	0.0142658
ko05162	Measles		K00922, K02580, K02649, K03115, K03237, K04389, K04447, K04734, K04735, K05070, K05763, K06563, K07211, K07899, K10160, K11218, K12648, K12968, K14753, K16195, K16196, K18052	2.2e-05	6.6e-05	0.113978	0.152498	0.153305	0.142193
ko04016	MAPK signaling pathway - plant		K00940, K13420, K13449, K14513, K14515, K16224, K17686, K20547, K20607, K20728	2.2e-05	6.7e-05	0.0602378	0.0630216	0.0663425	0.0658382
ko05412	Arrhythmogenic right ventricular cardiomyopathy (ARVC)		K04851, K04859, K04861, K04863, K06265, K06584, K06589, K07597, K07601, K07610, K10381	2.2e-05	6.7e-05	0.00901451	0.0145206	0.013238	0.0109374
ko00750	Vitamin B6 metabolism	M00124	K00097, K00275, K01733, K03474, K05275, K06215, K08681, K18607, K18609, K18613, K18614	2.3e-05	6.8e-05	0.107265	0.0989466	0.0965671	0.101062
ko04150	mTOR signaling pathway		K00922, K02148, K02152, K02353, K02375, K02649, K02991, K03258, K03875, K04371, K04373, K04513, K07206, K07207, K08266, K08269, K08272, K13302, K20404, K20408	2.3e-05	6.8e-05	0.0870553	0.110868	0.111783	0.106094
ko05142	Chagas disease (American trypanosomiasis)		K00922, K02580, K02649, K04371, K04389, K04632, K04734, K04735, K05842, K05858, K08041, K10160, K13241	2.3e-05	6.9e-05	0.122816	0.15578	0.157676	0.145792
ko00571	Lipoarabinomannan (LAM) biosynthesis		K08256, K11387, K13668, K13671, K14335, K14340, K16647, K16648, K22311	2.6e-05	7.6e-05	0.0462643	0.0247698	0.0280122	0.0298634
ko00254	Aflatoxin biosynthesis		K17644, K17647, K17650	2.7e-05	7.8e-05	0.0107273	0.0149477	0.0143035	0.0139825
ko04670	Leukocyte transendothelial migration		K00922, K02649, K04351, K04513, K04514, K05763, K06087, K06088, K06089, K08010, K17388	2.7e-05	7.9e-05	0.124312	0.160584	0.153024	0.147761
ko00030	Pentose phosphate pathway	M00309, M00061, M00004, M00005, M00006, M00007, M00008, M00633, M00631, M00580, M00308	K00117, K00616, K01053, K01057, K01086, K01619, K01624, K01690, K01783, K01807, K01810, K03841, K04041, K05308, K06151, K06859, K07404, K08093, K08094, K11441, K11529, K11532, K13831, K16305, K16306, K16370, K17463, K17465, K17467, K18020, K19813, K21071, K21840, K22345	2.7e-05	7.9e-05	0.424626	0.38124	0.376444	0.378525
ko00563	Glycosylphosphatidylinositol (GPI)-anchor biosynthesis	M00065	K05283, K05284, K05286, K05288, K07542	2.8e-05	8e-05	0.0112685	0.0168459	0.0185908	0.0185491
ko00531	Glycosaminoglycan degradation	M00076, M00077, M00078, M00079	K01132, K01135, K01136, K01195, K01197, K01205, K01565, K10532	3.1e-05	8.9e-05	0.0646639	0.0632799	0.0586709	0.0497041
ko04391	Hippo signaling pathway - fly	M00683	K06091, K06094, K09448, K09851, K16681, K16687, K16689	3.2e-05	9e-05	0.0256765	0.0321586	0.0304615	0.028988
ko05169	Epstein-Barr virus infection		K00922, K01510, K02087, K02580, K02649, K03006, K03010, K03011, K03032, K03061, K03062, K03066, K03115, K03124, K03173, K03875, K04431, K04469, K04734, K04735, K05872, K06067, K10591, K11218, K11838, K16195, K16196	3.2e-05	9e-05	0.228117	0.278557	0.285393	0.282909
ko05140	Leishmaniasis		K02580, K04371, K04447, K04734, K04735, K05697, K08010, K10160, K11987, K13241	3.3e-05	9.3e-05	0.0653943	0.0849381	0.0860733	0.0791386
ko04658	Th1 and Th2 cell differentiation		K02580, K04371, K04447, K04734, K04735, K05070, K05872, K06051, K06052, K06061, K09035, K11218, K18052, K21635	3.6e-05	9.9e-05	0.0464396	0.0598495	0.0616643	0.0586301
ko04922	Glucagon signaling pathway		K00161, K00162, K00688, K00693, K00873, K04583, K04632, K05858, K08042, K11434, K16311, K17491	3.6e-05	0.0001	0.177943	0.172689	0.184807	0.187825
ko04013	MAPK signaling pathway - fly	M00688, M00689, M00687	K02678, K04371, K04417, K04431, K08892, K13411, K17608, K20210	3.8e-05	0.000103	0.042039	0.0498535	0.0568839	0.0594426
ko04711	Circadian rhythm - fly		K02223, K02296, K02633	3.8e-05	0.000103	0.0121437	0.0204611	0.0205441	0.0197692
ko00903	Limonene and pinene degradation		K00128, K14730	3.8e-05	0.000103	0.0648463	0.0607316	0.05227	0.0585436
ko01522	Endocrine resistance		K00922, K02649, K04371, K04632, K05664, K06051, K06052, K08041, K08042, K08043, K08048, K21635	3.9e-05	0.000104	0.0670912	0.0860134	0.0866054	0.0826176
ko04122	Sulfur relay system		K03154, K03635, K03636, K03637, K03831, K04085, K04487, K07236, K14168, K21028, K21029, K21140, K21147, K21148	4.2e-05	0.000111	0.238427	0.210788	0.212963	0.219909
ko00521	Streptomycin biosynthesis	M00793	K00845, K01092, K01710, K01790, K04342	4.2e-05	0.000111	0.277485	0.255352	0.253584	0.249131
ko00905	Brassinosteroid biosynthesis	M00371	K09588, K09590, K15639	4.3e-05	0.000113	0.00663646	0.0098661	0.0100045	0.00922448
ko00515	Mannose type O-glycan biosynthesis		K00728, K07967, K09666, K19872	4.4e-05	0.000116	0.0232735	0.0173613	0.0191202	0.0188078
ko04380	Osteoclast differentiation		K00922, K02580, K02649, K03173, K04371, K04431, K04449, K04469, K04734, K04735, K07371, K08010, K14379	4.5e-05	0.000118	0.0965939	0.11941	0.12326	0.116257
ko04630	Jak-STAT signaling pathway	M00684	K00922, K02649, K04447, K04697, K05070, K05697, K11218, K16689	4.6e-05	0.000119	0.0836191	0.107389	0.104994	0.0978086
ko05230	Central carbon metabolism in cancer		K00161, K00162, K00873, K00922, K01425, K02649, K04371, K05093, K05094, K08180	4.6e-05	0.00012	0.173175	0.187461	0.196437	0.196058
ko05202	Transcriptional misregulation in cancer		K01348, K02580, K02633, K04735, K06067, K06532, K08525, K08854, K09035, K09055, K09234, K10048, K10055, K11253, K11424, K11427, K11447, K11644, K13098, K14242, K15184, K15607, K15619, K15627	4.8e-05	0.000124	0.0998509	0.12833	0.128954	0.12284
ko04072	Phospholipase D signaling pathway		K00922, K02649, K04351, K04371, K04513, K04632, K05858, K07206, K07207, K08041, K08042, K08043, K08048, K13523, K18441	5.4e-05	0.000137	0.0852417	0.0967402	0.0994617	0.092867
ko04371	Apelin signaling pathway		K00907, K00914, K02991, K04371, K04536, K04961, K05849, K05858, K06052, K08041, K08042, K08043, K08048, K08333, K09262, K12750, K13240, K13241, K18050	5.5e-05	0.000138	0.071237	0.0782377	0.0817761	0.0811337
ko04912	GnRH signaling pathway		K04371, K04416, K04431, K04464, K04632, K04851, K05858, K07763, K08041, K08042, K08043, K08048	5.5e-05	0.000138	0.0301235	0.0378668	0.0409666	0.0418241
ko04913	Ovarian steroidogenesis		K00461, K04632, K07434, K08041, K08042, K08043, K08048, K11987, K16620	5.7e-05	0.000142	0.0371566	0.0625676	0.0753865	0.0805706
ko00660	C5-Branched dibasic acid metabolism		K01575, K01652, K01703, K01704, K01902, K01903, K10218, K11258, K17724, K18289, K18291	6.9e-05	0.000171	0.138496	0.122647	0.116949	0.126388
ko00625	Chloroalkane and chloroalkene degradation		K00128, K01560, K01561, K01563, K04072, K13954, K14028, K14419, K17067, K22353, K22354, K22355, K22356, K22363	6.9e-05	0.000171	0.143153	0.108904	0.115758	0.110322
ko00513	Various types of N-glycan biosynthesis	M00074	K00736, K03714, K03846, K05528, K05529, K05531, K05532, K05533, K05534, K05535, K05536, K07432, K07967, K09673, K12670, K14412, K14459, K14464	7e-05	0.000172	0.0508602	0.0768159	0.0791029	0.078356
ko00290	Valine, leucine and isoleucine biosynthesis	M00019, M00535, M00570, M00432	K00826, K01649, K01652, K01687, K01702, K01703, K01704, K11258, K17989	7e-05	0.000173	0.214361	0.187883	0.18576	0.199915
ko04530	Tight junction		K04416, K04431, K04513, K04514, K04851, K05763, K06087, K06088, K06089, K06091, K06094, K06102, K07374, K08018, K09183, K10591, K13365, K17260, K17388, K18050, K20479, K21108	7.3e-05	0.000178	0.122062	0.15175	0.144213	0.141022
ko05012	Parkinson disease		K00234, K00235, K00236, K00237, K02084, K02134, K02261, K02262, K02267, K03178, K03879, K03880, K03881, K03883, K03884, K03936, K03940, K03941, K04551, K05863, K08738, K11352	7.7e-05	0.000184	0.249402	0.299452	0.278348	0.277001
ko00710	Carbon fixation in photosynthetic organisms	M00374, M00375, M00377, M00376, M00167, M00170, M00171, M00172, M00173, M00620, M00579, M00168, M00165, M00166, M00169	K00051, K00134, K00150, K01006, K01086, K01601, K01602, K01624, K01783, K01803, K01807, K03841, K04041, K11532	7.7e-05	0.000184	0.256649	0.228241	0.238047	0.244611
ko00540	Lipopolysaccharide biosynthesis	M00060, M00063, M00064, M00080	K00677, K00748, K00912, K02841, K03269, K03270, K03271, K03272, K03274, K03275, K03277, K03279, K03280, K07031, K19353, K21344, K21345	7.6e-05	0.000184	0.261487	0.290831	0.27761	0.265358
ko04722	Neurotrophin signaling pathway		K00922, K02580, K02649, K04371, K04373, K04389, K04416, K04431, K04443, K04464, K04513, K04734, K04735, K05872, K12459, K12460	8.3e-05	0.000198	0.118746	0.153923	0.155197	0.142827
ko05414	Dilated cardiomyopathy (DCM)		K04632, K04851, K04859, K04861, K04863, K06265, K06584, K06589, K07610, K08041, K08042, K08043, K08048, K10373	9.5e-05	0.000226	0.0110638	0.0162516	0.0147654	0.0122973
[truncated: 118 more rows]

## Sheet: Pathway (MinPath)
Pathway	Definition	Module	Orthology	p-value	p-value (FDR)	Surface 1_Billings_M	Surface 2_Billings_M	Surface 3_Billings_M	Surface 4_Billings_M
[truncated: 187 more rows]
